# Supplementary material for: Actionable loss of SLF2 drives B‐cell lymphomagenesis and impairs the DNA damage response
Source: EMBO Mol Med. 2023 Jul 24;15(9):e16431. doi: 10.15252/emmm.202216431 (PMC10493575; doi:10.15252/emmm.202216431)
Supplement: Supplementary file 2 — Table EV1 [file EMMM-15-e16431-s012.xlsx]

## Sheet: Legend
Table EV1
Reactome pathway analysis of signifcantly depleted (at least two fold) proteins in chromatin proteome of SU-DHL-5 SLF2 KO DLBCL cells.

## Sheet: Tabelle1
Nr	Reactome pathway	observed gene count	false discovery rate
1	Cell Cycle	53	1.13e-29
2	Cell Cycle, Mitotic	45	7.70e-26
3	Resolution of Sister Chromatid Cohesion	20	3.95e-15
4	Cell Cycle Checkpoints	25	4.02e-14
5	Mitotic Anaphase	23	1.07e-13
6	Mitotic Prometaphase	21	7.81e-13
7	Mitotic Spindle Checkpoint	17	9.19e-13
8	Amplification of signal from unattached kinetochores via a MAD2 inhibitory signal	16	1.36e-12
9	Separation of Sister Chromatids	20	1.42e-12
10	RHO GTPases Activate Formins	17	1.76e-11
11	M Phase	25	1.76e-11
12	EML4 and NUDC in mitotic spindle formation	16	1.76e-11
13	Mitotic G1 phase and G1/S transition	14	6.62e-08
14	G1/S Transition	13	1.40e-07
15	APC/C-mediated degradation of cell cycle proteins	11	2.41e-07
16	DNA Repair	17	1.71e-06
17	Signaling by Rho GTPases	19	6.20e-06
18	DNA Replication	11	6.86e-06
19	S Phase	12	8.10e-06
20	DNA Double-Strand Break Repair	11	3.22e-05
21	Synthesis of DNA	10	3.22e-05
22	G1/S-Specific Transcription	6	6.18e-05
23	Activation of APC/C and APC/C:Cdc20 mediated degradation of mitotic proteins	8	9.11e-05
24	Phosphorylation of Emi1	4	0.00012
25	Activation of NIMA Kinases NEK9, NEK6, NEK7	4	0.00019
26	HDR through Homologous Recombination (HRR) or Single Strand Annealing (SSA)	9	0.00019
27	G2/M Transition	11	0.00029
28	Cyclin A/B1/B2 associated events during G2/M transition	5	0.00056
29	APC/C:Cdh1 mediated degradation of Cdc20 and other APC/C:Cdh1 targeted proteins in late mitosis/early G1	7	0.00059
30	Unwinding of DNA	4	0.00060
31	APC/C:Cdc20 mediated degradation of mitotic proteins	7	0.00066
32	Transcriptional Regulation by TP53	14	0.00091
33	Regulation of APC/C activators between G1/S and early anaphase	7	0.00093
34	Golgi Cisternae Pericentriolar Stack Reorganization	4	0.0012
35	DNA strand elongation	5	0.0012
36	Polo-like kinase mediated events	4	0.0018
37	G2/M DNA replication checkpoint	3	0.0023
38	Phosphorylation of the APC/C	4	0.0030
39	SUMOylation of DNA replication proteins	5	0.0048
40	AURKA Activation by TPX2	6	0.0048
41	APC/C:Cdc20 mediated degradation of Cyclin B	4	0.0054
42	MASTL Facilitates Mitotic Progression	3	0.0079
43	Serine biosynthesis	3	0.0079
44	Chromosome Maintenance	7	0.0081
45	Deposition of new CENPA-containing nucleosomes at the centromere	5	0.0088
46	Regulation of PLK1 Activity at G2/M Transition	6	0.0107
47	Interconversion of nucleotide di- and triphosphates	4	0.0107
48	Condensation of Prometaphase Chromosomes	3	0.0113
49	Kinesins	5	0.0139
50	Activation of the pre-replicative complex	4	0.0156
51	Chk1/Chk2(Cds1) mediated inactivation of Cyclin B:Cdk1 complex	3	0.0162
52	HDR through Homologous Recombination (HRR)	5	0.0200
53	Fanconi Anemia Pathway	4	0.0221
54	Cdc20:Phospho-APC/C mediated degradation of Cyclin A	5	0.0265
55	G2/M Checkpoints	7	0.0265
56	Phosphorylation of proteins involved in the G2/M transition by Cyclin A:Cdc2 complexes	2	0.0300
57	Initiation of Nuclear Envelope (NE) Reformation	3	0.0332
58	TP53 Regulates Transcription of Genes Involved in G2 Cell Cycle Arrest	3	0.0332
59	The role of GTSE1 in G2/M progression after G2 checkpoint	5	0.0332
60	Inactivation of APC/C via direct inhibition of the APC/C complex	3	0.0417
61	Processing of DNA double-strand break ends	5	0.0429
62	PCNA-Dependent Long Patch Base Excision Repair	3	0.0453
63	TP53 Regulates Transcription of Cell Cycle Genes	4	0.0488
