# Supplementary material for: Actionable loss of SLF2 drives B‐cell lymphomagenesis and impairs the DNA damage response
Source: EMBO Mol Med. 2023 Jul 24;15(9):e16431. doi: 10.15252/emmm.202216431 (PMC10493575; doi:10.15252/emmm.202216431)
Supplement: Supplementary file 3 — Dataset EV1 [file EMMM-15-e16431-s009.xlsx]

## Sheet: Legend
Dataset EV1
Pathway analysis based on transcriptome profiles from SU-DHL-5 parental and SLF2 KO and OCI-Ly19 parental and SLF2 KO cells.

## Sheet: SUDHL5_KOvsParental
MSigDB_-_V7_C5_-_GO_Biological_Processes
Type	Name	Number of hits	Expected score	Adjusted p-value
enriched	GO SENSORY PERCEPTION OF SMELL	426	0	4.88658e-36
enriched	GO SENSORY PERCEPTION OF CHEMICAL STIMULUS	498	0	5.4881e-36
enriched	GO DETECTION OF STIMULUS INVOLVED IN SENSORY PERCEPTION	502	0	1.36782e-32
depleted	GO DNA REPAIR	541	0	3.99934e-28
enriched	GO RIBONUCLEOPROTEIN COMPLEX BIOGENESIS	476	0	5.68574e-26
enriched	GO RIBOSOME BIOGENESIS	280	0	1.32168e-24
depleted	GO DNA REPLICATION	271	0	1.39859e-23
depleted	GO REGULATION OF MITOTIC CELL CYCLE	669	0	1.33923e-22
depleted	GO CELL DIVISION	592	0	3.47185e-22
depleted	GO CELL CYCLE PHASE TRANSITION	619	0	5.28538e-21
enriched	GO DETECTION OF STIMULUS	662	0	9.19374e-21
enriched	GO ESTABLISHMENT OF PROTEIN LOCALIZATION TO ENDOPLASMIC RETICULUM	116	0	3.24427e-19
enriched	GO COTRANSLATIONAL PROTEIN TARGETING TO MEMBRANE	103	0	7.35752e-19
depleted	GO MICROTUBULE CYTOSKELETON ORGANIZATION	533	0	1.5957e-18
depleted	GO COVALENT CHROMATIN MODIFICATION	463	0	2.21907e-18
depleted	GO PEPTIDYL LYSINE MODIFICATION	388	0	1.28693e-17
enriched	GO PROTEIN TARGETING	424	0	2.15438e-17
depleted	GO DOUBLE STRAND BREAK REPAIR	238	0	4.12686e-17
depleted	GO CHROMOSOME SEGREGATION	314	0	4.44377e-17
enriched	GO RRNA METABOLIC PROCESS	206	0	1.68011e-16
enriched	GO TRANSLATIONAL INITIATION	192	0	1.68011e-16
enriched	GO PROTEIN LOCALIZATION TO ENDOPLASMIC RETICULUM	141	0	2.55765e-16
enriched	GO ESTABLISHMENT OF PROTEIN LOCALIZATION TO ORGANELLE	549	0	1.02429e-15
enriched	GO MITOCHONDRION ORGANIZATION	512	0	1.28348e-15
depleted	GO KERATINIZATION	224	0	1.69023e-15
enriched	GO PROTEIN LOCALIZATION TO MEMBRANE	614	0	2.0722e-15
enriched	GO ESTABLISHMENT OF PROTEIN LOCALIZATION TO MEMBRANE	326	0	5.36506e-15
depleted	GO DNA CONFORMATION CHANGE	301	0	5.95109e-15
enriched	GO NCRNA PROCESSING	381	0	5.95109e-15
enriched	GO NCRNA METABOLIC PROCESS	459	0	1.92385e-14
depleted	GO MITOTIC NUCLEAR DIVISION	281	0	6.10348e-14
depleted	GO REGULATION OF CELL CYCLE PHASE TRANSITION	477	0	6.73889e-14
depleted	GO CELL CYCLE CHECKPOINT	215	0	6.816e-14
depleted	GO DNA DEPENDENT DNA REPLICATION	147	0	7.0641e-14
depleted	GO NUCLEAR CHROMOSOME SEGREGATION	260	0	8.83944e-14
depleted	GO ORGANELLE FISSION	460	0	8.84485e-14
depleted	GO MODIFICATION DEPENDENT MACROMOLECULE CATABOLIC PROCESS	620	0	9.57096e-14
enriched	GO NUCLEAR TRANSCRIBED MRNA CATABOLIC PROCESS NONSENSE MEDIATED DECAY	119	0	1.00617e-13
enriched	GO PROCESS UTILIZING AUTOPHAGIC MECHANISM	482	0	1.17794e-13
depleted	GO MITOTIC CELL CYCLE CHECKPOINT	164	0	1.39479e-13
enriched	GO PROTEIN TARGETING TO MEMBRANE	197	0	1.42388e-13
enriched	GO ORGANIC CYCLIC COMPOUND CATABOLIC PROCESS	602	0	1.51171e-13
depleted	GO NEGATIVE REGULATION OF CELL CYCLE	641	0	1.5148e-13
enriched	GO RNA CATABOLIC PROCESS	394	0	3.14125e-13
depleted	GO RECOMBINATIONAL REPAIR	126	0	8.29557e-13
enriched	GO VIRAL GENE EXPRESSION	190	0	1.14702e-12
depleted	GO EPIDERMAL CELL DIFFERENTIATION	353	0	4.64349e-12
depleted	GO SISTER CHROMATID SEGREGATION	187	0	6.31025e-12
enriched	GO GENERATION OF PRECURSOR METABOLITES AND ENERGY	484	0	7.94902e-12
depleted	GO DNA RECOMBINATION	279	0	8.65084e-12
depleted	GO CELL CYCLE G2 M PHASE TRANSITION	269	0	1.02042e-11
depleted	GO CILIUM ORGANIZATION	371	0	2.16422e-11
depleted	GO SIGNAL TRANSDUCTION BY P53 CLASS MEDIATOR	265	0	3.1799e-11
depleted	GO REGULATION OF CHROMOSOME ORGANIZATION	333	0	4.5932e-11
depleted	GO DNA INTEGRITY CHECKPOINT	157	0	6.44183e-11
depleted	GO NUCLEAR TRANSPORT	337	0	9.08907e-11
depleted	GO NUCLEIC ACID PHOSPHODIESTER BOND HYDROLYSIS	287	0	1.03355e-10
enriched	GO NUCLEAR TRANSCRIBED MRNA CATABOLIC PROCESS	205	0	1.08467e-10
depleted	GO TELOMERE ORGANIZATION	173	0	1.72772e-10
enriched	GO ENDOPLASMIC RETICULUM TO GOLGI VESICLE MEDIATED TRANSPORT	210	0	1.74185e-10
enriched	GO CELLULAR RESPIRATION	178	0	1.84522e-10
depleted	GO REGULATION OF NUCLEOBASE CONTAINING COMPOUND METABOLIC PROCESS	515	0	2.22857e-10
enriched	GO GOLGI VESICLE TRANSPORT	364	0	2.54492e-10
depleted	GO NEGATIVE REGULATION OF MITOTIC CELL CYCLE	334	0	2.83595e-10
enriched	GO OXIDATIVE PHOSPHORYLATION	124	0	3.40232e-10
depleted	GO PROTEASOMAL PROTEIN CATABOLIC PROCESS	464	0	3.56426e-10
enriched	GO CARBOHYDRATE DERIVATIVE BIOSYNTHETIC PROCESS	654	0	3.69485e-10
depleted	GO REGULATION OF GENE SILENCING	150	0	3.88084e-10
depleted	GO REGULATION OF CELL CYCLE G2 M PHASE TRANSITION	215	0	3.95547e-10
enriched	GO MITOCHONDRIAL GENE EXPRESSION	161	0	7.49192e-10
enriched	GO REGULATION OF AUTOPHAGY	316	0	1.02202e-09
enriched	GO RIBOSOMAL LARGE SUBUNIT BIOGENESIS	69	0	1.37974e-09
depleted	GO EPIDERMIS DEVELOPMENT	461	0	1.38178e-09
depleted	GO ORGANELLE LOCALIZATION	682	0	1.38178e-09
depleted	GO MITOTIC SISTER CHROMATID SEGREGATION	150	0	1.42946e-09
depleted	GO CELL PROJECTION ASSEMBLY	558	0	1.47216e-09
depleted	GO PROTEIN ACYLATION	242	0	1.85976e-09
depleted	GO POSITIVE REGULATION OF ORGANELLE ORGANIZATION	615	0	1.97316e-09
depleted	GO REGULATION OF MICROTUBULE BASED PROCESS	211	0	3.52467e-09
depleted	GO RAS PROTEIN SIGNAL TRANSDUCTION	436	0	4.04825e-09
depleted	GO NUCLEAR EXPORT	195	0	5.59146e-09
depleted	GO CILIARY BASAL BODY PLASMA MEMBRANE DOCKING	95	0	6.72617e-09
enriched	GO MRNA METABOLIC PROCESS	564	0	6.74007e-09
depleted	GO SPINDLE ORGANIZATION	167	0	8.50286e-09
depleted	GO CELL CYCLE DNA REPLICATION	65	0	8.707e-09
enriched	GO MACROAUTOPHAGY	290	0	1.15237e-08
depleted	GO PROTEIN ACETYLATION	198	0	1.15237e-08
depleted	GO MRNA EXPORT FROM NUCLEUS	111	0	1.45544e-08
enriched	GO RIBONUCLEOPROTEIN COMPLEX SUBUNIT ORGANIZATION	279	0	1.84676e-08
enriched	GO ORGANOPHOSPHATE BIOSYNTHETIC PROCESS	551	0	1.88304e-08
depleted	GO MITOTIC DNA INTEGRITY CHECKPOINT	106	0	1.92648e-08
depleted	GO PEPTIDYL LYSINE ACETYLATION	165	0	2.80678e-08
depleted	GO NUCLEOBASE CONTAINING COMPOUND TRANSPORT	237	0	3.39288e-08
depleted	GO DNA GEOMETRIC CHANGE	94	0	4.49006e-08
depleted	GO MICROTUBULE ORGANIZING CENTER ORGANIZATION	133	0	4.49006e-08
depleted	GO SMALL GTPASE MEDIATED SIGNAL TRANSDUCTION	553	0	4.83563e-08
depleted	GO MRNA TRANSPORT	148	0	6.01187e-08
depleted	GO POSITIVE REGULATION OF CELL CYCLE	401	0	7.43798e-08
depleted	GO PROTEIN POLYUBIQUITINATION	305	0	7.51501e-08
depleted	GO NUCLEAR DNA REPLICATION	55	0	7.98397e-08
enriched	GO MITOCHONDRIAL TRANSLATION	136	0	9.28218e-08
depleted	GO REGULATION OF CELLULAR PROTEIN LOCALIZATION	519	0	9.38273e-08
enriched	GO RNA SPLICING	460	0	9.56623e-08
depleted	GO POSITIVE REGULATION OF CELL CYCLE PROCESS	295	0	9.56986e-08
depleted	GO REGULATION OF DNA METABOLIC PROCESS	288	0	1.04358e-07
depleted	GO MICROTUBULE CYTOSKELETON ORGANIZATION INVOLVED IN MITOSIS	124	0	1.23854e-07
depleted	GO CORNIFICATION	113	0	1.55219e-07
depleted	GO NEGATIVE REGULATION OF CELL CYCLE PROCESS	357	0	1.55529e-07
depleted	GO REGULATION OF CYTOSKELETON ORGANIZATION	524	0	1.56684e-07
depleted	GO RNA LOCALIZATION	227	0	1.8339e-07
depleted	GO MACROMOLECULE METHYLATION	302	0	2.26704e-07
depleted	GO REGULATION OF CELLULAR RESPONSE TO HEAT	79	0	2.34648e-07
depleted	GO PROTEIN CONTAINING COMPLEX LOCALIZATION	282	0	2.35006e-07
depleted	GO RNA EXPORT FROM NUCLEUS	137	0	2.35006e-07
depleted	GO DNA PACKAGING	206	0	2.42547e-07
enriched	GO ESTABLISHMENT OF ORGANELLE LOCALIZATION	490	0	2.57553e-07
enriched	GO ENERGY DERIVATION BY OXIDATION OF ORGANIC COMPOUNDS	267	0	2.78435e-07
depleted	GO NEGATIVE REGULATION OF ORGANELLE ORGANIZATION	381	0	3.35181e-07
depleted	GO PROTEIN MODIFICATION BY SMALL PROTEIN REMOVAL	296	0	3.5068e-07
depleted	GO ESTABLISHMENT OF RNA LOCALIZATION	194	0	3.79227e-07
depleted	GO PROTEIN DNA COMPLEX SUBUNIT ORGANIZATION	280	0	4.87825e-07
depleted	GO METHYLATION	361	0	4.93334e-07
depleted	GO REGULATION OF RESPONSE TO DNA DAMAGE STIMULUS	210	0	4.93334e-07
depleted	GO TRNA METABOLIC PROCESS	180	0	4.93334e-07
depleted	GO NEGATIVE REGULATION OF CELL CYCLE PHASE TRANSITION	264	0	5.64322e-07
enriched	GO TRANSLATIONAL ELONGATION	133	0	5.64322e-07
depleted	GO REGULATION OF POSTTRANSCRIPTIONAL GENE SILENCING	114	0	5.93664e-07
depleted	GO REGULATION OF SIGNAL TRANSDUCTION BY P53 CLASS MEDIATOR	179	0	6.33002e-07
depleted	GO PROTEIN CONTAINING COMPLEX DISASSEMBLY	324	0	6.33377e-07
depleted	GO SKIN DEVELOPMENT	415	0	6.33377e-07
depleted	GO CELLULAR COMPONENT DISASSEMBLY	536	0	7.76108e-07
enriched	GO RESPONSE TO ENDOPLASMIC RETICULUM STRESS	272	0	7.89145e-07
enriched	GO ENDOMEMBRANE SYSTEM ORGANIZATION	422	0	8.44599e-07
enriched	GO PROTEIN FOLDING	220	0	8.52421e-07
depleted	GO REGULATION OF DNA REPAIR	119	0	9.05878e-07
enriched	GO RIBOSOMAL SMALL SUBUNIT BIOGENESIS	63	0	9.05878e-07
depleted	GO CHROMATIN ASSEMBLY OR DISASSEMBLY	189	0	9.52306e-07
depleted	GO REGULATION OF DNA REPLICATION	107	0	9.52306e-07
depleted	GO CYTOSOLIC TRANSPORT	154	0	9.81766e-07
enriched	GO I KAPPAB KINASE NF KAPPAB SIGNALING	263	0	1.09285e-06
enriched	GO CYTOPLASMIC TRANSLATION	93	0	1.30599e-06
depleted	GO REGULATION OF CELLULAR PROTEIN CATABOLIC PROCESS	244	0	1.33492e-06
enriched	GO RESPONSE TO TOPOLOGICALLY INCORRECT PROTEIN	194	0	1.84559e-06
enriched	GO MYELOID LEUKOCYTE MEDIATED IMMUNITY	547	0	1.92633e-06
depleted	GO PROTEIN IMPORT	182	0	2.24778e-06
depleted	GO REGULATION OF PROTEIN CATABOLIC PROCESS	373	0	2.42852e-06
depleted	GO MEMBRANE DOCKING	177	0	2.75414e-06
depleted	GO DNA BIOSYNTHETIC PROCESS	188	0	2.86823e-06
enriched	GO RNA SPLICING VIA TRANSESTERIFICATION REACTIONS	373	0	2.97116e-06
depleted	GO DNA REPLICATION INITIATION	37	0	4.08493e-06
enriched	GO MITOCHONDRIAL RESPIRATORY CHAIN COMPLEX ASSEMBLY	90	0	4.22145e-06
depleted	GO APOPTOTIC SIGNALING PATHWAY	594	0	4.49353e-06
enriched	GO ELECTRON TRANSPORT CHAIN	171	0	4.65715e-06
depleted	GO CELL CYCLE G1 S PHASE TRANSITION	291	0	4.73666e-06
depleted	GO MITOTIC SPINDLE ORGANIZATION	103	0	4.90701e-06
enriched	GO COFACTOR METABOLIC PROCESS	440	0	5.02196e-06
depleted	GO HISTONE H4 ACETYLATION	65	0	5.05301e-06
enriched	GO COFACTOR BIOSYNTHETIC PROCESS	207	0	5.05343e-06
depleted	GO CYTOKINESIS	167	0	5.84902e-06
depleted	GO PROTEIN LOCALIZATION TO NUCLEUS	248	0	6.33461e-06
depleted	GO DNA TEMPLATED TRANSCRIPTION INITIATION	248	0	6.60574e-06
enriched	GO IMMUNE RESPONSE REGULATING SIGNALING PATHWAY	560	0	6.60574e-06
depleted	GO CHROMATIN ASSEMBLY	163	0	6.80815e-06
depleted	GO POSITIVE REGULATION OF NUCLEOBASE CONTAINING COMPOUND METABOLIC PROCESS	232	0	7.32867e-06
depleted	GO POSITIVE REGULATION OF CELLULAR PROTEIN CATABOLIC PROCESS	141	0	7.91037e-06
enriched	GO RESPIRATORY ELECTRON TRANSPORT CHAIN	102	0	8.24088e-06
depleted	GO CHROMATIN ORGANIZATION INVOLVED IN REGULATION OF TRANSCRIPTION	126	0	8.86582e-06
depleted	GO POSITIVE REGULATION OF DNA METABOLIC PROCESS	157	0	8.86598e-06
enriched	GO REGULATION OF PROTEIN MODIFICATION BY SMALL PROTEIN CONJUGATION OR REMOVAL	220	0	9.20948e-06
depleted	GO HISTONE H3 ACETYLATION	57	0	1.00785e-05
depleted	GO NEGATIVE REGULATION OF GENE EXPRESSION EPIGENETIC	134	0	1.00785e-05
depleted	GO INTERSTRAND CROSS LINK REPAIR	53	0	1.12823e-05
depleted	GO TRANSCRIPTION INITIATION FROM RNA POLYMERASE II PROMOTER	187	0	1.12823e-05
depleted	GO CELLULAR PROTEIN COMPLEX DISASSEMBLY	216	0	1.21351e-05
depleted	GO NEGATIVE REGULATION OF CELLULAR COMPONENT ORGANIZATION	698	0	1.22658e-05
enriched	GO RESPONSE TO OXIDATIVE STRESS	440	0	1.22658e-05
depleted	GO ANATOMICAL STRUCTURE HOMEOSTASIS	425	0	1.26453e-05
depleted	GO MICROTUBULE POLYMERIZATION OR DEPOLYMERIZATION	109	0	1.42419e-05
enriched	GO VESICLE LOCALIZATION	303	0	1.52775e-05
depleted	GO REGULATION OF DOUBLE STRAND BREAK REPAIR	75	0	1.55619e-05
enriched	GO MYELOID LEUKOCYTE ACTIVATION	646	0	1.59057e-05
depleted	GO POSITIVE REGULATION OF CHROMOSOME ORGANIZATION	169	0	1.59057e-05
enriched	GO ANTIGEN PROCESSING AND PRESENTATION	221	0	1.65459e-05
depleted	GO POSITIVE REGULATION OF CELLULAR PROTEIN LOCALIZATION	319	0	1.68327e-05
depleted	GO SISTER CHROMATID COHESION	62	0	1.82889e-05
enriched	GO NEGATIVE REGULATION OF CELLULAR CATABOLIC PROCESS	243	0	1.91014e-05
enriched	GO COENZYME METABOLIC PROCESS	252	0	2.01064e-05
enriched	GO LEUKOCYTE DIFFERENTIATION	507	0	2.13293e-05
depleted	GO IMPORT INTO NUCLEUS	152	0	2.1693e-05
enriched	GO MITOCHONDRIAL TRANSPORT	252	0	2.42593e-05
enriched	GO MYD88 INDEPENDENT TOLL LIKE RECEPTOR SIGNALING PATHWAY	32	0	2.62646e-05
depleted	GO MICROTUBULE BASED MOVEMENT	275	0	2.64319e-05
enriched	GO FC RECEPTOR SIGNALING PATHWAY	180	0	3.21708e-05
depleted	GO REGULATION OF NUCLEAR DIVISION	207	0	3.35476e-05
depleted	GO G1 DNA DAMAGE CHECKPOINT	63	0	3.72012e-05
enriched	GO MITOCHONDRIAL TRANSMEMBRANE TRANSPORT	91	0	4.12862e-05
enriched	GO CELLULAR RESPONSE TO TOPOLOGICALLY INCORRECT PROTEIN	156	0	4.13841e-05
enriched	GO RIBOSOME ASSEMBLY	60	0	4.56606e-05
depleted	GO SPINDLE ASSEMBLY	105	0	4.96274e-05
depleted	GO MEIOTIC CELL CYCLE	248	0	5.01568e-05
depleted	GO REGULATION OF INTRACELLULAR PROTEIN TRANSPORT	235	0	5.07758e-05
enriched	GO AEROBIC RESPIRATION	82	0	5.41195e-05
enriched	GO MITOCHONDRIAL TRANSLATIONAL TERMINATION	89	0	5.48535e-05
depleted	GO MIRNA MEDIATED INHIBITION OF TRANSLATION	96	0	5.84241e-05
depleted	GO PROTEIN METHYLATION	176	0	6.09234e-05
depleted	GO CARBOHYDRATE METABOLIC PROCESS	556	0	6.09665e-05
enriched	GO ATP SYNTHESIS COUPLED ELECTRON TRANSPORT	83	0	6.49998e-05
depleted	GO VIRAL LIFE CYCLE	323	0	6.88798e-05
depleted	GO REGULATION OF CHROMATIN ORGANIZATION	180	0	7.39455e-05
depleted	GO CHROMATIN REMODELING AT CENTROMERE	46	0	7.54516e-05
depleted	GO REGULATION OF PROTEASOMAL PROTEIN CATABOLIC PROCESS	181	0	7.54647e-05
depleted	GO TELOMERE MAINTENANCE VIA SEMI CONSERVATIVE REPLICATION	28	0	7.55318e-05
enriched	GO POSITIVE REGULATION OF LYMPHOCYTE DIFFERENTIATION	93	0	8.08469e-05
enriched	GO COENZYME BIOSYNTHETIC PROCESS	144	0	8.14319e-05
depleted	GO DNA REPLICATION INDEPENDENT NUCLEOSOME ORGANIZATION	55	0	8.24483e-05
depleted	GO SMALL MOLECULE BIOSYNTHETIC PROCESS	661	0	0.000100988
enriched	GO RIBOSE PHOSPHATE BIOSYNTHETIC PROCESS	181	0	0.000108025
depleted	GO CELL CYCLE ARREST	242	0	0.000111248
enriched	GO ORGANOPHOSPHATE METABOLIC PROCESS	530	0	0.00012495
depleted	GO NON RECOMBINATIONAL REPAIR	96	0	0.000125815
enriched	GO NUCLEOSIDE PHOSPHATE BIOSYNTHETIC PROCESS	271	0	0.000126212
depleted	GO POSITIVE REGULATION OF TRANSFERASE ACTIVITY	643	0	0.000127954
enriched	GO VESICLE ORGANIZATION	320	0	0.000141537
depleted	GO PROTEIN LOCALIZATION TO CHROMOSOME	83	0	0.000142125
depleted	GO CYTOSKELETON DEPENDENT INTRACELLULAR TRANSPORT	172	0	0.000145642
depleted	GO CENTROMERE COMPLEX ASSEMBLY	54	0	0.000157727
depleted	GO CENTROSOME DUPLICATION	67	0	0.000157727
depleted	GO DNA REPLICATION CHECKPOINT	16	0	0.000157727
enriched	GO PROTON TRANSMEMBRANE TRANSPORT	150	0	0.000157727
depleted	GO HISTONE METHYLATION	137	0	0.000160459
enriched	GO IRE1 MEDIATED UNFOLDED PROTEIN RESPONSE	64	0	0.000160459
enriched	GO ENDOPLASMIC RETICULUM UNFOLDED PROTEIN RESPONSE	117	0	0.000167394
enriched	GO SMALL MOLECULE CATABOLIC PROCESS	395	0	0.000184645
depleted	GO REGULATION OF PROTEIN STABILITY	271	0	0.000185556
depleted	GO ESTABLISHMENT OR MAINTENANCE OF CELL POLARITY	205	0	0.000186962
enriched	GO POSITIVE REGULATION OF I KAPPAB KINASE NF KAPPAB SIGNALING	181	0	0.000190881
depleted	GO POSITIVE REGULATION OF CATABOLIC PROCESS	417	0	0.000193865
depleted	GO NUCLEOSOME ORGANIZATION	180	0	0.000194211
enriched	GO NADH DEHYDROGENASE COMPLEX ASSEMBLY	58	0	0.000200722
depleted	GO REGULATION OF ORGANELLE ASSEMBLY	188	0	0.000204725
depleted	GO TELOMERE MAINTENANCE VIA TELOMERE LENGTHENING	82	0	0.000206889
enriched	GO FC EPSILON RECEPTOR SIGNALING PATHWAY	112	0	0.000207554
enriched	GO INTRACELLULAR RECEPTOR SIGNALING PATHWAY	276	0	0.000209474
enriched	GO REGULATION OF PROTEIN COMPLEX ASSEMBLY	429	0	0.000214135
depleted	GO REGULATION OF CHROMOSOME SEGREGATION	103	0	0.000217587
depleted	GO POSITIVE REGULATION OF RESPONSE TO DNA DAMAGE STIMULUS	96	0	0.000230795
enriched	GO REGULATION OF INNATE IMMUNE RESPONSE	440	0	0.000252257
depleted	GO PROTEIN K48 LINKED DEUBIQUITINATION	34	0	0.000254868
depleted	GO TRNA PROCESSING	131	0	0.00026738
depleted	GO DNA DAMAGE RESPONSE SIGNAL TRANSDUCTION BY P53 CLASS MEDIATOR	105	0	0.000271087
depleted	GO CELLULAR AMINO ACID METABOLIC PROCESS	292	0	0.000277148
enriched	GO RESPONSE TO INSULIN	269	0	0.000282404
depleted	GO DEPHOSPHORYLATION	470	0	0.000288547
depleted	GO PROTEIN LOCALIZATION TO CHROMOSOME CENTROMERIC REGION	22	0	0.000288547
depleted	GO MITOTIC CYTOKINESIS	69	0	0.000302491
depleted	GO RNA MODIFICATION	162	0	0.000303735
enriched	GO NEGATIVE REGULATION OF PROTEIN MODIFICATION PROCESS	607	0	0.000312309
enriched	GO NUCLEOTIDE EXCISION REPAIR DNA DAMAGE RECOGNITION	23	0	0.000323376
depleted	GO MYELOID CELL DIFFERENTIATION	408	0	0.000325474
enriched	GO REGULATION OF HEMOPOIESIS	470	0	0.00035591
depleted	GO CELLULAR RESPONSE TO HEAT	135	0	0.000360999
enriched	GO ORGANIC ACID CATABOLIC PROCESS	249	0	0.000367945
depleted	GO CHROMOSOME LOCALIZATION	75	0	0.000368476
depleted	GO MICROTUBULE POLYMERIZATION	71	0	0.000376643
depleted	GO CENTRIOLE ASSEMBLY	40	0	0.000397329
depleted	GO DNA UNWINDING INVOLVED IN DNA REPLICATION	11	0	0.000397698
depleted	GO RESPONSE TO RADIATION	444	0	0.000426019
enriched	GO ATP HYDROLYSIS COUPLED CATION TRANSMEMBRANE TRANSPORT	57	0	0.000430906
depleted	GO REGULATION OF MICROTUBULE POLYMERIZATION OR DEPOLYMERIZATION	76	0	0.000436055
depleted	GO POSITIVE REGULATION OF GTPASE ACTIVITY	400	0	0.00045247
depleted	GO REGULATION OF SMALL GTPASE MEDIATED SIGNAL TRANSDUCTION	332	0	0.00045458
depleted	GO DNA STRAND ELONGATION	21	0	0.000455916
depleted	GO POSITIVE REGULATION OF PROTEIN CATABOLIC PROCESS	215	0	0.000461744
depleted	GO NEGATIVE REGULATION OF VASCULATURE DEVELOPMENT	195	0	0.000468939
enriched	GO PH REDUCTION	53	0	0.000472978
enriched	GO TRANSLATIONAL TERMINATION	104	0	0.00051419
enriched	GO POSITIVE REGULATION OF LEUKOCYTE DIFFERENTIATION	143	0	0.000520363
depleted	GO POSITIVE REGULATION OF DNA REPAIR	65	0	0.000531634
enriched	GO XENOBIOTIC METABOLIC PROCESS	113	0	0.000534415
depleted	GO INTRINSIC APOPTOTIC SIGNALING PATHWAY	287	0	0.000543544
depleted	GO METAPHASE PLATE CONGRESSION	57	0	0.000543544
enriched	GO LYMPHOCYTE ACTIVATION	661	0	0.000549779
enriched	GO NEGATIVE REGULATION OF CATABOLIC PROCESS	297	0	0.000549779
depleted	GO REGULATION OF PROTEIN SERINE THREONINE KINASE ACTIVITY	510	0	0.000549779
depleted	GO DEOXYRIBOSE PHOSPHATE CATABOLIC PROCESS	20	0	0.000560426
depleted	GO REGULATION OF INTRACELLULAR TRANSPORT	425	0	0.00058382
depleted	GO TRNA TRANSPORT	36	0	0.00058382
enriched	GO ANTIGEN PROCESSING AND PRESENTATION OF PEPTIDE ANTIGEN	187	0	0.000593146
depleted	GO BASE EXCISION REPAIR	41	0	0.000602494
depleted	GO POSITIVE REGULATION OF MITOTIC CELL CYCLE	166	0	0.000636227
enriched	GO RIBONUCLEOSIDE TRIPHOSPHATE BIOSYNTHETIC PROCESS	57	0	0.000636227
enriched	GO SULFUR COMPOUND BIOSYNTHETIC PROCESS	177	0	0.000636227
depleted	GO PEPTIDYL LYSINE METHYLATION	126	0	0.000639984
depleted	GO CHROMATIN REMODELING	170	0	0.000641741
enriched	GO MATURATION OF LSU RRNA	20	0	0.000684125
depleted	GO ATP DEPENDENT CHROMATIN REMODELING	81	0	0.000695767
depleted	GO REGULATION OF DOUBLE STRAND BREAK REPAIR VIA HOMOLOGOUS RECOMBINATION	44	0	0.000701909
enriched	GO CRISTAE FORMATION	31	0	0.00070902
enriched	GO NCRNA TRANSCRIPTION	105	0	0.00070902
depleted	GO REGULATION OF SISTER CHROMATID SEGREGATION	80	0	0.000751459
enriched	GO CELLULAR RESPONSE TO INSULIN STIMULUS	213	0	0.000771389
enriched	GO REGULATION OF CYSTEINE TYPE ENDOPEPTIDASE ACTIVITY	230	0	0.000790165
depleted	GO NEGATIVE REGULATION OF NUCLEOBASE CONTAINING COMPOUND METABOLIC PROCESS	156	0	0.000797517
enriched	GO REGULATION OF DNA BINDING TRANSCRIPTION FACTOR ACTIVITY	432	0	0.000807751
depleted	GO AMINO ACID ACTIVATION	51	0	0.000812227
enriched	GO CELLULAR RESPONSE TO INCREASED OXYGEN LEVELS	14	0	0.000812227
enriched	GO PROTEIN DEPHOSPHORYLATION	314	0	0.000812227
enriched	GO NUCLEOSIDE TRIPHOSPHATE BIOSYNTHETIC PROCESS	69	0	0.000816154
enriched	GO LYMPHOCYTE DIFFERENTIATION	347	0	0.000837913
enriched	GO PROTEIN LOCALIZATION TO MITOCHONDRION	141	0	0.000882536
depleted	GO PEPTIDYL THREONINE MODIFICATION	120	0	0.000888469
enriched	GO GLYCOSYLATION	267	0	0.000890438
depleted	GO POSITIVE REGULATION OF PROTEOLYSIS INVOLVED IN CELLULAR PROTEIN CATABOLIC PROCESS	121	0	0.000892263
depleted	GO NEGATIVE REGULATION OF CHROMOSOME ORGANIZATION	143	0	0.000896944
depleted	GO REGULATION OF RAS PROTEIN SIGNAL TRANSDUCTION	233	0	0.000949226
depleted	GO NUCLEOBASE CONTAINING SMALL MOLECULE METABOLIC PROCESS	352	0	0.000973758
depleted	GO REGULATION OF TRANSCRIPTION INVOLVED IN G1 S TRANSITION OF MITOTIC CELL CYCLE	28	0	0.00101815
enriched	GO ACTIVATION OF IMMUNE RESPONSE	606	0	0.00101861
depleted	GO NUCLEOTIDE EXCISION REPAIR	109	0	0.00106119
enriched	GO REGULATION OF RNA METABOLIC PROCESS	222	0	0.00107703
enriched	GO ENERGY COUPLED PROTON TRANSPORT DOWN ELECTROCHEMICAL GRADIENT	22	0	0.00107842
depleted	GO REGULATION OF UBIQUITIN DEPENDENT PROTEIN CATABOLIC PROCESS	147	0	0.00109042
depleted	GO PEPTIDYL SERINE MODIFICATION	309	0	0.0011347
depleted	GO NCRNA EXPORT FROM NUCLEUS	39	0	0.00116197
depleted	GO PHOSPHOLIPID BIOSYNTHETIC PROCESS	233	0	0.00116205
depleted	GO DNA DEPENDENT DNA REPLICATION MAINTENANCE OF FIDELITY	42	0	0.0011763
depleted	GO VACUOLE ORGANIZATION	161	0	0.00118045
depleted	GO DNA MODIFICATION	114	0	0.00121607
depleted	GO ESTABLISHMENT OF CELL POLARITY	130	0	0.00122131
depleted	GO RRNA CATABOLIC PROCESS	19	0	0.00124997
depleted	GO RETROGRADE TRANSPORT ENDOSOME TO GOLGI	84	0	0.00128774
depleted	GO REGULATION OF PROTEIN COMPLEX DISASSEMBLY	110	0	0.00149161
depleted	GO PROTEIN LOCALIZATION TO CYTOSKELETON	54	0	0.00149331
depleted	GO POSITIVE REGULATION OF DNA RECOMBINATION	42	0	0.00149749
enriched	GO REGULATION OF MACROAUTOPHAGY	167	0	0.00154526
enriched	GO CELLULAR RESPONSE TO HORMONE STIMULUS	689	0	0.00162255
enriched	GO POSITIVE REGULATION OF HEMOPOIESIS	183	0	0.0016603
enriched	GO NEGATIVE REGULATION OF TRANSFERASE ACTIVITY	282	0	0.00170146
depleted	GO NUCLEUS ORGANIZATION	127	0	0.00170146
depleted	GO REGULATION OF PROTEASOMAL UBIQUITIN DEPENDENT PROTEIN CATABOLIC PROCESS	121	0	0.00174496
depleted	GO RNA 3 END PROCESSING	148	0	0.00178642
enriched	GO GLYCOPROTEIN BIOSYNTHETIC PROCESS	341	0	0.00182273
depleted	GO POSITIVE REGULATION OF KINASE ACTIVITY	569	0	0.00182424
depleted	GO RESPONSE TO HEAT	175	0	0.00184354
enriched	GO LIPID BIOSYNTHETIC PROCESS	666	0	0.00185543
enriched	GO POSITIVE REGULATION OF PROTEIN MODIFICATION BY SMALL PROTEIN CONJUGATION OR REMOVAL	128	0	0.0018602
depleted	GO MULTI ORGANISM LOCALIZATION	71	0	0.00188524
enriched	GO PROTEIN LOCALIZATION TO CHROMOSOME TELOMERIC REGION	28	0	0.001996
depleted	GO HEMATOPOIETIC PROGENITOR CELL DIFFERENTIATION	161	0	0.00201209
depleted	GO ORGANOPHOSPHATE CATABOLIC PROCESS	126	0	0.00201932
depleted	GO MRNA 3 END PROCESSING	98	0	0.00211576
depleted	GO REGULATION OF GTPASE ACTIVITY	473	0	0.00216608
depleted	GO ENDOSOMAL TRANSPORT	219	0	0.00218355
depleted	GO POSTREPLICATION REPAIR	52	0	0.00222276
depleted	GO ACTIVATION OF PROTEIN KINASE ACTIVITY	330	0	0.00224089
depleted	GO DNA DAMAGE RESPONSE DETECTION OF DNA DAMAGE	39	0	0.00224089
depleted	GO MEGAKARYOCYTE DIFFERENTIATION	95	0	0.00226168
depleted	GO POSITIVE REGULATION OF CHROMATIN ORGANIZATION	98	0	0.00227819
depleted	GO PROTEIN TRANSPORT ALONG MICROTUBULE	67	0	0.00232775
depleted	GO EMBRYO DEVELOPMENT ENDING IN BIRTH OR EGG HATCHING	620	0	0.00235451
enriched	GO REGULATION OF APOPTOTIC SIGNALING PATHWAY	398	0	0.00235451
depleted	GO REGULATION OF CYTOKINESIS	88	0	0.00244956
depleted	GO DNA TEMPLATED TRANSCRIPTION ELONGATION	111	0	0.00246494
depleted	GO REGULATION OF CENTROSOME CYCLE	58	0	0.00248334
depleted	GO SPINDLE LOCALIZATION	42	0	0.00248334
enriched	GO PURINE CONTAINING COMPOUND BIOSYNTHETIC PROCESS	194	0	0.00248813
enriched	GO COPII COATED VESICLE BUDDING	72	0	0.00249267
depleted	GO SIGNAL TRANSDUCTION IN RESPONSE TO DNA DAMAGE	131	0	0.00252152
depleted	GO REGULATION OF DNA RECOMBINATION	101	0	0.00255449
enriched	GO VESICLE MEDIATED TRANSPORT IN SYNAPSE	203	0	0.00255728
depleted	GO PROTEIN SUMOYLATION	79	0	0.0026708
depleted	GO TRANSPORT OF VIRUS	58	0	0.00281212
depleted	GO DNA STRAND ELONGATION INVOLVED IN DNA REPLICATION	14	0	0.00284821
depleted	GO CYTOSKELETON DEPENDENT CYTOKINESIS	96	0	0.00308394
depleted	GO NUCLEOTIDE EXCISION REPAIR DNA INCISION	39	0	0.00320953
depleted	GO POSITIVE REGULATION OF CELL CYCLE G2 M PHASE TRANSITION	31	0	0.00322581
enriched	GO CELL SURFACE RECEPTOR SIGNALING PATHWAY INVOLVED IN CELL CELL SIGNALING	615	0	0.00346366
depleted	GO INTRA S DNA DAMAGE CHECKPOINT	15	0	0.00352418
depleted	GO PROTEIN DEPOLYMERIZATION	108	0	0.00352418
enriched	GO CELLULAR RESPONSE TO OXIDATIVE STRESS	297	0	0.00372553
enriched	GO ACTIVATION OF INNATE IMMUNE RESPONSE	315	0	0.00384301
depleted	GO EXIT FROM MITOSIS	31	0	0.00384301
depleted	GO XENOPHAGY	10	0	0.00421241
enriched	GO INTERFERON GAMMA MEDIATED SIGNALING PATHWAY	89	0	0.00424296
depleted	GO POSITIVE REGULATION OF DOUBLE STRAND BREAK REPAIR	31	0	0.00425474
enriched	GO REGULATION OF LEUKOCYTE DIFFERENTIATION	271	0	0.00434746
depleted	GO HISTONE EXCHANGE	58	0	0.00444042
depleted	GO DOUBLE STRAND BREAK REPAIR VIA BREAK INDUCED REPLICATION	5	0	0.00452008
enriched	GO CELLULAR RESPONSE TO NITROSATIVE STRESS	6	0	0.00459095
enriched	GO CELL REDOX HOMEOSTASIS	76	0	0.00463862
enriched	GO NEGATIVE REGULATION OF AUTOPHAGY	80	0	0.0046659
enriched	GO ACTIN FILAMENT POLYMERIZATION	178	0	0.00482557
depleted	GO MALE SEX DIFFERENTIATION	158	0	0.00486624
enriched	GO MATURATION OF SSU RRNA	44	0	0.0048959
enriched	GO INNER MITOCHONDRIAL MEMBRANE ORGANIZATION	44	0	0.00493832
depleted	GO REGULATION OF DNA DEPENDENT DNA REPLICATION	52	0	0.00498125
depleted	GO RNA PHOSPHODIESTER BOND HYDROLYSIS EXONUCLEOLYTIC	39	0	0.00498125
depleted	GO RNA PHOSPHODIESTER BOND HYDROLYSIS	146	0	0.00501451
depleted	GO CELLULAR AMINO ACID BIOSYNTHETIC PROCESS	65	0	0.00504715
enriched	GO REGULATION OF ISOTYPE SWITCHING TO IGE ISOTYPES	7	0	0.00527544
depleted	GO NEGATIVE REGULATION OF DNA REPLICATION	40	0	0.00536529
enriched	GO DEFENSE RESPONSE TO GRAM NEGATIVE BACTERIUM	86	0	0.00542133
depleted	GO NEGATIVE REGULATION OF ENDOTHELIAL CELL PROLIFERATION	76	0	0.00542133
depleted	GO REGULATION OF MEGAKARYOCYTE DIFFERENTIATION	79	0	0.00542133
enriched	GO REGULATION OF RESPONSE TO OXIDATIVE STRESS	92	0	0.00542133
enriched	GO HEPOXILIN BIOSYNTHETIC PROCESS	5	0	0.00544838
depleted	GO PROTEIN LOCALIZATION TO KINETOCHORE	17	0	0.00544838
depleted	GO RESPONSE TO IONIZING RADIATION	148	0	0.00544838
depleted	GO DNA SYNTHESIS INVOLVED IN DNA REPAIR	52	0	0.00551797
depleted	GO RNA DEPENDENT DNA BIOSYNTHETIC PROCESS	72	0	0.00562462
enriched	GO REGULATION OF PH	98	0	0.00565255
enriched	GO CELL CELL SIGNALING BY WNT	513	0	0.00571692
depleted	GO MICROTUBULE DEPOLYMERIZATION	44	0	0.0060401
depleted	GO MEIOTIC CELL CYCLE PROCESS	186	0	0.00605268
enriched	GO SYNAPTIC VESICLE CYTOSKELETAL TRANSPORT	18	0	0.00617502
depleted	GO PROTEIN LOCALIZATION TO MICROTUBULE ORGANIZING CENTER	31	0	0.00620091
enriched	GO RESPONSE TO OXYGEN LEVELS	389	0	0.00642466
depleted	GO NUCLEAR ENVELOPE ORGANIZATION	52	0	0.00649571
depleted	GO POSITIVE REGULATION OF INTRACELLULAR PROTEIN TRANSPORT	149	0	0.00664967
depleted	GO ESTABLISHMENT OF SISTER CHROMATID COHESION	9	0	0.00665135
depleted	GO TRNA MODIFICATION	86	0	0.00668549
depleted	GO MACROMOLECULE DEACYLATION	99	0	0.00679315
depleted	GO IMMUNE RESPONSE REGULATING CELL SURFACE RECEPTOR SIGNALING PATHWAY	393	0	0.00685269
enriched	GO NEGATIVE REGULATION OF INTRACELLULAR SIGNAL TRANSDUCTION	537	0	0.00685269
depleted	GO POSITIVE REGULATION OF CELL CYCLE ARREST	81	0	0.00685269
depleted	GO CARBOHYDRATE DERIVATIVE CATABOLIC PROCESS	181	0	0.00688163
enriched	GO ATP BIOSYNTHETIC PROCESS	41	0	0.00695268
enriched	GO VIRAL TRANSLATION	14	0	0.00695268
depleted	GO MITOTIC METAPHASE PLATE CONGRESSION	44	0	0.00708417
enriched	GO B CELL ACTIVATION	241	0	0.00718889
depleted	GO POST TRANSLATIONAL PROTEIN MODIFICATION	362	0	0.00741076
enriched	GO RESPONSE TO NITROSATIVE STRESS	10	0	0.00742918
depleted	GO REGULATION OF MICROTUBULE POLYMERIZATION	45	0	0.00779005
depleted	GO NEGATIVE REGULATION OF MICROTUBULE POLYMERIZATION OR DEPOLYMERIZATION	35	0	0.0078338
depleted	GO RHO PROTEIN SIGNAL TRANSDUCTION	201	0	0.00787917
enriched	GO DETECTION OF EXTERNAL BIOTIC STIMULUS	18	0	0.00790428
depleted	GO POSITIVE REGULATION OF CELL CYCLE PHASE TRANSITION	107	0	0.00790428
depleted	GO MEIOTIC CHROMOSOME SEGREGATION	89	0	0.00793464
depleted	GO HOMOPHILIC CELL ADHESION VIA PLASMA MEMBRANE ADHESION MOLECULES	168	0	0.00795973
depleted	GO REGULATION OF DEPHOSPHORYLATION	206	0	0.00806496
depleted	GO RAB PROTEIN SIGNAL TRANSDUCTION	73	0	0.00807866
depleted	GO SUPRAMOLECULAR FIBER ORGANIZATION	657	0	0.00812083
enriched	GO ANTIGEN RECEPTOR MEDIATED SIGNALING PATHWAY	241	0	0.00872049
depleted	GO NUCLEAR TRANSCRIBED MRNA CATABOLIC PROCESS DEADENYLATION DEPENDENT DECAY	76	0	0.00872049
enriched	GO POTASSIUM ION TRANSPORT	239	0	0.00872049
enriched	GO RETROGRADE VESICLE MEDIATED TRANSPORT GOLGI TO ENDOPLASMIC RETICULUM	85	0	0.00874824
enriched	GO POSITIVE REGULATION OF PEPTIDASE ACTIVITY	190	0	0.00875585
depleted	GO AUTOPHAGOSOME ORGANIZATION	95	0	0.00894409
depleted	GO NLS BEARING PROTEIN IMPORT INTO NUCLEUS	23	0	0.00904683
depleted	GO CYTOKINETIC PROCESS	38	0	0.00914988
enriched	GO ENDOSOME TRANSPORT VIA MULTIVESICULAR BODY SORTING PATHWAY	24	0	0.00917269
enriched	GO IMMUNOGLOBULIN PRODUCTION	103	0	0.00934843
depleted	GO REGULATION OF RHO PROTEIN SIGNAL TRANSDUCTION	138	0	0.00961599
enriched	GO T CELL RECEPTOR SIGNALING PATHWAY	194	0	0.00991991
depleted	GO LOW DENSITY LIPOPROTEIN PARTICLE RECEPTOR CATABOLIC PROCESS	14	0	0.0100007
enriched	GO REGULATION OF VESICLE MEDIATED TRANSPORT	518	0	0.0105169
depleted	GO NCRNA CATABOLIC PROCESS	31	0	0.0105655
depleted	GO CHROMOSOME SEPARATION	90	0	0.0110235
depleted	GO REGULATION OF MICROTUBULE DEPOLYMERIZATION	29	0	0.0110392
depleted	GO REGULATION OF CHROMATIN SILENCING	35	0	0.0111262
enriched	GO SMOOTHENED SIGNALING PATHWAY INVOLVED IN VENTRAL SPINAL CORD PATTERNING	7	0	0.0116756
enriched	GO RESPONSE TO VIRUS	322	0	0.0117882
enriched	GO GLYCOLYTIC PROCESS THROUGH FRUCTOSE 6 PHOSPHATE	26	0	0.0118404
enriched	GO TRANSCRIPTION COUPLED NUCLEOTIDE EXCISION REPAIR	73	0	0.0120161
depleted	GO ESTABLISHMENT OF MITOTIC SPINDLE LOCALIZATION	27	0	0.0120765
depleted	GO POSITIVE REGULATION OF PROTEOLYSIS	352	0	0.0122308
enriched	GO REGULATION OF BINDING	368	0	0.0124162
enriched	GO CELLULAR RESPONSE TO STEROID HORMONE STIMULUS	248	0	0.0127727
enriched	GO POSITIVE REGULATION OF APOPTOTIC SIGNALING PATHWAY	176	0	0.0127727
depleted	GO POSITIVE REGULATION OF PROTEIN COMPLEX ASSEMBLY	246	0	0.0127727
enriched	GO RESPONSE TO UV	137	0	0.0127887
depleted	GO SIGNAL TRANSDUCTION INVOLVED IN CELL CYCLE CHECKPOINT	73	0	0.0127887
enriched	GO CELLULAR MONOVALENT INORGANIC CATION HOMEOSTASIS	109	0	0.0128097
depleted	GO REGULATION OF CENTROSOME DUPLICATION	43	0	0.0132347
depleted	GO NEGATIVE REGULATION OF CELL CYCLE G1 S PHASE TRANSITION	129	0	0.0132858
enriched	GO PROTEIN DENEDDYLATION	10	0	0.013347
depleted	GO CELL GROWTH	475	0	0.0134108
depleted	GO MICROTUBULE ANCHORING AT MICROTUBULE ORGANIZING CENTER	12	0	0.01361
depleted	GO N TERMINAL PROTEIN AMINO ACID ACETYLATION	17	0	0.01361
depleted	GO PROTEIN MONOUBIQUITINATION	66	0	0.0136735
depleted	GO ERAD PATHWAY	94	0	0.0138084
enriched	GO RESPONSE TO INCREASED OXYGEN LEVELS	26	0	0.013986
enriched	GO POSITIVE REGULATION OF ATPASE ACTIVITY	53	0	0.0142235
enriched	GO NEGATIVE REGULATION OF OXIDATIVE STRESS INDUCED NEURON DEATH	19	0	0.0143579
enriched	GO POSITIVE REGULATION OF CELLULAR COMPONENT BIOGENESIS	520	0	0.0143579
enriched	GO CELLULAR RESPONSE TO UV	78	0	0.0145048
enriched	GO REGULATION OF INTRINSIC APOPTOTIC SIGNALING PATHWAY	161	0	0.0145048
enriched	GO LYSOSOME LOCALIZATION	66	0	0.0146171
enriched	GO ORGANELLE DISASSEMBLY	96	0	0.0146205
enriched	GO CELLULAR RESPONSE TO ABIOTIC STIMULUS	319	0	0.0147494
depleted	GO PEPTIDE CROSS LINKING	61	0	0.0148119
depleted	GO ACTIN FILAMENT BUNDLE ORGANIZATION	155	0	0.0148329
enriched	GO DETECTION OF MOLECULE OF BACTERIAL ORIGIN	11	0	0.0148665
enriched	GO SYNAPTIC VESICLE LOCALIZATION	163	0	0.0151799
enriched	GO CELLULAR RESPONSE TO ORGANIC CYCLIC COMPOUND	537	0	0.0154175
depleted	GO DNA REPLICATION DEPENDENT NUCLEOSOME ORGANIZATION	32	0	0.0155743
depleted	GO REGULATION OF NUCLEOCYTOPLASMIC TRANSPORT	105	0	0.0155743
depleted	GO NEGATIVE REGULATION OF CYTOSKELETON ORGANIZATION	144	0	0.0159451
depleted	GO TRANSLESION SYNTHESIS	41	0	0.0162697
depleted	GO NEGATIVE REGULATION OF RESPONSE TO DNA DAMAGE STIMULUS	81	0	0.0164465
depleted	GO REGULATION OF CELL CYCLE ARREST	107	0	0.0164466
enriched	GO SNRNA TRANSCRIPTION	72	0	0.0164466
depleted	GO POSITIVE REGULATION OF INTRACELLULAR TRANSPORT	207	0	0.0165677
enriched	GO VESICLE BUDDING FROM MEMBRANE	102	0	0.0168598
enriched	GO CELLULAR RESPONSE TO HYPEROXIA	7	0	0.0169081
depleted	GO REGULATION OF MRNA CATABOLIC PROCESS	198	0	0.0169081
enriched	GO ANTIGEN PROCESSING AND PRESENTATION OF PEPTIDE ANTIGEN VIA MHC CLASS I	95	0	0.0169531
depleted	GO NUCLEOTIDE EXCISION REPAIR DNA GAP FILLING	23	0	0.0169788
enriched	GO CELLULAR ION HOMEOSTASIS	661	0	0.017449
depleted	GO CENTRIOLE CENTRIOLE COHESION	14	0	0.017449
enriched	GO REGULATION OF CELLULAR AMIDE METABOLIC PROCESS	465	0	0.017449
enriched	GO GOLGI VESICLE BUDDING	80	0	0.0174754
depleted	GO MITOTIC SPINDLE ASSEMBLY	53	0	0.0179947
depleted	GO TRANSCRIPTION ELONGATION FROM RNA POLYMERASE II PROMOTER	84	0	0.0179947
depleted	GO REGULATION OF CELL DIVISION	167	0	0.0181347
depleted	GO SERINE FAMILY AMINO ACID METABOLIC PROCESS	40	0	0.018224
enriched	GO RESPONSE TO PEPTIDE	504	0	0.0187011
depleted	GO SINGLE STRANDED VIRAL RNA REPLICATION VIA DOUBLE STRANDED DNA INTERMEDIATE	18	0	0.0187011
depleted	GO CELLULAR CARBOHYDRATE METABOLIC PROCESS	259	0	0.0189322
depleted	GO KINETOCHORE ORGANIZATION	21	0	0.0189322
enriched	GO INTERLEUKIN 35 MEDIATED SIGNALING PATHWAY	11	0	0.0191774
enriched	GO DE NOVO PROTEIN FOLDING	40	0	0.0193555
enriched	GO PROTEIN LOCALIZATION TO CELL PERIPHERY	311	0	0.0193702
enriched	GO B CELL DIFFERENTIATION	127	0	0.0194082
enriched	GO HUMORAL IMMUNE RESPONSE	252	0	0.0194082
depleted	GO REGULATION OF SUPRAMOLECULAR FIBER ORGANIZATION	349	0	0.0194082
enriched	GO INOSITOL PHOSPHATE METABOLIC PROCESS	47	0	0.019449
depleted	GO REGULATION OF CARBOHYDRATE METABOLIC PROCESS	198	0	0.0200909
depleted	GO PROTEIN AUTOPHOSPHORYLATION	233	0	0.0202697
enriched	GO SENSORY PERCEPTION OF BITTER TASTE	45	0	0.0202697
enriched	GO ESTABLISHMENT OF PROTEIN LOCALIZATION TO CHROMOSOME	27	0	0.0202966
enriched	GO ENERGY COUPLED PROTON TRANSMEMBRANE TRANSPORT AGAINST ELECTROCHEMICAL GRADIENT	31	0	0.0203099
depleted	GO POSITIVE REGULATION OF CHROMATIN SILENCING	12	0	0.0203099
enriched	GO RIBOSOMAL LARGE SUBUNIT ASSEMBLY	29	0	0.0203696
enriched	GO ERYTHROCYTE HOMEOSTASIS	119	0	0.0204757
enriched	GO EOSINOPHIL MIGRATION	24	0	0.0205247
enriched	GO PANTOTHENATE METABOLIC PROCESS	7	0	0.0205258
enriched	GO SENSORY PERCEPTION OF TASTE	67	0	0.0205258
depleted	GO SPHINGOMYELIN CATABOLIC PROCESS	7	0	0.0205258
enriched	GO CELLULAR RESPONSE TO NITROGEN COMPOUND	634	0	0.0205466
depleted	GO REGULATION OF CENTRIOLE REPLICATION	22	0	0.0205466
enriched	GO REGULATION OF OXIDATIVE PHOSPHORYLATION	25	0	0.0205466
enriched	GO ACTIVATION OF CYSTEINE TYPE ENDOPEPTIDASE ACTIVITY INVOLVED IN APOPTOTIC PROCESS	84	0	0.0205501
enriched	GO MITOCHONDRIAL MEMBRANE ORGANIZATION	130	0	0.0206972
enriched	GO DETECTION OF OTHER ORGANISM	13	0	0.0207493
depleted	GO DEOXYRIBONUCLEOSIDE MONOPHOSPHATE BIOSYNTHETIC PROCESS	10	0	0.0209873
enriched	GO POSITIVE REGULATION OF CYSTEINE TYPE ENDOPEPTIDASE ACTIVITY	142	0	0.0217844
enriched	GO RESPONSE TO MITOCHONDRIAL DEPOLARISATION	20	0	0.0220465
depleted	GO B CELL MEDIATED IMMUNITY	117	0	0.0224359
depleted	GO VIRAL GENOME REPLICATION	122	0	0.0224495
enriched	GO MONOCARBOXYLIC ACID METABOLIC PROCESS	472	0	0.0227006
enriched	GO EOSINOPHIL CHEMOTAXIS	20	0	0.0232542
enriched	GO POLYOL BIOSYNTHETIC PROCESS	75	0	0.0236869
enriched	GO MITOCHONDRIAL RESPIRATORY CHAIN COMPLEX III ASSEMBLY	9	0	0.023911
enriched	GO UBIQUITIN DEPENDENT PROTEIN CATABOLIC PROCESS VIA THE MULTIVESICULAR BODY SORTING PATHWAY	21	0	0.0244282
enriched	GO LIPID CATABOLIC PROCESS	324	0	0.0244512
depleted	GO ORGANIC ACID TRANSMEMBRANE TRANSPORT	134	0	0.0244512
depleted	GO REGULATION OF MITOCHONDRION ORGANIZATION	175	0	0.0245833
enriched	GO MEMBRANE LIPID METABOLIC PROCESS	204	0	0.0253203
enriched	GO CARBOHYDRATE HOMEOSTASIS	240	0	0.0256566
enriched	GO T CELL DIFFERENTIATION IN THYMUS	69	0	0.025797
depleted	GO NUCLEOBASE CONTAINING SMALL MOLECULE BIOSYNTHETIC PROCESS	99	0	0.0260318
depleted	GO RESPONSE TO TEMPERATURE STIMULUS	239	0	0.0260318
depleted	GO NEGATIVE REGULATION OF SINGLE STRANDED VIRAL RNA REPLICATION VIA DOUBLE STRANDED DNA INTERMEDIATE	14	0	0.0260494
depleted	GO HISTONE DEACETYLATION	73	0	0.0264201
depleted	GO REGULATION OF SPINDLE ORGANIZATION	41	0	0.0264201
depleted	GO IN UTERO EMBRYONIC DEVELOPMENT	342	0	0.0264234
enriched	GO REGULATION OF DENDRITE MORPHOGENESIS	89	0	0.0264234
enriched	GO PEPTIDE SECRETION	596	0	0.0265617
depleted	GO CHROMATIN SILENCING AT RDNA	40	0	0.026602
enriched	GO PRODUCTION OF MOLECULAR MEDIATOR OF IMMUNE RESPONSE	195	0	0.0266041
enriched	GO PROTEIN UFMYLATION	6	0	0.027404
depleted	GO POSITIVE REGULATION OF ERAD PATHWAY	15	0	0.027468
depleted	GO INTRINSIC APOPTOTIC SIGNALING PATHWAY IN RESPONSE TO DNA DAMAGE	103	0	0.0276179
depleted	GO OXALOACETATE METABOLIC PROCESS	8	0	0.0276179
enriched	GO REGULATION OF MRNA PROCESSING	139	0	0.0280615
enriched	GO INSULIN RECEPTOR SIGNALING PATHWAY	139	0	0.0287311
enriched	GO TYPE I INTERFERON BIOSYNTHETIC PROCESS	11	0	0.0290634
enriched	GO HISTONE H3 K36 DEMETHYLATION	9	0	0.0298364
enriched	GO PROTEIN COMPLEX OLIGOMERIZATION	557	0	0.0305875
enriched	GO RESPONSE TO ISCHEMIA	43	0	0.0308378
depleted	GO RESPONSE TO CHEMOKINE	95	0	0.030888
depleted	GO CELLULAR RESPONSE TO EXTERNAL STIMULUS	335	0	0.0309086
depleted	GO HOMOLOGOUS RECOMBINATION	54	0	0.0309086
depleted	GO PEPTIDYL LYSINE TRIMETHYLATION	43	0	0.0309086
enriched	GO REGULATION OF CELLULAR COMPONENT SIZE	367	0	0.0309086
enriched	GO REGULATION OF RESPONSE TO CYTOKINE STIMULUS	175	0	0.0309086
depleted	GO INTRACILIARY TRANSPORT	52	0	0.0309088
enriched	GO VACUOLAR TRANSPORT	137	0	0.0309467
depleted	GO POST GOLGI VESICLE MEDIATED TRANSPORT	104	0	0.0311006
depleted	GO POSITIVE REGULATION OF ISOTYPE SWITCHING TO IGA ISOTYPES	5	0	0.031162
depleted	GO NEGATIVE REGULATION OF PHOSPHORUS METABOLIC PROCESS	556	0	0.0311632
depleted	GO HISTONE H4 K5 ACETYLATION	16	0	0.031216
depleted	GO RESPONSE TO GONADOTROPIN RELEASING HORMONE	9	0	0.031216
enriched	GO MEMBRANE FUSION	151	0	0.0315234
enriched	GO REGULATION OF ATPASE ACTIVITY	76	0	0.031541
depleted	GO REGULATION OF PROTEIN DEPOLYMERIZATION	82	0	0.0316993
depleted	GO REGULATION OF DNA TEMPLATED TRANSCRIPTION IN RESPONSE TO STRESS	125	0	0.0320534
depleted	GO REGULATION OF HISTONE MODIFICATION	139	0	0.0323799
enriched	GO AUTOPHAGY OF MITOCHONDRION	73	0	0.032458
enriched	GO FATTY ACID CATABOLIC PROCESS	102	0	0.0325241
enriched	GO MITOCHONDRIAL ELECTRON TRANSPORT NADH TO UBIQUINONE	46	0	0.0325241
enriched	GO DETECTION OF BIOTIC STIMULUS	22	0	0.0326895
enriched	GO PROTEIN QUALITY CONTROL FOR MISFOLDED OR INCOMPLETELY SYNTHESIZED PROTEINS	27	0	0.0326895
enriched	GO REGULATION OF CELL MORPHOGENESIS	477	0	0.0326895
enriched	GO CELLULAR RESPONSE TO OXYGEN LEVELS	233	0	0.0328416
depleted	GO REGULATION OF ANATOMICAL STRUCTURE SIZE	500	0	0.0331173
enriched	GO CELLULAR RESPONSE TO PEPTIDE	378	0	0.0331883
enriched	GO LIPID MODIFICATION	235	0	0.0332319
enriched	GO ACTIN POLYMERIZATION OR DEPOLYMERIZATION	206	0	0.0332872
enriched	GO CYTOPLASMIC TRANSLATIONAL INITIATION	31	0	0.0332872
enriched	GO VESICLE TARGETING TO FROM OR WITHIN GOLGI	74	0	0.0335107
depleted	GO NEGATIVE REGULATION OF INTRACELLULAR TRANSPORT	64	0	0.0336603
enriched	GO REGULATION OF CELL PROJECTION ORGANIZATION	667	0	0.033951
enriched	GO RESPONSE TO STEROID HORMONE	385	0	0.033951
enriched	GO CARBOHYDRATE DERIVATIVE TRANSPORT	74	0	0.0340071
depleted	GO NEGATIVE REGULATION OF DNA METABOLIC PROCESS	102	0	0.0340071
enriched	GO MANNOSYLATION	37	0	0.0340726
depleted	GO TRANSCRIPTION BY RNA POLYMERASE III	55	0	0.0341123
depleted	GO MICROTUBULE ANCHORING	26	0	0.0346306
enriched	GO POSITIVE REGULATION OF CELL PROJECTION ORGANIZATION	375	0	0.0349103
enriched	GO REGULATION OF GROWTH	688	0	0.0349813
depleted	GO POSITIVE REGULATION OF UBIQUITIN DEPENDENT PROTEIN CATABOLIC PROCESS	95	0	0.0351011
depleted	GO TETRAHYDROFOLATE METABOLIC PROCESS	13	0	0.0352683
enriched	GO NEGATIVE REGULATION OF KINASE ACTIVITY	254	0	0.0353263
enriched	GO REGULATION OF NEUTROPHIL MIGRATION	33	0	0.0355062
depleted	GO RNA METHYLATION	80	0	0.0357827
depleted	GO REGULATION OF VIRAL GENOME REPLICATION	95	0	0.0358317
enriched	GO MONOCARBOXYLIC ACID CATABOLIC PROCESS	121	0	0.0358992
enriched	GO RESPONSE TO PEPTIDE HORMONE	425	0	0.0360966
enriched	GO REGULATION OF PROTEIN LOCALIZATION TO CHROMOSOME TELOMERIC REGION	14	0	0.0361885
depleted	GO REGULATION OF ERAD PATHWAY	29	0	0.0368611
depleted	GO DNA METHYLATION OR DEMETHYLATION	92	0	0.0375156
depleted	GO REGULATION OF CHOLESTEROL BIOSYNTHETIC PROCESS	50	0	0.0380774
enriched	GO NEURON DEATH IN RESPONSE TO OXIDATIVE STRESS	26	0	0.0381226
enriched	GO LONG CHAIN FATTY ACID METABOLIC PROCESS	86	0	0.0381234
enriched	GO REGULATION OF GRANULOCYTE CHEMOTAXIS	43	0	0.0381234
depleted	GO MICROTUBULE ORGANIZING CENTER LOCALIZATION	28	0	0.0387372
depleted	GO MULTICELLULAR ORGANISM GROWTH	148	0	0.0391399
depleted	GO GLYCEROLIPID BIOSYNTHETIC PROCESS	222	0	0.0392415
depleted	GO GLANDULAR EPITHELIAL CELL DEVELOPMENT	25	0	0.039706
enriched	GO POSITIVE REGULATION OF ACTIN FILAMENT POLYMERIZATION	100	0	0.0398924
enriched	GO REGULATION OF MYELOID CELL DIFFERENTIATION	251	0	0.0409882
depleted	GO REGULATION OF CELL CYCLE G1 S PHASE TRANSITION	199	0	0.0413377
enriched	GO PATTERN RECOGNITION RECEPTOR SIGNALING PATHWAY	195	0	0.0418745
depleted	GO HISTONE MRNA METABOLIC PROCESS	25	0	0.041893
depleted	GO POSITIVE REGULATION OF PROTEIN LOCALIZATION TO NUCLEUS	73	0	0.0418942
enriched	GO PROTEIN DEMETHYLATION	31	0	0.0418942
depleted	GO ALPHA AMINO ACID BIOSYNTHETIC PROCESS	63	0	0.0423403
depleted	GO SEX DIFFERENTIATION	268	0	0.0424715
enriched	GO CYTOKINE METABOLIC PROCESS	110	0	0.0426989
depleted	GO REGULATION OF ANTIGEN RECEPTOR MEDIATED SIGNALING PATHWAY	64	0	0.0426989
enriched	GO REGULATION OF LEUKOCYTE MEDIATED IMMUNITY	201	0	0.0426989
enriched	GO MONOVALENT INORGANIC CATION HOMEOSTASIS	154	0	0.0427862
enriched	GO REGULATION OF CELL ADHESION	684	0	0.0430271
depleted	GO NUCLEAR PORE ORGANIZATION	14	0	0.043607
enriched	GO PEPTIDYL TYROSINE DEPHOSPHORYLATION	100	0	0.044098
depleted	GO SERINE FAMILY AMINO ACID BIOSYNTHETIC PROCESS	21	0	0.0443761
enriched	GO T CELL DIFFERENTIATION	235	0	0.0443761
enriched	GO ANTIMICROBIAL HUMORAL RESPONSE	119	0	0.0446974
enriched	GO ESTABLISHMENT OF PROTEIN LOCALIZATION TO TELOMERE	18	0	0.0446974
enriched	GO MYELOID CELL HOMEOSTASIS	145	0	0.0446974
enriched	GO ARP2 3 COMPLEX MEDIATED ACTIN NUCLEATION	35	0	0.044721
enriched	GO PROTEIN MATURATION BY PROTEIN FOLDING	9	0	0.044721
enriched	GO HOMEOSTASIS OF NUMBER OF CELLS	247	0	0.0448323
enriched	GO ORGANELLE MEMBRANE FUSION	98	0	0.0448644
enriched	GO MITOPHAGY	21	0	0.0451728
depleted	GO NEGATIVE REGULATION OF GENE SILENCING	35	0	0.0455908
enriched	GO REGULATION OF B CELL PROLIFERATION	60	0	0.0456177
enriched	GO TUMOR NECROSIS FACTOR MEDIATED SIGNALING PATHWAY	165	0	0.0456177
enriched	GO REGULATION OF SHORT TERM NEURONAL SYNAPTIC PLASTICITY	14	0	0.0457928
enriched	GO INTRACELLULAR STEROID HORMONE RECEPTOR SIGNALING PATHWAY	128	0	0.0460299
enriched	GO ANAPHASE PROMOTING COMPLEX DEPENDENT CATABOLIC PROCESS	81	0	0.0463598
enriched	GO POSITIVE REGULATION OF MITOCHONDRION ORGANIZATION	115	0	0.046477
enriched	GO POSITIVE REGULATION OF DNA BINDING TRANSCRIPTION FACTOR ACTIVITY	263	0	0.0472997
depleted	GO TETRAHYDROFOLATE INTERCONVERSION	10	0	0.0474016
enriched	GO DEFENSE RESPONSE TO BACTERIUM	255	0	0.0479517
depleted	GO NEGATIVE REGULATION OF CENTRIOLE REPLICATION	8	0	0.0479517
enriched	GO POSITIVE REGULATION OF CELL CELL ADHESION	255	0	0.0479517
enriched	GO LINOLEIC ACID METABOLIC PROCESS	17	0	0.0488343
depleted	GO REGULATION OF HISTONE METHYLATION	63	0	0.0488773
enriched	GO NEGATIVE REGULATION OF PROTEIN MODIFICATION BY SMALL PROTEIN CONJUGATION OR REMOVAL	85	0	0.0493663
depleted	GO ENDOTHELIAL CELL PROLIFERATION	190	0	0.0495022
MSigDB_-_V7_C2_-_Curated_Reactome
Type	Name	Number of hits	Expected score	Adjusted p-value
depleted	REACTOME CELL CYCLE	640	0	3.00163e-37
depleted	REACTOME CELL CYCLE MITOTIC	535	0	3.00163e-37
enriched	REACTOME OLFACTORY SIGNALING PATHWAY	394	0	3.06609e-37
enriched	REACTOME TRANSLATION	294	0	3.82722e-28
enriched	REACTOME METABOLISM OF RNA	667	0	2.14792e-27
depleted	REACTOME M PHASE	391	0	5.87479e-25
enriched	REACTOME EUKARYOTIC TRANSLATION INITIATION	119	0	7.88863e-25
enriched	REACTOME RRNA PROCESSING	202	0	1.29271e-23
enriched	REACTOME RRNA PROCESSING IN THE NUCLEUS AND CYTOSOL	192	0	1.80507e-23
enriched	REACTOME G ALPHA S SIGNALLING EVENTS	534	0	2.88788e-23
enriched	REACTOME SRP DEPENDENT COTRANSLATIONAL PROTEIN TARGETING TO MEMBRANE	112	0	2.88788e-23
depleted	REACTOME CELL CYCLE CHECKPOINTS	291	0	3.42473e-22
depleted	REACTOME MITOTIC PROMETAPHASE	198	0	7.53588e-22
enriched	REACTOME NONSENSE MEDIATED DECAY NMD INDEPENDENT OF THE EXON JUNCTION COMPLEX EJC	95	0	3.59877e-20
enriched	REACTOME INFECTIOUS DISEASE	381	0	2.75615e-19
depleted	REACTOME DNA REPAIR	329	0	5.63542e-18
depleted	REACTOME TRANSCRIPTIONAL REGULATION BY TP53	359	0	7.27304e-18
depleted	REACTOME KERATINIZATION	217	0	1.93788e-17
depleted	REACTOME CHROMATIN ORGANIZATION	271	0	7.4767e-16
enriched	REACTOME NONSENSE MEDIATED DECAY NMD	115	0	1.2205e-15
enriched	REACTOME ASPARAGINE N LINKED GLYCOSYLATION	304	0	2.84366e-15
enriched	REACTOME REGULATION OF EXPRESSION OF SLITS AND ROBOS	171	0	2.84366e-15
depleted	REACTOME SIGNALING BY RHO GTPASES	449	0	7.48167e-15
depleted	REACTOME RHO GTPASE EFFECTORS	321	0	7.04983e-14
depleted	REACTOME RESOLUTION OF SISTER CHROMATID COHESION	125	0	1.24403e-13
depleted	REACTOME DNA STRAND ELONGATION	32	0	1.59371e-13
depleted	REACTOME MITOTIC METAPHASE AND ANAPHASE	201	0	2.0415e-13
depleted	REACTOME S PHASE	161	0	3.06192e-13
depleted	REACTOME MITOTIC G1 G1 S PHASES	149	0	6.48687e-13
depleted	REACTOME CELLULAR RESPONSES TO STRESS	439	0	1.00644e-12
enriched	REACTOME SIGNALING BY ROBO RECEPTORS	217	0	1.06855e-12
enriched	REACTOME INFLUENZA INFECTION	155	0	1.75865e-12
enriched	REACTOME SELENOAMINO ACID METABOLISM	119	0	2.55838e-12
enriched	REACTOME METABOLISM OF AMINO ACIDS AND DERIVATIVES	373	0	8.72457e-12
depleted	REACTOME CELLULAR RESPONSES TO EXTERNAL STIMULI	534	0	1.23565e-11
depleted	REACTOME ACTIVATION OF ATR IN RESPONSE TO REPLICATION STRESS	37	0	3.04212e-11
enriched	REACTOME THE CITRIC ACID TCA CYCLE AND RESPIRATORY ELECTRON TRANSPORT	161	0	3.82164e-11
depleted	REACTOME RHO GTPASES ACTIVATE FORMINS	139	0	5.76178e-11
depleted	REACTOME MITOTIC G2 G2 M PHASES	199	0	5.83475e-11
depleted	REACTOME HOMOLOGY DIRECTED REPAIR	137	0	6.80041e-11
depleted	REACTOME FORMATION OF THE CORNIFIED ENVELOPE	129	0	8.2755e-11
depleted	REACTOME SUMOYLATION	187	0	9.36184e-11
depleted	REACTOME DNA DOUBLE STRAND BREAK REPAIR	165	0	9.53021e-11
depleted	REACTOME DNA REPLICATION	127	0	1.14241e-10
depleted	REACTOME MITOTIC SPINDLE CHECKPOINT	110	0	1.14241e-10
depleted	REACTOME G2 M CHECKPOINTS	168	0	4.13406e-10
depleted	REACTOME ANCHORING OF THE BASAL BODY TO THE PLASMA MEMBRANE	98	0	7.72405e-10
depleted	REACTOME ACTIVATION OF THE PRE REPLICATIVE COMPLEX	33	0	7.9492e-10
depleted	REACTOME CENTROSOME MATURATION	81	0	8.17488e-10
depleted	REACTOME HOMOLOGOUS DNA PAIRING AND STRAND EXCHANGE	42	0	8.76009e-10
enriched	REACTOME VESICLE MEDIATED TRANSPORT	665	0	9.12296e-10
depleted	REACTOME REGULATION OF TP53 ACTIVITY	160	0	1.35119e-09
enriched	REACTOME CLASS I MHC MEDIATED ANTIGEN PROCESSING PRESENTATION	365	0	1.36103e-09
depleted	REACTOME DISEASES OF SIGNAL TRANSDUCTION	386	0	1.81918e-09
depleted	REACTOME ORGANELLE BIOGENESIS AND MAINTENANCE	294	0	1.93911e-09
enriched	REACTOME AXON GUIDANCE	553	0	2.47971e-09
depleted	REACTOME CILIUM ASSEMBLY	202	0	3.47799e-09
enriched	REACTOME ACTIVATION OF THE MRNA UPON BINDING OF THE CAP BINDING COMPLEX AND EIFS AND SUBSEQUENT BINDING TO 43S	60	0	3.86324e-09
enriched	REACTOME ER TO GOLGI ANTEROGRADE TRANSPORT	154	0	4.30755e-09
enriched	REACTOME RESPIRATORY ELECTRON TRANSPORT ATP SYNTHESIS BY CHEMIOSMOTIC COUPLING AND HEAT PRODUCTION BY UNCOUPLING PROTEINS	110	0	1.1673e-08
depleted	REACTOME AURKA ACTIVATION BY TPX2	72	0	1.19701e-08
enriched	REACTOME MRNA SPLICING	187	0	1.19701e-08
depleted	REACTOME HDR THROUGH HOMOLOGOUS RECOMBINATION HRR	67	0	1.24245e-08
depleted	REACTOME RECRUITMENT OF NUMA TO MITOTIC CENTROSOMES	94	0	1.52345e-08
enriched	REACTOME TRANSPORT TO THE GOLGI AND SUBSEQUENT MODIFICATION	185	0	1.7748e-08
depleted	REACTOME CHROMOSOME MAINTENANCE	108	0	2.39302e-08
enriched	REACTOME PROTEIN LOCALIZATION	163	0	4.77117e-08
depleted	REACTOME LAGGING STRAND SYNTHESIS	20	0	5.62466e-08
depleted	REACTOME G2 M DNA DAMAGE CHECKPOINT	95	0	8.096e-08
depleted	REACTOME PROCESSING OF CAPPED INTRON CONTAINING PRE MRNA	241	0	8.096e-08
enriched	REACTOME DEFENSINS	52	0	1.05301e-07
enriched	REACTOME MITOCHONDRIAL PROTEIN IMPORT	65	0	1.38372e-07
enriched	REACTOME FC EPSILON RECEPTOR FCERI SIGNALING	131	0	1.39543e-07
depleted	REACTOME HATS ACETYLATE HISTONES	139	0	1.44818e-07
depleted	REACTOME G1 S SPECIFIC TRANSCRIPTION	29	0	1.529e-07
enriched	REACTOME MITOCHONDRIAL TRANSLATION	94	0	1.81535e-07
enriched	REACTOME BETA DEFENSINS	42	0	2.02039e-07
depleted	REACTOME PROCESSING OF DNA DOUBLE STRAND BREAK ENDS	97	0	2.26526e-07
depleted	REACTOME MITOTIC PROPHASE	141	0	2.83628e-07
depleted	REACTOME REGULATION OF TP53 ACTIVITY THROUGH PHOSPHORYLATION	92	0	2.87436e-07
depleted	REACTOME TRANSCRIPTIONAL REGULATION BY SMALL RNAS	105	0	6.25338e-07
depleted	REACTOME REGULATION OF PLK1 ACTIVITY AT G2 M TRANSITION	87	0	7.25247e-07
depleted	REACTOME HIV INFECTION	234	0	1.08801e-06
depleted	REACTOME G0 AND EARLY G1	27	0	1.10255e-06
depleted	REACTOME HDR THROUGH SINGLE STRAND ANNEALING SSA	37	0	1.2151e-06
depleted	REACTOME PROCESSIVE SYNTHESIS ON THE LAGGING STRAND	15	0	1.41915e-06
depleted	REACTOME TELOMERE C STRAND LAGGING STRAND SYNTHESIS	24	0	1.61572e-06
depleted	REACTOME SUMOYLATION OF CHROMATIN ORGANIZATION PROTEINS	71	0	1.63767e-06
depleted	REACTOME TRNA PROCESSING	109	0	1.66533e-06
enriched	REACTOME NEUTROPHIL DEGRANULATION	475	0	2.13514e-06
enriched	REACTOME ANTIGEN PROCESSING: UBIQUITINATION PROTEASOME DEGRADATION	304	0	2.23055e-06
depleted	REACTOME EPIGENETIC REGULATION OF GENE EXPRESSION	146	0	2.51553e-06
depleted	REACTOME CELLULAR SENESCENCE	193	0	3.01173e-06
enriched	REACTOME TOLL LIKE RECEPTOR CASCADES	153	0	3.06884e-06
depleted	REACTOME EXTENSION OF TELOMERES	30	0	3.07351e-06
depleted	REACTOME SUMOYLATION OF DNA DAMAGE RESPONSE AND REPAIR PROTEINS	77	0	4.3859e-06
depleted	REACTOME HEMOSTASIS	614	0	4.46765e-06
depleted	REACTOME TRANSCRIPTIONAL REGULATION BY RUNX1	237	0	4.54831e-06
depleted	REACTOME FACTORS INVOLVED IN MEGAKARYOCYTE DEVELOPMENT AND PLATELET PRODUCTION	166	0	4.62808e-06
enriched	REACTOME ANTIMICROBIAL PEPTIDES	97	0	4.96567e-06
depleted	REACTOME TRANSPORT OF THE SLBP DEPENDANT MATURE MRNA	36	0	5.81801e-06
depleted	REACTOME ANTIVIRAL MECHANISM BY IFN STIMULATED GENES	80	0	6.60307e-06
depleted	REACTOME SUMOYLATION OF DNA REPLICATION PROTEINS	46	0	7.31789e-06
depleted	REACTOME VIRAL MESSENGER RNA SYNTHESIS	44	0	7.31789e-06
depleted	REACTOME RESOLUTION OF D LOOP STRUCTURES THROUGH SYNTHESIS DEPENDENT STRAND ANNEALING SDSA	26	0	1.03038e-05
enriched	REACTOME TOLL LIKE RECEPTOR 4 TLR4 CASCADE	127	0	1.0661e-05
depleted	REACTOME DNA REPLICATION PRE INITIATION	85	0	1.078e-05
enriched	REACTOME ABC FAMILY PROTEINS MEDIATED TRANSPORT	103	0	1.21306e-05
enriched	REACTOME RRNA MODIFICATION IN THE NUCLEUS AND CYTOSOL	60	0	1.21306e-05
enriched	REACTOME RESPIRATORY ELECTRON TRANSPORT	89	0	1.25612e-05
depleted	REACTOME ACTIVATION OF HOX GENES DURING DIFFERENTIATION	120	0	1.26579e-05
depleted	REACTOME AMINE LIGAND BINDING RECEPTORS	42	0	1.40932e-05
depleted	REACTOME INTERACTIONS OF REV WITH HOST CELLULAR PROTEINS	37	0	1.51652e-05
depleted	REACTOME SUMOYLATION OF RNA BINDING PROTEINS	47	0	1.58579e-05
depleted	REACTOME TRANSPORT OF MATURE TRANSCRIPT TO CYTOPLASM	84	0	1.58579e-05
depleted	REACTOME HOST INTERACTIONS WITH INFLUENZA FACTORS	43	0	1.61567e-05
depleted	REACTOME TRANSPORT OF MATURE MRNAS DERIVED FROM INTRONLESS TRANSCRIPTS	43	0	1.61567e-05
depleted	REACTOME TRANSCRIPTIONAL REGULATION OF WHITE ADIPOCYTE DIFFERENTIATION	84	0	1.67855e-05
depleted	REACTOME UNWINDING OF DNA	12	0	1.73021e-05
depleted	REACTOME TRANSCRIPTION OF E2F TARGETS UNDER NEGATIVE CONTROL BY P107 RBL1 AND P130 RBL2 IN COMPLEX WITH HDAC1	16	0	1.75121e-05
depleted	REACTOME GENE SILENCING BY RNA	135	0	2.04571e-05
enriched	REACTOME AUTOPHAGY	109	0	2.32161e-05
enriched	REACTOME BIOLOGICAL OXIDATIONS	221	0	2.66724e-05
enriched	REACTOME COPI MEDIATED ANTEROGRADE TRANSPORT	101	0	2.85738e-05
depleted	REACTOME SIGNALING BY NOTCH1 IN CANCER	58	0	2.95359e-05
enriched	REACTOME CRISTAE FORMATION	29	0	3.42208e-05
depleted	REACTOME RESOLUTION OF D LOOP STRUCTURES	34	0	3.62447e-05
depleted	REACTOME HOST INTERACTIONS OF HIV FACTORS	131	0	3.84567e-05
depleted	REACTOME HIV LIFE CYCLE	152	0	3.88055e-05
depleted	REACTOME RECOGNITION OF DNA DAMAGE BY PCNA CONTAINING REPLICATION COMPLEX	30	0	4.48699e-05
depleted	REACTOME DEUBIQUITINATION	298	0	4.94141e-05
depleted	REACTOME REGULATION OF CHOLESTEROL BIOSYNTHESIS BY SREBP SREBF	55	0	5.44956e-05
depleted	REACTOME LEADING STRAND SYNTHESIS	14	0	5.62306e-05
depleted	REACTOME NUCLEAR ENVELOPE BREAKDOWN	53	0	5.64635e-05
depleted	REACTOME CELLULAR RESPONSE TO HEAT STRESS	101	0	5.73145e-05
depleted	REACTOME SIGNALING BY NOTCH	243	0	6.68844e-05
enriched	REACTOME GPCR LIGAND BINDING	453	0	6.94045e-05
enriched	REACTOME CLEC7A DECTIN 1 SIGNALING	100	0	7.0121e-05
depleted	REACTOME EXPORT OF VIRAL RIBONUCLEOPROTEINS FROM NUCLEUS	33	0	7.76951e-05
depleted	REACTOME SIGNALING BY TGF BETA RECEPTOR COMPLEX	73	0	7.81124e-05
enriched	REACTOME SIGNALING BY RECEPTOR TYROSINE KINASES	468	0	7.90587e-05
depleted	REACTOME SUMOYLATION OF SUMOYLATION PROTEINS	35	0	8.00394e-05
depleted	REACTOME INTERACTIONS OF VPR WITH HOST CELLULAR PROTEINS	37	0	8.07426e-05
depleted	REACTOME SUMOYLATION OF UBIQUITINYLATION PROTEINS	39	0	8.07426e-05
depleted	REACTOME DNA DAMAGE BYPASS	48	0	8.16933e-05
enriched	REACTOME TCR SIGNALING	117	0	8.77335e-05
depleted	REACTOME KINESINS	59	0	9.16593e-05
depleted	REACTOME PKMTS METHYLATE HISTONE LYSINES	69	0	9.36957e-05
depleted	REACTOME RESOLUTION OF ABASIC SITES AP SITES	38	0	9.41821e-05
enriched	REACTOME PROGRAMMED CELL DEATH	178	0	9.66476e-05
depleted	REACTOME METABOLISM OF NON CODING RNA	54	0	0.000100965
depleted	REACTOME NEDDYLATION	233	0	0.000100965
enriched	REACTOME INTRA GOLGI AND RETROGRADE GOLGI TO ER TRAFFIC	201	0	0.00010612
depleted	REACTOME TRANSCRIPTION OF E2F TARGETS UNDER NEGATIVE CONTROL BY DREAM COMPLEX	19	0	0.000106534
depleted	REACTOME RAB REGULATION OF TRAFFICKING	121	0	0.000123919
depleted	REACTOME CYTOSOLIC TRNA AMINOACYLATION	27	0	0.000131549
enriched	REACTOME COPII MEDIATED VESICLE TRANSPORT	68	0	0.000133412
depleted	REACTOME MISMATCH REPAIR	15	0	0.000145679
depleted	REACTOME SIGNALING BY NUCLEAR RECEPTORS	261	0	0.000145679
depleted	REACTOME REGULATION OF HSF1 MEDIATED HEAT SHOCK RESPONSE	82	0	0.00015165
depleted	REACTOME TP53 REGULATES TRANSCRIPTION OF CELL CYCLE GENES	48	0	0.000155102
depleted	REACTOME ACTIVATION OF GENE EXPRESSION BY SREBF SREBP	42	0	0.000167621
depleted	REACTOME DEFECTIVE TPR MAY CONFER SUSCEPTIBILITY TOWARDS THYROID PAPILLARY CARCINOMA TPC	32	0	0.000168179
depleted	REACTOME TRNA AMINOACYLATION	44	0	0.000168366
depleted	REACTOME NUCLEOSOME ASSEMBLY	73	0	0.000169961
enriched	REACTOME IKK COMPLEX RECRUITMENT MEDIATED BY RIP1	23	0	0.000170193
depleted	REACTOME SIGNALING BY NOTCH1	73	0	0.000170193
depleted	REACTOME NUCLEAR IMPORT OF REV PROTEIN	34	0	0.000171005
depleted	REACTOME NUCLEAR PORE COMPLEX NPC DISASSEMBLY	36	0	0.000171005
depleted	REACTOME TELOMERE MAINTENANCE	81	0	0.000174216
depleted	REACTOME RESOLUTION OF AP SITES VIA THE MULTIPLE NUCLEOTIDE PATCH REPLACEMENT PATHWAY	25	0	0.000181791
enriched	REACTOME IRE1ALPHA ACTIVATES CHAPERONES	50	0	0.00019962
depleted	REACTOME MITOTIC TELOPHASE CYTOKINESIS	13	0	0.00019962
depleted	REACTOME OXIDATIVE STRESS INDUCED SENESCENCE	124	0	0.00021299
enriched	REACTOME ANTIGEN PROCESSING CROSS PRESENTATION	98	0	0.000218945
depleted	REACTOME INTRACELLULAR SIGNALING BY SECOND MESSENGERS	302	0	0.000231656
depleted	REACTOME PROCESSIVE SYNTHESIS ON THE C STRAND OF THE TELOMERE	11	0	0.000250159
depleted	REACTOME ESR MEDIATED SIGNALING	218	0	0.000275629
depleted	REACTOME E2F MEDIATED REGULATION OF DNA REPLICATION	22	0	0.000285393
depleted	REACTOME BUTYRATE RESPONSE FACTOR 1 BRF1 BINDS AND DESTABILIZES MRNA	17	0	0.000297388
depleted	REACTOME TRISTETRAPROLIN TTP ZFP36 BINDS AND DESTABILIZES MRNA	17	0	0.000297388
depleted	REACTOME CHOLESTEROL BIOSYNTHESIS	25	0	0.000311085
enriched	REACTOME DOWNSTREAM TCR SIGNALING	96	0	0.000311085
enriched	REACTOME MITOCHONDRIAL BIOGENESIS	92	0	0.000340127
depleted	REACTOME PCNA DEPENDENT LONG PATCH BASE EXCISION REPAIR	21	0	0.000358746
depleted	REACTOME NEGATIVE EPIGENETIC REGULATION OF RRNA EXPRESSION	107	0	0.000362895
enriched	REACTOME PINK PARKIN MEDIATED MITOPHAGY	22	0	0.00037066
enriched	REACTOME BETA CATENIN INDEPENDENT WNT SIGNALING	143	0	0.00037431
enriched	REACTOME SIGNALING BY INTERLEUKINS	628	0	0.000384777
enriched	REACTOME SIGNALING BY THE B CELL RECEPTOR BCR	110	0	0.00040255
depleted	REACTOME REGULATION OF MECP2 EXPRESSION AND ACTIVITY	32	0	0.000439406
enriched	REACTOME MACROAUTOPHAGY	90	0	0.000443045
depleted	REACTOME GLUCOSE METABOLISM	92	0	0.00045385
enriched	REACTOME FORMATION OF TC NER PRE INCISION COMPLEX	53	0	0.000454559
enriched	REACTOME UNFOLDED PROTEIN RESPONSE UPR	91	0	0.000458857
depleted	REACTOME MEIOSIS	116	0	0.000506777
depleted	REACTOME BASE EXCISION REPAIR	90	0	0.000551032
depleted	REACTOME HDACS DEACETYLATE HISTONES	92	0	0.000551032
enriched	REACTOME PHASE II CONJUGATION OF COMPOUNDS	109	0	0.000562013
enriched	REACTOME FCGAMMA RECEPTOR FCGR DEPENDENT PHAGOCYTOSIS	86	0	0.000568275
enriched	REACTOME REGULATED NECROSIS	20	0	0.000625536
enriched	REACTOME CLASS A 1 RHODOPSIN LIKE RECEPTORS	321	0	0.000636356
enriched	REACTOME MITOPHAGY	29	0	0.000664111
enriched	REACTOME METABOLISM OF CARBOHYDRATES	292	0	0.000850751
enriched	REACTOME FOXO MEDIATED TRANSCRIPTION OF CELL DEATH GENES	16	0	0.000867451
depleted	REACTOME SEROTONIN RECEPTORS	12	0	0.00112369
depleted	REACTOME TRANSCRIPTIONAL ACTIVITY OF SMAD2 SMAD3:SMAD4 HETEROTRIMER	44	0	0.00122767
depleted	REACTOME TBC RABGAPS	43	0	0.00125674
enriched	REACTOME TICAM1 RIP1 MEDIATED IKK COMPLEX RECRUITMENT	19	0	0.00137401
enriched	REACTOME NUCLEOTIDE BINDING DOMAIN LEUCINE RICH REPEAT CONTAINING RECEPTOR NLR SIGNALING PATHWAYS	54	0	0.00137467
enriched	REACTOME FORMATION OF ATP BY CHEMIOSMOTIC COUPLING	16	0	0.00138312
enriched	REACTOME DISEASES OF IMMUNE SYSTEM	24	0	0.00138881
depleted	REACTOME TRNA PROCESSING IN THE NUCLEUS	59	0	0.00146756
enriched	REACTOME NUCLEOTIDE EXCISION REPAIR	110	0	0.00151104
depleted	REACTOME TRP CHANNELS	28	0	0.00152019
depleted	REACTOME FANCONI ANEMIA PATHWAY	39	0	0.00163491
depleted	REACTOME INHIBITION OF REPLICATION INITIATION OF DAMAGED DNA BY RB1 E2F1	13	0	0.00170215
depleted	REACTOME SIGNALING BY WNT	325	0	0.00202201
enriched	REACTOME CYTOSOLIC SENSORS OF PATHOGEN ASSOCIATED DNA	63	0	0.00202837
enriched	REACTOME DNA DAMAGE RECOGNITION IN GG NER	38	0	0.00211122
depleted	REACTOME CYTOSOLIC IRON SULFUR CLUSTER ASSEMBLY	13	0	0.0021508
depleted	REACTOME DEATH RECEPTOR SIGNALLING	141	0	0.00225489
enriched	REACTOME COMPLEX I BIOGENESIS	49	0	0.00233325
depleted	REACTOME UB SPECIFIC PROCESSING PROTEASES	221	0	0.00238509
enriched	REACTOME UPTAKE AND ACTIONS OF BACTERIAL TOXINS	29	0	0.00243686
depleted	REACTOME ESTROGEN DEPENDENT GENE EXPRESSION	148	0	0.00254327
enriched	REACTOME TICAM1 DEPENDENT ACTIVATION OF IRF3 IRF7	12	0	0.0027981
depleted	REACTOME PTEN REGULATION	138	0	0.00303977
enriched	REACTOME ACTIVATION OF IRF3 IRF7 MEDIATED BY TBK1 IKK EPSILON	17	0	0.00351231
depleted	REACTOME RUNX1 REGULATES GENES INVOLVED IN MEGAKARYOCYTE DIFFERENTIATION AND PLATELET FUNCTION	96	0	0.00355783
enriched	REACTOME DOWNSTREAM SIGNALING EVENTS OF B CELL RECEPTOR BCR	81	0	0.00356422
enriched	REACTOME FCERI MEDIATED NF KB ACTIVATION	81	0	0.00356422
enriched	REACTOME CA2PLUS PATHWAY	59	0	0.00358202
enriched	REACTOME BIOSYNTHESIS OF THE N GLYCAN PRECURSOR DOLICHOL LIPID LINKED OLIGOSACCHARIDE LLO AND TRANSFER TO A NASCENT PROTEIN	78	0	0.00358933
depleted	REACTOME RUNX1 INTERACTS WITH CO FACTORS WHOSE PRECISE EFFECT ON RUNX1 TARGETS IS NOT KNOWN	37	0	0.00358933
enriched	REACTOME TRIF TICAM1 MEDIATED TLR4 SIGNALING	97	0	0.00364663
depleted	REACTOME REGULATION OF PTEN GENE TRANSCRIPTION	60	0	0.00364847
depleted	REACTOME POSITIVE EPIGENETIC REGULATION OF RRNA EXPRESSION	104	0	0.00379003
enriched	REACTOME TRAIL SIGNALING	8	0	0.00389519
depleted	REACTOME SWITCHING OF ORIGINS TO A POST REPLICATIVE STATE	90	0	0.00390967
enriched	REACTOME MRNA SPLICING MINOR PATHWAY	52	0	0.00401455
depleted	REACTOME PRC2 METHYLATES HISTONES AND DNA	71	0	0.00402172
depleted	REACTOME ADRENOCEPTORS	9	0	0.00409562
enriched	REACTOME FGFR2 LIGAND BINDING AND ACTIVATION	20	0	0.00412168
enriched	REACTOME PROTEIN METHYLATION	17	0	0.00427903
enriched	REACTOME ACTIVATION OF NF KAPPAB IN B CELLS	67	0	0.00468345
enriched	REACTOME CHL1 INTERACTIONS	9	0	0.00472657
enriched	REACTOME APC C:CDH1 MEDIATED DEGRADATION OF CDC20 AND OTHER APC C:CDH1 TARGETED PROTEINS IN LATE MITOSIS EARLY G1	72	0	0.00485439
depleted	REACTOME NOTCH HLH TRANSCRIPTION PATHWAY	28	0	0.00496502
enriched	REACTOME HEDGEHOG OFF STATE	113	0	0.00498734
depleted	REACTOME COHESIN LOADING ONTO CHROMATIN	10	0	0.00524279
depleted	REACTOME RNA POLYMERASE II TRANSCRIPTION TERMINATION	66	0	0.00524279
enriched	REACTOME GLUCURONIDATION	25	0	0.00544264
depleted	REACTOME NOTCH1 INTRACELLULAR DOMAIN REGULATES TRANSCRIPTION	47	0	0.00578263
enriched	REACTOME ATF6 ATF6 ALPHA ACTIVATES CHAPERONE GENES	10	0	0.00605589
enriched	REACTOME ATF6 ATF6 ALPHA ACTIVATES CHAPERONES	12	0	0.00623924
depleted	REACTOME RMTS METHYLATE HISTONE ARGININES	77	0	0.00623924
depleted	REACTOME RNA POLYMERASE I TRANSCRIPTION	109	0	0.00644808
enriched	REACTOME SYNTHESIS OF SUBSTRATES IN N GLYCAN BIOSYTHESIS	63	0	0.00644808
depleted	REACTOME CDC6 ASSOCIATION WITH THE ORC:ORIGIN COMPLEX	11	0	0.00689631
depleted	REACTOME MEIOTIC RECOMBINATION	85	0	0.00708409
enriched	REACTOME REGULATION OF PTEN LOCALIZATION	9	0	0.00708409
enriched	REACTOME GLOBAL GENOME NUCLEOTIDE EXCISION REPAIR GG NER	84	0	0.00715768
depleted	REACTOME SENESCENCE ASSOCIATED SECRETORY PHENOTYPE SASP	108	0	0.00715768
enriched	REACTOME ASSEMBLY OF THE HIV VIRION	16	0	0.00729559
depleted	REACTOME REGULATION OF MRNA STABILITY BY PROTEINS THAT BIND AU RICH ELEMENTS	87	0	0.00739969
depleted	REACTOME CYCLIN A B1 B2 ASSOCIATED EVENTS DURING G2 M TRANSITION	25	0	0.00759785
enriched	REACTOME ION CHANNEL TRANSPORT	183	0	0.00769192
enriched	REACTOME TOLL LIKE RECEPTOR TLR1:TLR2 CASCADE	97	0	0.00770851
enriched	REACTOME SIGNALING BY HEDGEHOG	150	0	0.00793617
enriched	REACTOME ACTIVATION OF APC C AND APC C:CDC20 MEDIATED DEGRADATION OF MITOTIC PROTEINS	76	0	0.00816115
depleted	REACTOME FORMATION OF THE BETA CATENIN:TCF TRANSACTIVATING COMPLEX	90	0	0.00845439
depleted	REACTOME SIGNALING BY NTRK1 TRKA	78	0	0.00849698
enriched	REACTOME UCH PROTEINASES	102	0	0.00890726
enriched	REACTOME TRANSCRIPTION COUPLED NUCLEOTIDE EXCISION REPAIR TC NER	78	0	0.0092679
depleted	REACTOME DUAL INCISION IN GG NER	41	0	0.00942397
enriched	REACTOME DEGRADATION OF BETA CATENIN BY THE DESTRUCTION COMPLEX	84	0	0.00975297
enriched	REACTOME PEPTIDE LIGAND BINDING RECEPTORS	188	0	0.00978917
depleted	REACTOME ASSEMBLY OF THE PRE REPLICATIVE COMPLEX	68	0	0.009798
depleted	REACTOME SIGNALING BY NTRKS	99	0	0.0101355
depleted	REACTOME SIGNALING BY TGF BETA FAMILY MEMBERS	102	0	0.0105646
depleted	REACTOME REPRODUCTION	142	0	0.0106906
enriched	REACTOME TIGHT JUNCTION INTERACTIONS	30	0	0.0111055
enriched	REACTOME INOSITOL PHOSPHATE METABOLISM	48	0	0.0111246
enriched	REACTOME CARGO TRAFFICKING TO THE PERICILIARY MEMBRANE	51	0	0.011834
depleted	REACTOME COPI DEPENDENT GOLGI TO ER RETROGRADE TRAFFIC	98	0	0.011834
depleted	REACTOME DEADENYLATION DEPENDENT MRNA DECAY	55	0	0.011834
enriched	REACTOME INTRA GOLGI TRAFFIC	44	0	0.011834
depleted	REACTOME ORC1 REMOVAL FROM CHROMATIN	71	0	0.011834
depleted	REACTOME RAF ACTIVATION	30	0	0.011834
enriched	REACTOME METABOLISM OF COFACTORS	19	0	0.0121807
depleted	REACTOME PERVASIVE DEVELOPMENTAL DISORDERS	13	0	0.0122603
depleted	REACTOME TERMINATION OF TRANSLESION DNA SYNTHESIS	32	0	0.0124542
enriched	REACTOME DEGRADATION OF GLI1 BY THE PROTEASOME	60	0	0.0130908
enriched	REACTOME PROTEIN FOLDING	101	0	0.0133366
enriched	REACTOME CARGO CONCENTRATION IN THE ER	33	0	0.0136932
depleted	REACTOME METABOLISM OF STEROIDS	149	0	0.0141152
enriched	REACTOME CASPASE ACTIVATION VIA EXTRINSIC APOPTOTIC SIGNALLING PATHWAY	26	0	0.0142584
enriched	REACTOME PYRUVATE METABOLISM AND CITRIC ACID TCA CYCLE	55	0	0.0142584
depleted	REACTOME TRNA MODIFICATION IN THE NUCLEUS AND CYTOSOL	43	0	0.0143003
depleted	REACTOME POLO LIKE KINASE MEDIATED EVENTS	16	0	0.0145119
enriched	REACTOME ABC TRANSPORTER DISORDERS	77	0	0.0147412
enriched	REACTOME XENOBIOTICS	24	0	0.0147412
depleted	REACTOME TCF DEPENDENT SIGNALING IN RESPONSE TO WNT	232	0	0.0155622
enriched	REACTOME ENDOSOMAL SORTING COMPLEX REQUIRED FOR TRANSPORT ESCRT	31	0	0.0158529
enriched	REACTOME TNFR2 NON CANONICAL NF KB PATHWAY	99	0	0.0161018
enriched	REACTOME REGULATION OF MITOTIC CELL CYCLE	86	0	0.0165886
depleted	REACTOME GAP FILLING DNA REPAIR SYNTHESIS AND LIGATION IN GG NER	25	0	0.016669
enriched	REACTOME C TYPE LECTIN RECEPTORS CLRS	140	0	0.0175994
enriched	REACTOME TLR3 MEDIATED TICAM1 DEPENDENT PROGRAMMED CELL DEATH	6	0	0.0178434
enriched	REACTOME SYNTHESIS OF 12 EICOSATETRAENOIC ACID DERIVATIVES	7	0	0.0180461
enriched	REACTOME INTERLEUKIN 12 FAMILY SIGNALING	57	0	0.0182992
depleted	REACTOME CYCLIN A:CDK2 ASSOCIATED EVENTS AT S PHASE ENTRY	85	0	0.0183724
depleted	REACTOME HUR ELAVL1 BINDS AND STABILIZES MRNA	8	0	0.0189318
depleted	REACTOME LOSS OF FUNCTION OF TGFBR1 IN CANCER	7	0	0.0189798
enriched	REACTOME NOD1 2 SIGNALING PATHWAY	35	0	0.0193553
depleted	REACTOME DUAL INCISION IN TC NER	65	0	0.0204401
enriched	REACTOME FCERI MEDIATED CAPLUS2 MOBILIZATION	31	0	0.0209153
depleted	REACTOME G1 PHASE	44	0	0.0209153
depleted	REACTOME PRE NOTCH EXPRESSION AND PROCESSING	117	0	0.0209774
depleted	REACTOME SIGNALING BY FGFR IN DISEASE	63	0	0.0209774
depleted	REACTOME SMAD2 SMAD3:SMAD4 HETEROTRIMER REGULATES TRANSCRIPTION	32	0	0.0210763
depleted	REACTOME CONDENSATION OF PROPHASE CHROMOSOMES	72	0	0.021389
depleted	REACTOME DOWNREGULATION OF SMAD2 3:SMAD4 TRANSCRIPTIONAL ACTIVITY	23	0	0.0214549
depleted	REACTOME INTERFERON SIGNALING	200	0	0.0215728
enriched	REACTOME INTERLEUKIN 35 SIGNALLING	12	0	0.0217922
enriched	REACTOME METABOLISM OF POLYAMINES	59	0	0.0217922
enriched	REACTOME REGULATION OF PTEN STABILITY AND ACTIVITY	69	0	0.0217922
depleted	REACTOME LOSS OF MECP2 BINDING ABILITY TO THE NCOR SMRT COMPLEX	7	0	0.021893
enriched	REACTOME POTASSIUM CHANNELS	98	0	0.0219903
depleted	REACTOME ESTABLISHMENT OF SISTER CHROMATID COHESION	11	0	0.0220474
enriched	REACTOME FOLDING OF ACTIN BY CCT TRIC	10	0	0.0221315
depleted	REACTOME TP53 REGULATES TRANSCRIPTION OF ADDITIONAL CELL CYCLE GENES WHOSE EXACT ROLE IN THE P53 PATHWAY REMAIN UNCERTAIN	20	0	0.0221315
enriched	REACTOME ANTIGEN ACTIVATES B CELL RECEPTOR BCR LEADING TO GENERATION OF SECOND MESSENGERS	30	0	0.022907
depleted	REACTOME RAB GEFS EXCHANGE GTP FOR GDP ON RABS	89	0	0.0242623
enriched	REACTOME PRE NOTCH PROCESSING IN GOLGI	18	0	0.0246235
enriched	REACTOME CDK MEDIATED PHOSPHORYLATION AND REMOVAL OF CDC6	72	0	0.024951
enriched	REACTOME INTERLEUKIN 1 FAMILY SIGNALING	139	0	0.0250069
enriched	REACTOME METABOLISM OF VITAMINS AND COFACTORS	189	0	0.0250069
depleted	REACTOME TRANSLOCATION OF SLC2A4 GLUT4 TO THE PLASMA MEMBRANE	71	0	0.0254121
enriched	REACTOME STABILIZATION OF P53	57	0	0.0254335
enriched	REACTOME GLYCOSAMINOGLYCAN METABOLISM	124	0	0.0257622
depleted	REACTOME SIGNALING BY TGF BETA RECEPTOR COMPLEX IN CANCER	8	0	0.0259421
enriched	REACTOME SYNTHESIS OF ACTIVE UBIQUITIN: ROLES OF E1 AND E2 ENZYMES	30	0	0.0270915
depleted	REACTOME TP53 REGULATES TRANSCRIPTION OF DNA REPAIR GENES	65	0	0.0272767
depleted	REACTOME NEGATIVE REGULATION OF MAPK PATHWAY	40	0	0.0276899
enriched	REACTOME ASSOCIATION OF TRIC CCT WITH TARGET PROTEINS DURING BIOSYNTHESIS	39	0	0.0277737
enriched	REACTOME GLUTAMATE NEUROTRANSMITTER RELEASE CYCLE	24	0	0.0277737
depleted	REACTOME ONCOGENE INDUCED SENESCENCE	35	0	0.0277737
enriched	REACTOME PLATELET ACTIVATION SIGNALING AND AGGREGATION	258	0	0.0277737
depleted	REACTOME TRANSLESION SYNTHESIS BY Y FAMILY DNA POLYMERASES BYPASSES LESIONS ON DNA TEMPLATE	39	0	0.0277937
enriched	REACTOME INTERLEUKIN 1 SIGNALING	102	0	0.0278512
depleted	REACTOME SIRT1 NEGATIVELY REGULATES RRNA EXPRESSION	66	0	0.0281908
enriched	REACTOME TETRAHYDROBIOPTERIN BH4 SYNTHESIS RECYCLING SALVAGE AND REGULATION	10	0	0.0285772
enriched	REACTOME FASL CD95L SIGNALING	5	0	0.0293598
enriched	REACTOME AUF1 HNRNP D0 BINDS AND DESTABILIZES MRNA	55	0	0.0295096
depleted	REACTOME DNA DAMAGE TELOMERE STRESS INDUCED SENESCENCE	79	0	0.0295096
enriched	REACTOME HEDGEHOG LIGAND BIOGENESIS	65	0	0.0295137
enriched	REACTOME CELL CELL JUNCTION ORGANIZATION	65	0	0.0295871
enriched	REACTOME N GLYCAN TRIMMING IN THE ER AND CALNEXIN CALRETICULIN CYCLE	35	0	0.0295871
enriched	REACTOME ABC TRANSPORTERS IN LIPID HOMEOSTASIS	18	0	0.0303968
depleted	REACTOME ERCC6 CSB AND EHMT2 G9A POSITIVELY REGULATE RRNA EXPRESSION	74	0	0.0304026
enriched	REACTOME BUDDING AND MATURATION OF HIV VIRION	28	0	0.0306055
enriched	REACTOME APC C:CDC20 MEDIATED DEGRADATION OF CYCLIN B	23	0	0.0309082
enriched	REACTOME GOLGI TO ER RETROGRADE TRANSPORT	132	0	0.0309082
depleted	REACTOME TGF BETA RECEPTOR SIGNALING ACTIVATES SMADS	32	0	0.0309082
depleted	REACTOME TRANSCRIPTIONAL ACTIVATION OF MITOCHONDRIAL BIOGENESIS	55	0	0.0309473
enriched	REACTOME NAPLUS CL DEPENDENT NEUROTRANSMITTER TRANSPORTERS	19	0	0.0312175
enriched	REACTOME ROS AND RNS PRODUCTION IN PHAGOCYTES	36	0	0.0312797
depleted	REACTOME WNT5A DEPENDENT INTERNALIZATION OF FZD4	15	0	0.0312797
enriched	REACTOME EPHB MEDIATED FORWARD SIGNALING	42	0	0.0315416
depleted	REACTOME RAB GERANYLGERANYLATION	64	0	0.0318094
depleted	REACTOME ATF4 ACTIVATES GENES IN RESPONSE TO ENDOPLASMIC RETICULUM STRESS	26	0	0.0319364
depleted	REACTOME TP53 REGULATES METABOLIC GENES	81	0	0.032268
enriched	REACTOME CLASS C 3 METABOTROPIC GLUTAMATE PHEROMONE RECEPTORS	39	0	0.032745
enriched	REACTOME CHONDROITIN SULFATE DERMATAN SULFATE METABOLISM	50	0	0.0327744
enriched	REACTOME PTK6 REGULATES RTKS AND THEIR EFFECTORS AKT1 AND DOK1	9	0	0.0329585
enriched	REACTOME TRIF MEDIATED PROGRAMMED CELL DEATH	9	0	0.0329597
enriched	REACTOME NEGATIVE REGULATION OF NOTCH4 SIGNALING	54	0	0.0329929
depleted	REACTOME MEIOTIC SYNAPSIS	78	0	0.0332399
enriched	REACTOME TOLL LIKE RECEPTOR 9 TLR9 CASCADE	95	0	0.0332639
depleted	REACTOME ONCOGENIC MAPK SIGNALING	81	0	0.0333852
depleted	REACTOME TP53 REGULATES TRANSCRIPTION OF GENES INVOLVED IN G2 CELL CYCLE ARREST	18	0	0.0333852
enriched	REACTOME METALLOPROTEASE DUBS	37	0	0.0358057
enriched	REACTOME NEUROTRANSMITTER RELEASE CYCLE	51	0	0.0370951
enriched	REACTOME PHASE 4 RESTING MEMBRANE POTENTIAL	19	0	0.0380976
enriched	REACTOME RNA POLYMERASE II TRANSCRIBES SNRNA GENES	81	0	0.0384257
enriched	REACTOME PROTEIN UBIQUITINATION	79	0	0.0384454
enriched	REACTOME BBSOME MEDIATED CARGO TARGETING TO CILIUM	23	0	0.0390769
enriched	REACTOME INTERLEUKIN 17 SIGNALING	71	0	0.0392765
depleted	REACTOME PERK REGULATES GENE EXPRESSION	31	0	0.0392809
depleted	REACTOME PROCESSING OF CAPPED INTRONLESS PRE MRNA	28	0	0.0393984
depleted	REACTOME SUMOYLATION OF TRANSCRIPTION COFACTORS	43	0	0.040193
enriched	REACTOME INTERLEUKIN 3 INTERLEUKIN 5 AND GM CSF SIGNALING	48	0	0.0403043
depleted	REACTOME RUNX3 REGULATES NOTCH SIGNALING	14	0	0.041357
enriched	REACTOME IRON UPTAKE AND TRANSPORT	58	0	0.0415984
enriched	REACTOME REGULATION OF SIGNALING BY CBL	22	0	0.0421368
enriched	REACTOME NEUROTOXICITY OF CLOSTRIDIUM TOXINS	10	0	0.0425015
enriched	REACTOME TRAF6 MEDIATED INDUCTION OF TAK1 COMPLEX WITHIN TLR4 COMPLEX	16	0	0.0458411
enriched	REACTOME IRAK4 DEFICIENCY TLR2 4	11	0	0.046228
enriched	REACTOME ASYMMETRIC LOCALIZATION OF PCP PROTEINS	64	0	0.0463027
depleted	REACTOME SIGNALING BY FGFR1 IN DISEASE	38	0	0.0480684
enriched	REACTOME DEACTIVATION OF THE BETA CATENIN TRANSACTIVATING COMPLEX	42	0	0.0491614

## Sheet: OCI-Ly19_KOvsParental
MSigDB_-_V7_C5_-_GO_Biological_Processes
Type	Name	Number of hits	Expected score	Adjusted p-value
enriched	GO SENSORY PERCEPTION OF SMELL	426	0	5.08401e-36
depleted	GO DNA REPLICATION	271	0	1.85415e-35
enriched	GO SENSORY PERCEPTION OF CHEMICAL STIMULUS	498	0	7.37417e-33
enriched	GO DETECTION OF STIMULUS INVOLVED IN SENSORY PERCEPTION	502	0	5.59257e-32
depleted	GO DNA REPAIR	541	0	1.18053e-27
depleted	GO NCRNA METABOLIC PROCESS	459	0	8.20089e-27
depleted	GO DNA DEPENDENT DNA REPLICATION	147	0	8.6835e-27
depleted	GO NCRNA PROCESSING	381	0	2.12419e-23
depleted	GO RIBOSOME BIOGENESIS	280	0	2.57368e-23
depleted	GO VIRAL GENE EXPRESSION	190	0	1.55944e-22
depleted	GO RIBONUCLEOPROTEIN COMPLEX BIOGENESIS	476	0	3.63517e-22
depleted	GO COTRANSLATIONAL PROTEIN TARGETING TO MEMBRANE	103	0	1.36907e-20
depleted	GO ESTABLISHMENT OF PROTEIN LOCALIZATION TO ENDOPLASMIC RETICULUM	116	0	1.6974e-19
depleted	GO TRANSLATIONAL INITIATION	192	0	3.67576e-19
depleted	GO ESTABLISHMENT OF PROTEIN LOCALIZATION TO ORGANELLE	549	0	1.12689e-18
enriched	GO DETECTION OF STIMULUS	662	0	1.84635e-18
depleted	GO DNA CONFORMATION CHANGE	301	0	6.25315e-18
depleted	GO PROTEIN LOCALIZATION TO ENDOPLASMIC RETICULUM	141	0	9.51671e-18
depleted	GO RRNA METABOLIC PROCESS	206	0	1.45698e-17
depleted	GO NUCLEAR TRANSCRIBED MRNA CATABOLIC PROCESS NONSENSE MEDIATED DECAY	119	0	1.77387e-17
enriched	GO VESICLE ORGANIZATION	320	0	1.11008e-16
depleted	GO KERATINIZATION	224	0	1.22619e-16
depleted	GO NUCLEAR TRANSCRIBED MRNA CATABOLIC PROCESS	205	0	1.45233e-16
depleted	GO PROTEIN TARGETING	424	0	2.29107e-15
depleted	GO DNA RECOMBINATION	279	0	3.27618e-15
depleted	GO CHROMOSOME SEGREGATION	314	0	8.18923e-15
depleted	GO RNA CATABOLIC PROCESS	394	0	8.18923e-15
enriched	GO MYELOID LEUKOCYTE MEDIATED IMMUNITY	548	0	1.03461e-14
depleted	GO DOUBLE STRAND BREAK REPAIR	238	0	2.98767e-14
enriched	GO MYELOID LEUKOCYTE ACTIVATION	647	0	1.07356e-13
enriched	GO ENDOMEMBRANE SYSTEM ORGANIZATION	422	0	2.66807e-13
depleted	GO PROTEIN DNA COMPLEX SUBUNIT ORGANIZATION	280	0	3.2011e-13
enriched	GO PROCESS UTILIZING AUTOPHAGIC MECHANISM	482	0	4.88783e-13
depleted	GO TELOMERE ORGANIZATION	173	0	5.08364e-13
depleted	GO NUCLEAR CHROMOSOME SEGREGATION	260	0	8.49536e-13
depleted	GO CELL CYCLE PHASE TRANSITION	619	0	1.32479e-12
depleted	GO ORGANELLE FISSION	460	0	3.40165e-12
depleted	GO PROTEIN TARGETING TO MEMBRANE	197	0	3.82327e-12
enriched	GO SMALL GTPASE MEDIATED SIGNAL TRANSDUCTION	553	0	5.86646e-12
depleted	GO CHROMATIN ASSEMBLY OR DISASSEMBLY	189	0	1.39526e-11
depleted	GO RNA LOCALIZATION	227	0	2.59683e-11
enriched	GO MODIFICATION DEPENDENT MACROMOLECULE CATABOLIC PROCESS	620	0	2.87806e-11
depleted	GO REGULATION OF DNA METABOLIC PROCESS	288	0	3.44408e-11
depleted	GO REGULATION OF SIGNAL TRANSDUCTION BY P53 CLASS MEDIATOR	179	0	5.18703e-11
depleted	GO CELL CYCLE DNA REPLICATION	65	0	7.02755e-11
depleted	GO DNA PACKAGING	206	0	7.70401e-11
enriched	GO ENDOSOMAL TRANSPORT	219	0	7.80886e-11
enriched	GO ORGANELLE LOCALIZATION	682	0	8.04716e-11
depleted	GO SISTER CHROMATID SEGREGATION	187	0	9.20654e-11
depleted	GO SIGNAL TRANSDUCTION BY P53 CLASS MEDIATOR	265	0	1.01924e-10
enriched	GO MACROAUTOPHAGY	290	0	1.11201e-10
depleted	GO ORGANIC CYCLIC COMPOUND CATABOLIC PROCESS	602	0	1.62188e-10
depleted	GO RECOMBINATIONAL REPAIR	126	0	2.23555e-10
depleted	GO CHROMATIN ASSEMBLY	163	0	3.30309e-10
enriched	GO IMMUNE RESPONSE REGULATING SIGNALING PATHWAY	560	0	6.40836e-10
depleted	GO REGULATION OF CHROMOSOME ORGANIZATION	333	0	6.43974e-10
enriched	GO RAS PROTEIN SIGNAL TRANSDUCTION	436	0	7.87354e-10
depleted	GO TRNA METABOLIC PROCESS	180	0	7.87354e-10
depleted	GO REGULATION OF NUCLEOBASE CONTAINING COMPOUND METABOLIC PROCESS	515	0	8.44489e-10
enriched	GO ANTIGEN PROCESSING AND PRESENTATION OF PEPTIDE ANTIGEN	187	0	1.0822e-09
depleted	GO NUCLEAR TRANSPORT	337	0	1.26735e-09
depleted	GO ESTABLISHMENT OF PROTEIN LOCALIZATION TO MEMBRANE	326	0	2.2302e-09
depleted	GO DNA DEPENDENT DNA REPLICATION MAINTENANCE OF FIDELITY	42	0	2.28664e-09
depleted	GO REGULATION OF MITOTIC CELL CYCLE	669	0	2.62951e-09
enriched	GO NEGATIVE REGULATION OF PHOSPHORUS METABOLIC PROCESS	556	0	2.92781e-09
enriched	GO LIPID BIOSYNTHETIC PROCESS	666	0	3.5928e-09
depleted	GO PEPTIDYL LYSINE MODIFICATION	388	0	6.36355e-09
depleted	GO REGULATION OF RESPONSE TO DNA DAMAGE STIMULUS	210	0	6.60137e-09
depleted	GO EPIDERMAL CELL DIFFERENTIATION	353	0	7.71447e-09
depleted	GO MRNA METABOLIC PROCESS	564	0	7.72522e-09
enriched	GO GOLGI VESICLE TRANSPORT	364	0	7.7429e-09
depleted	GO MITOCHONDRIAL GENE EXPRESSION	161	0	7.7429e-09
enriched	GO ESTABLISHMENT OF ORGANELLE LOCALIZATION	490	0	8.25233e-09
enriched	GO ANTIGEN PROCESSING AND PRESENTATION	221	0	8.80017e-09
depleted	GO NUCLEAR DNA REPLICATION	55	0	8.84692e-09
depleted	GO MITOCHONDRIAL TRANSLATION	136	0	9.35121e-09
depleted	GO DNA BIOSYNTHETIC PROCESS	188	0	1.2047e-08
enriched	GO DEPHOSPHORYLATION	470	0	1.25821e-08
depleted	GO TRANSLATIONAL ELONGATION	133	0	1.46669e-08
enriched	GO POSITIVE REGULATION OF CATABOLIC PROCESS	417	0	1.52698e-08
depleted	GO NUCLEIC ACID PHOSPHODIESTER BOND HYDROLYSIS	287	0	1.64461e-08
depleted	GO MITOTIC NUCLEAR DIVISION	281	0	1.72385e-08
depleted	GO NUCLEOSOME ORGANIZATION	180	0	1.72385e-08
enriched	GO MITOCHONDRION ORGANIZATION	512	0	1.96887e-08
depleted	GO ESTABLISHMENT OF RNA LOCALIZATION	194	0	2.14961e-08
depleted	GO CELL CYCLE CHECKPOINT	215	0	2.1869e-08
enriched	GO ENDOSOME ORGANIZATION	78	0	2.1869e-08
depleted	GO CORNIFICATION	113	0	3.89996e-08
depleted	GO RIBONUCLEOPROTEIN COMPLEX SUBUNIT ORGANIZATION	279	0	4.2052e-08
depleted	GO RIBOSOME ASSEMBLY	60	0	4.37544e-08
enriched	GO IMMUNE RESPONSE REGULATING CELL SURFACE RECEPTOR SIGNALING PATHWAY	393	0	4.41614e-08
depleted	GO DNA REPLICATION INITIATION	37	0	4.80681e-08
depleted	GO RNA SPLICING	460	0	4.80681e-08
enriched	GO PROTEIN DEPHOSPHORYLATION	314	0	5.09179e-08
depleted	GO COVALENT CHROMATIN MODIFICATION	463	0	5.88955e-08
enriched	GO LYMPHOCYTE ACTIVATION	661	0	7.17315e-08
depleted	GO INTERSTRAND CROSS LINK REPAIR	53	0	8.42288e-08
enriched	GO ORGANELLE FUSION	122	0	9.94913e-08
enriched	GO REGULATION OF SMALL GTPASE MEDIATED SIGNAL TRANSDUCTION	332	0	9.94913e-08
depleted	GO CILIUM ORGANIZATION	371	0	1.04401e-07
enriched	GO ENDOCYTOSIS	544	0	1.31795e-07
depleted	GO SKIN DEVELOPMENT	415	0	1.67657e-07
enriched	GO VESICLE LOCALIZATION	303	0	1.86995e-07
depleted	GO PROTEIN LOCALIZATION TO CHROMOSOME	83	0	1.8902e-07
depleted	GO CELL DIVISION	592	0	1.96665e-07
enriched	GO NEGATIVE REGULATION OF PROTEIN MODIFICATION PROCESS	607	0	1.96768e-07
depleted	GO REGULATION OF CELLULAR RESPONSE TO HEAT	79	0	1.96768e-07
depleted	GO PROTEIN LOCALIZATION TO MEMBRANE	614	0	2.39578e-07
enriched	GO CELLULAR COMPONENT DISASSEMBLY	536	0	2.59574e-07
enriched	GO NEGATIVE REGULATION OF PHOSPHORYLATION	451	0	2.79876e-07
enriched	GO CELLULAR RESPONSE TO HORMONE STIMULUS	689	0	2.95857e-07
depleted	GO CILIARY BASAL BODY PLASMA MEMBRANE DOCKING	95	0	3.21128e-07
depleted	GO MITOTIC SISTER CHROMATID SEGREGATION	150	0	3.21128e-07
enriched	GO PROTEASOMAL PROTEIN CATABOLIC PROCESS	464	0	3.21128e-07
enriched	GO REGULATION OF CELLULAR PROTEIN LOCALIZATION	519	0	3.36521e-07
enriched	GO POSITIVE REGULATION OF ORGANELLE ORGANIZATION	615	0	3.78149e-07
depleted	GO DNA INTEGRITY CHECKPOINT	157	0	3.9899e-07
depleted	GO DNA REPLICATION INDEPENDENT NUCLEOSOME ORGANIZATION	55	0	4.04949e-07
enriched	GO IMPORT INTO CELL	684	0	4.10878e-07
enriched	GO REGULATION OF VESICLE MEDIATED TRANSPORT	518	0	4.23775e-07
enriched	GO ACTIVATION OF IMMUNE RESPONSE	606	0	5.91466e-07
enriched	GO PROTEIN POLYUBIQUITINATION	305	0	6.36675e-07
depleted	GO MICROTUBULE CYTOSKELETON ORGANIZATION	533	0	6.40677e-07
depleted	GO RIBOSOMAL LARGE SUBUNIT BIOGENESIS	69	0	6.96859e-07
enriched	GO REGULATION OF AUTOPHAGY	316	0	7.50261e-07
depleted	GO PROTEIN FOLDING	220	0	7.52081e-07
enriched	GO RESPONSE TO TYPE I INTERFERON	95	0	7.56745e-07
enriched	GO MITOTIC CYTOKINESIS	69	0	9.58784e-07
depleted	GO MRNA TRANSPORT	148	0	1.14126e-06
enriched	GO ORGANELLE DISASSEMBLY	96	0	1.30213e-06
enriched	GO ORGANELLE MEMBRANE FUSION	98	0	1.30213e-06
enriched	GO REGULATION OF INNATE IMMUNE RESPONSE	440	0	1.30213e-06
depleted	GO MITOCHONDRIAL TRANSPORT	252	0	1.36534e-06
enriched	GO REGULATION OF VIRAL LIFE CYCLE	144	0	1.44187e-06
enriched	GO T CELL ACTIVATION	459	0	1.54097e-06
depleted	GO REGULATION OF DNA REPAIR	119	0	1.6545e-06
enriched	GO REGULATION OF LIPID METABOLIC PROCESS	383	0	1.6545e-06
enriched	GO REGULATION OF TRANSCRIPTION FROM RNA POLYMERASE II PROMOTER IN RESPONSE TO HYPOXIA	76	0	1.6545e-06
depleted	GO REPLICATION FORK PROCESSING	32	0	1.73984e-06
enriched	GO REGULATION OF MULTI ORGANISM PROCESS	401	0	1.78519e-06
enriched	GO POSITIVE REGULATION OF TRANSFERASE ACTIVITY	643	0	1.92384e-06
depleted	GO NEGATIVE REGULATION OF CELL CYCLE	641	0	2.01955e-06
depleted	GO TELOMERE MAINTENANCE VIA SEMI CONSERVATIVE REPLICATION	28	0	2.18571e-06
depleted	GO NEGATIVE REGULATION OF CHROMOSOME ORGANIZATION	143	0	2.25027e-06
depleted	GO REGULATION OF DNA REPLICATION	107	0	2.3638e-06
depleted	GO NUCLEOBASE CONTAINING COMPOUND TRANSPORT	237	0	2.45724e-06
enriched	GO VACUOLE ORGANIZATION	161	0	2.59011e-06
depleted	GO CELL PROJECTION ASSEMBLY	558	0	2.84721e-06
enriched	GO REGULATION OF CALCIUM ION TRANSPORT	244	0	3.13109e-06
depleted	GO EPIDERMIS DEVELOPMENT	461	0	3.42902e-06
depleted	GO SISTER CHROMATID COHESION	62	0	3.51459e-06
depleted	GO TRNA PROCESSING	131	0	3.65344e-06
depleted	GO CHROMATIN REMODELING AT CENTROMERE	46	0	4.19704e-06
enriched	GO REGULATION OF CELL ACTIVATION	548	0	4.64028e-06
enriched	GO ORGANOPHOSPHATE BIOSYNTHETIC PROCESS	551	0	4.76682e-06
depleted	GO TRANSLATIONAL TERMINATION	104	0	4.99798e-06
enriched	GO PROTEIN LOCALIZATION TO PLASMA MEMBRANE	252	0	5.01436e-06
enriched	GO POSITIVE REGULATION OF KINASE ACTIVITY	569	0	5.3423e-06
depleted	GO METHYLATION	361	0	5.37791e-06
enriched	GO MULTIVESICULAR BODY ORGANIZATION	31	0	5.53978e-06
depleted	GO RNA EXPORT FROM NUCLEUS	137	0	5.53978e-06
enriched	GO CELL SURFACE RECEPTOR SIGNALING PATHWAY INVOLVED IN CELL CELL SIGNALING	615	0	6.86903e-06
enriched	GO REGULATION OF DNA TEMPLATED TRANSCRIPTION IN RESPONSE TO STRESS	125	0	6.86903e-06
enriched	GO ANTIGEN PROCESSING AND PRESENTATION OF PEPTIDE ANTIGEN VIA MHC CLASS I	95	0	7.69556e-06
depleted	GO TRANSCRIPTION COUPLED NUCLEOTIDE EXCISION REPAIR	73	0	8.13908e-06
depleted	GO NUCLEAR EXPORT	195	0	8.34936e-06
enriched	GO FC RECEPTOR SIGNALING PATHWAY	180	0	8.66428e-06
enriched	GO POST GOLGI VESICLE MEDIATED TRANSPORT	104	0	8.81167e-06
enriched	GO POTASSIUM ION TRANSPORT	239	0	9.56537e-06
enriched	GO CYTOSKELETON DEPENDENT CYTOKINESIS	96	0	9.9982e-06
depleted	GO CELL CYCLE G2 M PHASE TRANSITION	269	0	1.00171e-05
depleted	GO DNA DAMAGE RESPONSE DETECTION OF DNA DAMAGE	39	0	1.03579e-05
depleted	GO NON RECOMBINATIONAL REPAIR	96	0	1.04267e-05
enriched	GO ORGANOPHOSPHATE METABOLIC PROCESS	530	0	1.0605e-05
depleted	GO MITOCHONDRIAL TRANSLATIONAL TERMINATION	89	0	1.30986e-05
enriched	GO REGULATION OF MACROAUTOPHAGY	167	0	1.33655e-05
enriched	GO REGULATION OF PROTEIN SERINE THREONINE KINASE ACTIVITY	510	0	1.45557e-05
enriched	GO PHOSPHOLIPID BIOSYNTHETIC PROCESS	233	0	1.52421e-05
enriched	GO REGULATION OF RAS PROTEIN SIGNAL TRANSDUCTION	233	0	1.70427e-05
depleted	GO RIBOSOMAL SMALL SUBUNIT BIOGENESIS	63	0	1.85406e-05
enriched	GO T CELL RECEPTOR SIGNALING PATHWAY	194	0	1.89924e-05
depleted	GO CHROMOSOME SEPARATION	90	0	2.32026e-05
enriched	GO REGULATION OF CYTOSKELETON ORGANIZATION	524	0	2.32869e-05
enriched	GO VACUOLAR TRANSPORT	137	0	2.38694e-05
depleted	GO NEGATIVE REGULATION OF NUCLEOBASE CONTAINING COMPOUND METABOLIC PROCESS	156	0	2.41706e-05
depleted	GO CYTOPLASMIC TRANSLATION	93	0	2.48569e-05
enriched	GO CYTOSOLIC TRANSPORT	154	0	2.52771e-05
depleted	GO MITOTIC CELL CYCLE CHECKPOINT	164	0	2.52771e-05
enriched	GO REGULATION OF GTPASE ACTIVITY	473	0	2.53524e-05
enriched	GO REGULATION OF SYMBIOSIS ENCOMPASSING MUTUALISM THROUGH PARASITISM	227	0	2.74917e-05
depleted	GO REGULATION OF CELL CYCLE PHASE TRANSITION	477	0	2.81241e-05
depleted	GO POSITIVE REGULATION OF DNA METABOLIC PROCESS	157	0	3.03573e-05
depleted	GO REGULATION OF DNA RECOMBINATION	101	0	3.08032e-05
enriched	GO LEUKOCYTE DIFFERENTIATION	507	0	3.13608e-05
depleted	GO REGULATION OF GENE SILENCING	150	0	3.35263e-05
depleted	GO RESPONSE TO HEAT	175	0	3.35263e-05
enriched	GO PHAGOCYTOSIS	255	0	3.44794e-05
depleted	GO REGULATION OF DNA DEPENDENT DNA REPLICATION	52	0	3.49641e-05
enriched	GO CELLULAR RESPONSE TO NITROGEN COMPOUND	634	0	3.89067e-05
enriched	GO REGULATION OF LYMPHOCYTE ACTIVATION	418	0	3.89067e-05
enriched	GO ADAPTIVE IMMUNE RESPONSE	397	0	3.94311e-05
enriched	GO GLYCEROLIPID BIOSYNTHETIC PROCESS	222	0	4.18688e-05
depleted	GO RNA SPLICING VIA TRANSESTERIFICATION REACTIONS	373	0	4.29196e-05
enriched	GO MYELOID CELL DIFFERENTIATION	408	0	4.70002e-05
enriched	GO CYTOSKELETON DEPENDENT INTRACELLULAR TRANSPORT	172	0	4.71164e-05
depleted	GO DNA GEOMETRIC CHANGE	94	0	4.71164e-05
enriched	GO SCF DEPENDENT PROTEASOMAL UBIQUITIN DEPENDENT PROTEIN CATABOLIC PROCESS	90	0	4.71164e-05
enriched	GO ANTIGEN RECEPTOR MEDIATED SIGNALING PATHWAY	241	0	5.5841e-05
enriched	GO POSITIVE REGULATION OF CELLULAR PROTEIN LOCALIZATION	319	0	5.76295e-05
depleted	GO MISMATCH REPAIR	37	0	6.37814e-05
enriched	GO CELLULAR KETONE METABOLIC PROCESS	192	0	6.49384e-05
depleted	GO CENTROMERE COMPLEX ASSEMBLY	54	0	6.49384e-05
enriched	GO PROTEIN LOCALIZATION TO CELL PERIPHERY	311	0	6.7473e-05
enriched	GO INTERFERON GAMMA MEDIATED SIGNALING PATHWAY	89	0	6.87693e-05
depleted	GO COFACTOR BIOSYNTHETIC PROCESS	207	0	6.95619e-05
depleted	GO PROTEIN CONTAINING COMPLEX LOCALIZATION	282	0	6.95619e-05
enriched	GO CYTOKINESIS	167	0	7.69965e-05
enriched	GO NEGATIVE REGULATION OF KINASE ACTIVITY	254	0	7.8377e-05
enriched	GO CELLULAR RESPONSE TO PEPTIDE HORMONE STIMULUS	315	0	8.75314e-05
enriched	GO ACTIVATION OF INNATE IMMUNE RESPONSE	315	0	8.769e-05
depleted	GO DNA REPLICATION CHECKPOINT	16	0	8.78331e-05
enriched	GO DIVALENT INORGANIC CATION TRANSPORT	475	0	0.000102269
enriched	GO REGULATION OF METAL ION TRANSPORT	381	0	0.000103178
enriched	GO VIRAL LIFE CYCLE	323	0	0.000103178
depleted	GO NEGATIVE REGULATION OF CELLULAR COMPONENT ORGANIZATION	698	0	0.00010944
depleted	GO PROTEIN IMPORT	182	0	0.000111404
depleted	GO REGULATION OF CELL CYCLE G2 M PHASE TRANSITION	215	0	0.000112461
enriched	GO LEUKOCYTE CELL CELL ADHESION	336	0	0.00011587
enriched	GO VIRAL BUDDING	25	0	0.00011587
enriched	GO REGULATION OF DEPHOSPHORYLATION	206	0	0.000118354
depleted	GO MRNA EXPORT FROM NUCLEUS	111	0	0.000120041
depleted	GO PROTEIN TARGETING TO MITOCHONDRION	100	0	0.000124574
enriched	GO PEPTIDYL THREONINE MODIFICATION	120	0	0.000126285
enriched	GO REGULATION OF MAP KINASE ACTIVITY	335	0	0.000126285
depleted	GO NEGATIVE REGULATION OF CELL CYCLE PROCESS	357	0	0.000127271
enriched	GO AUTOPHAGY OF MITOCHONDRION	73	0	0.000134802
enriched	GO PROTEIN AUTOPHOSPHORYLATION	233	0	0.000134802
enriched	GO GENERATION OF PRECURSOR METABOLITES AND ENERGY	484	0	0.000137382
depleted	GO CELLULAR RESPONSE TO HEAT	135	0	0.000139824
enriched	GO REGULATION OF HEMOPOIESIS	470	0	0.000148001
depleted	GO DNA STRAND ELONGATION	21	0	0.000148906
enriched	GO VESICLE BUDDING FROM MEMBRANE	102	0	0.000149082
enriched	GO PEPTIDYL SERINE MODIFICATION	309	0	0.000158394
depleted	GO NUCLEOTIDE EXCISION REPAIR	109	0	0.000168402
depleted	GO REGULATION OF CHROMOSOME SEGREGATION	103	0	0.000169073
enriched	GO TRANSCRIPTION INITIATION FROM RNA POLYMERASE II PROMOTER	187	0	0.000169073
enriched	GO NEGATIVE REGULATION OF INTRACELLULAR SIGNAL TRANSDUCTION	537	0	0.00017903
depleted	GO PROTEIN LOCALIZATION TO MITOCHONDRION	141	0	0.000180052
enriched	GO REGULATION OF PROTEIN CATABOLIC PROCESS	373	0	0.000185706
enriched	GO MAINTENANCE OF LOCATION	325	0	0.000187492
enriched	GO POSITIVE REGULATION OF GTPASE ACTIVITY	400	0	0.000191208
depleted	GO POSITIVE REGULATION OF NUCLEOBASE CONTAINING COMPOUND METABOLIC PROCESS	232	0	0.000195504
enriched	GO MYELOID CELL DEVELOPMENT	67	0	0.000198962
enriched	GO REGULATION OF PROTEIN LOCALIZATION TO MEMBRANE	180	0	0.000198962
depleted	GO RIBOSOMAL LARGE SUBUNIT ASSEMBLY	29	0	0.000218167
depleted	GO ERAD PATHWAY	94	0	0.000219271
enriched	GO MEMBRANE FUSION	151	0	0.000220854
enriched	GO NEGATIVE REGULATION OF VIRAL PROCESS	97	0	0.000220854
enriched	GO REGULATION OF PHOSPHATIDYLINOSITOL 3 KINASE SIGNALING	123	0	0.000231677
enriched	GO REGULATION OF T CELL ACTIVATION	313	0	0.000245788
enriched	GO STEROID HORMONE MEDIATED SIGNALING PATHWAY	180	0	0.000251887
enriched	GO CELL CELL SIGNALING BY WNT	513	0	0.000252292
enriched	GO RECEPTOR METABOLIC PROCESS	186	0	0.000252292
depleted	GO CELL CYCLE G1 S PHASE TRANSITION	291	0	0.000264275
enriched	GO MICROTUBULE BASED MOVEMENT	275	0	0.000264275
enriched	GO REGULATION OF INTRACELLULAR TRANSPORT	425	0	0.000283131
depleted	GO SPINDLE ORGANIZATION	167	0	0.000283131
depleted	GO NUCLEOTIDE EXCISION REPAIR DNA GAP FILLING	23	0	0.000283415
enriched	GO ANAPHASE PROMOTING COMPLEX DEPENDENT CATABOLIC PROCESS	81	0	0.000316133
depleted	GO SPINDLE ASSEMBLY	105	0	0.000318274
enriched	GO SMALL MOLECULE BIOSYNTHETIC PROCESS	661	0	0.000320292
enriched	GO OSTEOCLAST DIFFERENTIATION	95	0	0.000328404
depleted	GO RESPONSE TO ENDOPLASMIC RETICULUM STRESS	272	0	0.000329488
enriched	GO PHOSPHOLIPID METABOLIC PROCESS	259	0	0.000331043
depleted	GO DNA TEMPLATED TRANSCRIPTION ELONGATION	111	0	0.000332544
enriched	GO LIPID MODIFICATION	235	0	0.000353147
enriched	GO CELLULAR RESPONSE TO ORGANIC CYCLIC COMPOUND	537	0	0.000359595
enriched	GO HEMATOPOIETIC PROGENITOR CELL DIFFERENTIATION	161	0	0.000366128
enriched	GO CARBOHYDRATE DERIVATIVE BIOSYNTHETIC PROCESS	654	0	0.00036994
depleted	GO ATP DEPENDENT CHROMATIN REMODELING	81	0	0.000376567
enriched	GO NON CANONICAL WNT SIGNALING PATHWAY	147	0	0.000383071
depleted	GO NEGATIVE REGULATION OF ORGANELLE ORGANIZATION	381	0	0.000383564
enriched	GO I KAPPAB KINASE NF KAPPAB SIGNALING	263	0	0.000387806
enriched	GO INTRACELLULAR STEROID HORMONE RECEPTOR SIGNALING PATHWAY	128	0	0.000387806
enriched	GO NEGATIVE REGULATION OF TRANSFERASE ACTIVITY	282	0	0.000387806
enriched	GO VIRAL BUDDING VIA HOST ESCRT COMPLEX	21	0	0.000390089
depleted	GO CHROMATIN REMODELING	170	0	0.000390099
enriched	GO ANTIGEN PROCESSING AND PRESENTATION OF ENDOGENOUS PEPTIDE ANTIGEN	14	0	0.00040677
enriched	GO PHOSPHATIDYLINOSITOL METABOLIC PROCESS	104	0	0.000424507
enriched	GO EXOCYTIC PROCESS	81	0	0.000424621
enriched	GO INNATE IMMUNE RESPONSE ACTIVATING CELL SURFACE RECEPTOR SIGNALING PATHWAY	115	0	0.000425051
enriched	GO MIRNA MEDIATED INHIBITION OF TRANSLATION	96	0	0.000425051
depleted	GO TRNA TRANSPORT	36	0	0.000427418
enriched	GO REGULATION OF TRANSMEMBRANE TRANSPORT	555	0	0.000441391
enriched	GO PEPTIDE SECRETION	596	0	0.000447199
enriched	GO REGULATION OF SMALL MOLECULE METABOLIC PROCESS	343	0	0.000447199
enriched	GO MITOTIC CYTOKINETIC PROCESS	23	0	0.000475736
enriched	GO REGULATION OF AUTOPHAGY OF MITOCHONDRION	39	0	0.000488442
enriched	GO ENDOPLASMIC RETICULUM TO GOLGI VESICLE MEDIATED TRANSPORT	210	0	0.000489266
enriched	GO NEGATIVE REGULATION OF IMMUNE SYSTEM PROCESS	458	0	0.00049644
enriched	GO VESICLE FUSION TO PLASMA MEMBRANE	24	0	0.000510628
depleted	GO NEGATIVE REGULATION OF DNA RECOMBINATION	44	0	0.000516264
enriched	GO DNA TEMPLATED TRANSCRIPTION INITIATION	248	0	0.000534318
enriched	GO T CELL PROLIFERATION	181	0	0.00053661
enriched	GO PHOSPHATIDYLINOSITOL 3 KINASE SIGNALING	147	0	0.000551022
enriched	GO TRANSFERRIN TRANSPORT	36	0	0.000555373
depleted	GO CELLULAR AMINO ACID METABOLIC PROCESS	292	0	0.000583071
enriched	GO REGULATION OF PHOSPHATASE ACTIVITY	171	0	0.000586539
depleted	GO ERROR PRONE TRANSLESION SYNTHESIS	20	0	0.000599665
depleted	GO HISTONE EXCHANGE	58	0	0.000599665
enriched	GO REGULATION OF PROTEIN COMPLEX ASSEMBLY	429	0	0.000616788
enriched	GO REGULATION OF RNA METABOLIC PROCESS	222	0	0.000616788
enriched	GO REGULATION OF VIRAL GENOME REPLICATION	95	0	0.000616788
enriched	GO AUTOPHAGOSOME ORGANIZATION	95	0	0.000617936
enriched	GO RESPONSE TO VIRUS	322	0	0.000622934
enriched	GO INOSITOL LIPID MEDIATED SIGNALING	183	0	0.000634371
enriched	GO POSITIVE REGULATION OF NATURAL KILLER CELL ACTIVATION	21	0	0.000634371
depleted	GO DE NOVO PROTEIN FOLDING	40	0	0.000638735
enriched	GO IRE1 MEDIATED UNFOLDED PROTEIN RESPONSE	64	0	0.000645557
depleted	GO REGULATION OF SISTER CHROMATID SEGREGATION	80	0	0.000647065
enriched	GO ANTIGEN PROCESSING AND PRESENTATION OF PEPTIDE OR POLYSACCHARIDE ANTIGEN VIA MHC CLASS II	101	0	0.000651765
enriched	GO RESPONSE TO WOUNDING	671	0	0.000688647
depleted	GO DNA REPLICATION DEPENDENT NUCLEOSOME ORGANIZATION	32	0	0.000699073
enriched	GO HORMONE MEDIATED SIGNALING PATHWAY	231	0	0.000713068
enriched	GO CYTOKINETIC PROCESS	38	0	0.000727947
depleted	GO REGULATION OF PROTEIN STABILITY	271	0	0.000730389
depleted	GO PROTEIN TRANSMEMBRANE IMPORT INTO INTRACELLULAR ORGANELLE	34	0	0.000736192
enriched	GO MONOVALENT INORGANIC CATION TRANSPORT	514	0	0.000777981
enriched	GO REGULATION OF ION TRANSMEMBRANE TRANSPORT	470	0	0.000777981
enriched	GO REGULATION OF IMMUNE EFFECTOR PROCESS	396	0	0.000781151
depleted	GO NEGATIVE REGULATION OF DNA METABOLIC PROCESS	102	0	0.000791979
depleted	GO POSITIVE REGULATION OF CELL CYCLE	401	0	0.000791979
enriched	GO CELLULAR ION HOMEOSTASIS	661	0	0.000793777
depleted	GO MEIOTIC CELL CYCLE	248	0	0.000817038
enriched	GO ORGANIC HYDROXY COMPOUND METABOLIC PROCESS	484	0	0.000817038
enriched	GO GLYCEROLIPID METABOLIC PROCESS	229	0	0.000824553
depleted	GO ANATOMICAL STRUCTURE HOMEOSTASIS	425	0	0.000831983
enriched	GO GLYCEROPHOSPHOLIPID METABOLIC PROCESS	171	0	0.00083442
depleted	GO MEMBRANE DOCKING	177	0	0.00083442
enriched	GO POSITIVE REGULATION OF PROTEIN LOCALIZATION TO MEMBRANE	121	0	0.00083442
enriched	GO PROTEIN CONTAINING COMPLEX DISASSEMBLY	324	0	0.00083442
enriched	GO ERBB SIGNALING PATHWAY	140	0	0.000841741
enriched	GO PROTEIN MODIFICATION BY SMALL PROTEIN REMOVAL	296	0	0.000868576
enriched	GO ANTIGEN PROCESSING AND PRESENTATION OF EXOGENOUS PEPTIDE ANTIGEN VIA MHC CLASS I	79	0	0.000868877
enriched	GO REGULATION OF PEPTIDYL THREONINE PHOSPHORYLATION	46	0	0.000875811
enriched	GO CELLULAR RESPONSE TO PEPTIDE	378	0	0.000890891
enriched	GO VIRION ASSEMBLY	38	0	0.000921067
depleted	GO POSTREPLICATION REPAIR	52	0	0.000925264
enriched	GO REGULATION OF REACTIVE OXYGEN SPECIES METABOLIC PROCESS	102	0	0.000926479
depleted	GO NCRNA EXPORT FROM NUCLEUS	39	0	0.000927933
enriched	GO APOPTOTIC SIGNALING PATHWAY	594	0	0.000928325
enriched	GO POSITIVE REGULATION OF DEFENSE RESPONSE	508	0	0.000928325
enriched	GO DEFENSE RESPONSE TO VIRUS	238	0	0.000954903
enriched	GO PHOSPHATIDYLINOSITOL BIOSYNTHETIC PROCESS	116	0	0.000954903
enriched	GO SMALL MOLECULE CATABOLIC PROCESS	395	0	0.000966899
enriched	GO REGULATION OF CELL ADHESION	684	0	0.000996349
depleted	GO INTRACELLULAR PROTEIN TRANSMEMBRANE TRANSPORT	52	0	0.00100662
enriched	GO EPIDERMAL GROWTH FACTOR RECEPTOR SIGNALING PATHWAY	117	0	0.00101351
enriched	GO MEMBRANE LIPID METABOLIC PROCESS	204	0	0.00102072
enriched	GO INTRACELLULAR RECEPTOR SIGNALING PATHWAY	276	0	0.00103294
depleted	GO TRANSLESION SYNTHESIS	41	0	0.00107931
enriched	GO NEGATIVE REGULATION OF VIRAL GENOME REPLICATION	59	0	0.00108005
enriched	GO REGULATION OF ION TRANSPORT	680	0	0.00108005
depleted	GO NEGATIVE REGULATION OF RESPONSE TO DNA DAMAGE STIMULUS	81	0	0.0010817
enriched	GO RESPONSE TO INTERFERON ALPHA	20	0	0.00109537
enriched	GO REGULATION OF LEUKOCYTE MEDIATED IMMUNITY	201	0	0.00111744
depleted	GO TRANSCRIPTION BY RNA POLYMERASE I	64	0	0.00111744
enriched	GO REGULATION OF ORGANELLE ASSEMBLY	188	0	0.00115349
depleted	GO NUCLEOSIDE PHOSPHATE BIOSYNTHETIC PROCESS	271	0	0.00120896
enriched	GO POSITIVE REGULATION OF PROTEIN CATABOLIC PROCESS	215	0	0.00124013
enriched	GO INTRA GOLGI VESICLE MEDIATED TRANSPORT	33	0	0.00129572
depleted	GO MACROMOLECULE METHYLATION	302	0	0.00132003
depleted	GO COFACTOR METABOLIC PROCESS	440	0	0.00133244
depleted	GO HOMOLOGOUS RECOMBINATION	54	0	0.00133244
depleted	GO MITOTIC DNA INTEGRITY CHECKPOINT	106	0	0.00133244
depleted	GO REGULATION OF NUCLEAR DIVISION	207	0	0.00145171
enriched	GO INACTIVATION OF MAPK ACTIVITY	27	0	0.00147398
enriched	GO INTEGRIN MEDIATED SIGNALING PATHWAY	98	0	0.00148108
depleted	GO MITOCHONDRIAL TRANSMEMBRANE TRANSPORT	91	0	0.00148108
depleted	GO AMINO ACID ACTIVATION	51	0	0.00149425
depleted	GO RESPONSE TO TEMPERATURE STIMULUS	239	0	0.00151323
enriched	GO POST TRANSLATIONAL PROTEIN MODIFICATION	362	0	0.00152945
depleted	GO CELLULAR PROTEIN COMPLEX DISASSEMBLY	216	0	0.0015351
depleted	GO PROTEIN MATURATION	279	0	0.00158496
enriched	GO FC EPSILON RECEPTOR SIGNALING PATHWAY	112	0	0.00161305
depleted	GO REGULATION OF DNA BIOSYNTHETIC PROCESS	104	0	0.00164062
enriched	GO CARBOHYDRATE METABOLIC PROCESS	556	0	0.0017903
depleted	GO SIGNAL TRANSDUCTION IN RESPONSE TO DNA DAMAGE	131	0	0.00183099
enriched	GO RESPIRATORY ELECTRON TRANSPORT CHAIN	102	0	0.00184347
depleted	GO MITOTIC RECOMBINATION	25	0	0.00184682
enriched	GO POSITIVE REGULATION OF PROTEOLYSIS	352	0	0.00186581
enriched	GO POSITIVE REGULATION OF LYMPHOCYTE ACTIVATION	269	0	0.0018685
enriched	GO CELLULAR RESPONSE TO INSULIN STIMULUS	213	0	0.00187564
depleted	GO PROTEIN TRANSMEMBRANE TRANSPORT	62	0	0.00191374
enriched	GO CALCIUM ION TRANSMEMBRANE TRANSPORT	314	0	0.0019182
enriched	GO RESPONSE TO INSULIN	269	0	0.00192101
depleted	GO RNA PHOSPHODIESTER BOND HYDROLYSIS	146	0	0.00195348
depleted	GO REGULATION OF PROTEIN MODIFICATION BY SMALL PROTEIN CONJUGATION OR REMOVAL	220	0	0.00201058
enriched	GO RESPONSE TO PEPTIDE HORMONE	425	0	0.00202184
enriched	GO VESICLE MEDIATED TRANSPORT BETWEEN ENDOSOMAL COMPARTMENTS	41	0	0.00209271
depleted	GO REGULATION OF POSTTRANSCRIPTIONAL GENE SILENCING	114	0	0.00211037
enriched	GO TOLL LIKE RECEPTOR SIGNALING PATHWAY	144	0	0.00214541
depleted	GO RNA MODIFICATION	162	0	0.0022893
enriched	GO REGULATION OF CELLULAR COMPONENT SIZE	367	0	0.00229016
enriched	GO ORGANIC ANION TRANSPORT	484	0	0.0022968
depleted	GO NEGATIVE REGULATION OF RESPONSE TO ENDOPLASMIC RETICULUM STRESS	44	0	0.00236997
enriched	GO VIRAL GENOME REPLICATION	122	0	0.00238071
depleted	GO RESPONSE TO IONIZING RADIATION	148	0	0.00238816
enriched	GO NEGATIVE REGULATION OF MULTI ORGANISM PROCESS	177	0	0.00242728
enriched	GO BONE CELL DEVELOPMENT	34	0	0.00243495
enriched	GO MYD88 INDEPENDENT TOLL LIKE RECEPTOR SIGNALING PATHWAY	32	0	0.00246478
enriched	GO WOUND HEALING	555	0	0.00252085
enriched	GO ANTIGEN PROCESSING AND PRESENTATION OF PEPTIDE ANTIGEN VIA MHC CLASS IB	9	0	0.00252833
depleted	GO PROTEIN SUMOYLATION	79	0	0.00259831
depleted	GO RNA DEPENDENT DNA BIOSYNTHETIC PROCESS	72	0	0.00263099
enriched	GO NIK NF KAPPAB SIGNALING	176	0	0.00267688
enriched	GO NEGATIVE REGULATION OF PEPTIDYL THREONINE PHOSPHORYLATION	20	0	0.00277007
enriched	GO RECEPTOR MEDIATED ENDOCYTOSIS	295	0	0.00277007
enriched	GO ADAPTIVE IMMUNE RESPONSE BASED ON SOMATIC RECOMBINATION OF IMMUNE RECEPTORS BUILT FROM IMMUNOGLOBULIN SUPERFAMILY DOMAINS	256	0	0.00277995
depleted	GO REGULATION OF DOUBLE STRAND BREAK REPAIR VIA HOMOLOGOUS RECOMBINATION	44	0	0.00291355
enriched	GO VESICLE TARGETING TO FROM OR WITHIN GOLGI	74	0	0.00299984
depleted	GO DNA SYNTHESIS INVOLVED IN DNA REPAIR	52	0	0.00304442
enriched	GO REGULATION OF CELLULAR KETONE METABOLIC PROCESS	134	0	0.00306886
depleted	GO REGULATION OF CELL PROJECTION ORGANIZATION	667	0	0.00314232
enriched	GO LEUKOCYTE APOPTOTIC PROCESS	107	0	0.00318274
depleted	GO PROTEIN ACYLATION	242	0	0.00318274
enriched	GO EOSINOPHIL MIGRATION	24	0	0.00321944
enriched	GO T CELL MEDIATED IMMUNITY	104	0	0.00334773
enriched	GO SUPRAMOLECULAR FIBER ORGANIZATION	657	0	0.00344893
enriched	GO REGULATION OF INTRACELLULAR PROTEIN TRANSPORT	235	0	0.00355083
enriched	GO POSITIVE REGULATION OF CELL ACTIVATION	329	0	0.00357363
enriched	GO REACTIVE OXYGEN SPECIES METABOLIC PROCESS	163	0	0.00380754
depleted	GO TRNA MODIFICATION	86	0	0.00382237
depleted	GO INTRINSIC APOPTOTIC SIGNALING PATHWAY	287	0	0.00382836
depleted	GO NEGATIVE REGULATION OF NUCLEAR DIVISION	60	0	0.00385405
depleted	GO NEGATIVE REGULATION OF DNA REPLICATION	40	0	0.00388192
enriched	GO NEURON DEATH	347	0	0.00391176
depleted	GO POSITIVE REGULATION OF CELL CYCLE PROCESS	295	0	0.00392627
depleted	GO NEGATIVE REGULATION OF CELLULAR PROTEIN CATABOLIC PROCESS	82	0	0.00414309
enriched	GO REGULATION OF PROTEIN DEPHOSPHORYLATION	137	0	0.0044212
enriched	GO REGULATION OF ADAPTIVE IMMUNE RESPONSE	161	0	0.00442191
enriched	GO SMALL RNA LOADING ONTO RISC	9	0	0.00444079
depleted	GO MEIOTIC CHROMOSOME SEGREGATION	89	0	0.00460784
enriched	GO VESICLE MEDIATED TRANSPORT TO THE PLASMA MEMBRANE	93	0	0.00470669
enriched	GO REGULATION OF PHOSPHOPROTEIN PHOSPHATASE ACTIVITY	113	0	0.00480475
enriched	GO REGULATION OF BODY FLUID LEVELS	497	0	0.00483229
enriched	GO LIPID CATABOLIC PROCESS	324	0	0.00488816
depleted	GO NUCLEOTIDE EXCISION REPAIR DNA INCISION	39	0	0.00488816
enriched	GO REGULATION OF EXOCYTOSIS	215	0	0.00490408
enriched	GO ACTIVATION OF PROTEIN KINASE ACTIVITY	330	0	0.00506023
depleted	GO REGULATION OF TRANSCRIPTION INVOLVED IN G1 S TRANSITION OF MITOTIC CELL CYCLE	28	0	0.00506023
depleted	GO NEGATIVE REGULATION OF SIGNAL TRANSDUCTION BY P53 CLASS MEDIATOR	33	0	0.00508822
depleted	GO MATURATION OF SSU RRNA	44	0	0.00514992
enriched	GO LEUKOCYTE PROLIFERATION	292	0	0.0052044
depleted	GO RNA 3 END PROCESSING	148	0	0.00524289
depleted	GO MATURATION OF 5 8S RRNA	27	0	0.00531576
enriched	GO ORGANELLE TRANSPORT ALONG MICROTUBULE	78	0	0.00553301
enriched	GO NUCLEUS ORGANIZATION	127	0	0.00590865
depleted	GO REGULATION OF DOUBLE STRAND BREAK REPAIR	75	0	0.00590865
enriched	GO RAB PROTEIN SIGNAL TRANSDUCTION	73	0	0.00613593
depleted	GO TETRAPYRROLE BIOSYNTHETIC PROCESS	28	0	0.00628514
enriched	GO VESICLE TARGETING	93	0	0.00647235
depleted	GO NEGATIVE REGULATION OF UBIQUITIN PROTEIN LIGASE ACTIVITY	9	0	0.00668471
depleted	GO RIBOSE PHOSPHATE BIOSYNTHETIC PROCESS	181	0	0.00668471
depleted	GO BASE EXCISION REPAIR	41	0	0.00671973
enriched	GO NUCLEAR ENVELOPE ORGANIZATION	52	0	0.00674467
depleted	GO SOMATIC DIVERSIFICATION OF IMMUNE RECEPTORS	69	0	0.00703145
depleted	GO POSITIVE REGULATION OF RESPONSE TO DNA DAMAGE STIMULUS	96	0	0.00704068
enriched	GO RESPONSE TO ERYTHROPOIETIN	8	0	0.0071124
depleted	GO RNA PHOSPHODIESTER BOND HYDROLYSIS ENDONUCLEOLYTIC	73	0	0.00722765
enriched	GO COAGULATION	342	0	0.00731257
enriched	GO LEUKOCYTE HOMEOSTASIS	86	0	0.00741843
enriched	GO REGULATION OF CALCIUM ION TRANSMEMBRANE TRANSPORTER ACTIVITY	86	0	0.00745734
depleted	GO PURINE CONTAINING COMPOUND BIOSYNTHETIC PROCESS	194	0	0.00761884
depleted	GO REGULATION OF NEURON DIFFERENTIATION	650	0	0.00761884
enriched	GO REGULATION OF CELLULAR PROTEIN CATABOLIC PROCESS	244	0	0.00773739
enriched	GO REGULATION OF LEUKOCYTE APOPTOTIC PROCESS	87	0	0.00778391
enriched	GO POSITIVE REGULATION OF CELLULAR COMPONENT BIOGENESIS	520	0	0.00793291
enriched	GO REGULATION OF PROTEIN LOCALIZATION TO PLASMA MEMBRANE	93	0	0.00793291
enriched	GO COPII COATED VESICLE BUDDING	72	0	0.00794936
depleted	GO POSITIVE REGULATION OF CHROMOSOME ORGANIZATION	169	0	0.00821127
enriched	GO POSITIVE REGULATION OF LEUKOCYTE CELL CELL ADHESION	218	0	0.00821564
depleted	GO NEGATIVE REGULATION OF CHROMOSOME SEGREGATION	45	0	0.00840793
enriched	GO PROTEIN POLYMERIZATION	274	0	0.00840877
enriched	GO GOLGI VESICLE BUDDING	80	0	0.00849608
depleted	GO NEGATIVE REGULATION OF METAPHASE ANAPHASE TRANSITION OF CELL CYCLE	37	0	0.0086966
enriched	GO POSITIVE REGULATION OF PROTEIN SERINE THREONINE KINASE ACTIVITY	331	0	0.00875431
depleted	GO PROTEIN LOCALIZATION TO NUCLEOLUS	12	0	0.0087682
enriched	GO MIDBODY ABSCISSION	17	0	0.00916799
enriched	GO DEFENSE RESPONSE TO OTHER ORGANISM	493	0	0.00935973
depleted	GO HOMOPHILIC CELL ADHESION VIA PLASMA MEMBRANE ADHESION MOLECULES	168	0	0.00935973
depleted	GO PERICARDIUM DEVELOPMENT	20	0	0.00940085
enriched	GO MORPHOGENESIS OF A POLARIZED EPITHELIUM	139	0	0.00941696
enriched	GO T CELL MEDIATED CYTOTOXICITY	49	0	0.00943525
enriched	GO 3 PHOSPHOADENOSINE 5 PHOSPHOSULFATE METABOLIC PROCESS	18	0	0.00943776
enriched	GO REGULATION OF PROTEIN TYROSINE KINASE ACTIVITY	88	0	0.00953047
depleted	GO REGULATION OF DNA TEMPLATED TRANSCRIPTION ELONGATION	48	0	0.00968277
depleted	GO HEME BIOSYNTHETIC PROCESS	21	0	0.009964
enriched	GO METAL ION HOMEOSTASIS	653	0	0.0101874
depleted	GO PROTEIN LOCALIZATION TO CHROMATIN	28	0	0.0102114
depleted	GO RESPONSE TO RADIATION	444	0	0.0103938
depleted	GO NEGATIVE REGULATION OF PROTEOLYSIS INVOLVED IN CELLULAR PROTEIN CATABOLIC PROCESS	68	0	0.0104028
enriched	GO IN UTERO EMBRYONIC DEVELOPMENT	342	0	0.0104277
enriched	GO NEGATIVE REGULATION OF CATABOLIC PROCESS	297	0	0.0104966
enriched	GO REGULATION OF VESICLE FUSION	31	0	0.0104966
enriched	GO OXIDATIVE PHOSPHORYLATION	124	0	0.010589
enriched	GO REGULATION OF PEPTIDE SECRETION	476	0	0.0106602
enriched	GO LEUKOCYTE MEDIATED CYTOTOXICITY	108	0	0.0106752
enriched	GO LYMPHOCYTE MEDIATED IMMUNITY	249	0	0.0108197
depleted	GO TELOMERE MAINTENANCE VIA TELOMERE LENGTHENING	82	0	0.0108514
depleted	GO CELL CELL ADHESION VIA PLASMA MEMBRANE ADHESION MOLECULES	274	0	0.0108947
depleted	GO NEGATIVE REGULATION OF MITOTIC CELL CYCLE	334	0	0.0108947
depleted	GO SPROUTING ANGIOGENESIS	188	0	0.0109447
enriched	GO INTERACTION WITH HOST	210	0	0.0109882
depleted	GO NUCLEOSIDE METABOLIC PROCESS	51	0	0.0112832
enriched	GO RESPONSE TO EXTRACELLULAR STIMULUS	522	0	0.0114696
depleted	GO PROTEIN STABILIZATION	172	0	0.0115326
enriched	GO PATTERN RECOGNITION RECEPTOR SIGNALING PATHWAY	195	0	0.0118281
depleted	GO REGULATION OF CHROMATIN ORGANIZATION	180	0	0.0122691
enriched	GO ALCOHOL METABOLIC PROCESS	222	0	0.0124952
depleted	GO FATTY ACYL COA BIOSYNTHETIC PROCESS	31	0	0.0124952
enriched	GO POSITIVE REGULATION OF CELL KILLING	66	0	0.0124952
enriched	GO REGULATION OF T CELL MIGRATION	42	0	0.0124952
enriched	GO REGULATION OF TRANSPORTER ACTIVITY	272	0	0.0128106
depleted	GO CHROMOSOME ORGANIZATION INVOLVED IN MEIOTIC CELL CYCLE	64	0	0.0128604
depleted	GO REGULATION OF SPINDLE CHECKPOINT	14	0	0.0128604
depleted	GO POSITIVE REGULATION OF DNA REPAIR	65	0	0.0128832
enriched	GO REGULATION OF ESTABLISHMENT OF PLANAR POLARITY	109	0	0.0128832
depleted	GO NUCLEOBASE CONTAINING SMALL MOLECULE METABOLIC PROCESS	352	0	0.013167
enriched	GO AXO DENDRITIC TRANSPORT	65	0	0.0132591
enriched	GO REGULATION OF MITOCHONDRION ORGANIZATION	175	0	0.0132816
enriched	GO TUMOR NECROSIS FACTOR MEDIATED SIGNALING PATHWAY	165	0	0.0133291
depleted	GO CARDIAC SEPTUM MORPHOGENESIS	76	0	0.0136943
depleted	GO NUCLEAR TRANSCRIBED MRNA CATABOLIC PROCESS EXONUCLEOLYTIC	35	0	0.0136943
enriched	GO FC RECEPTOR MEDIATED STIMULATORY SIGNALING PATHWAY	84	0	0.0137477
enriched	GO CELLULAR RESPIRATION	178	0	0.0142024
enriched	GO TRANSITION METAL ION TRANSPORT	122	0	0.0142776
enriched	GO FLAVONOID METABOLIC PROCESS	15	0	0.0144307
depleted	GO BASE EXCISION REPAIR GAP FILLING	5	0	0.0147677
enriched	GO VESICLE MEDIATED TRANSPORT IN SYNAPSE	203	0	0.0147796
enriched	GO RESPONSE TO PEPTIDE	504	0	0.0149067
depleted	GO NEGATIVE REGULATION OF DNA DEPENDENT DNA REPLICATION	26	0	0.015494
enriched	GO REGULATION OF LEUKOCYTE PROLIFERATION	221	0	0.015494
depleted	GO REGULATION OF CELL CYCLE CHECKPOINT	33	0	0.015523
enriched	GO CYCLIC NUCLEOTIDE BIOSYNTHETIC PROCESS	22	0	0.0155558
enriched	GO CELL SUBSTRATE ADHESION	340	0	0.0156734
enriched	GO VESICLE DOCKING	65	0	0.0157509
enriched	GO ANION TRANSPORT	610	0	0.0157576
enriched	GO REGULATION OF STORE OPERATED CALCIUM CHANNEL ACTIVITY	8	0	0.0158219
depleted	GO PYRIMIDINE NUCLEOTIDE METABOLIC PROCESS	7	0	0.0159781
enriched	GO CELLULAR RESPONSE TO IRON ION	11	0	0.0161823
depleted	GO GAMMA AMINOBUTYRIC ACID SIGNALING PATHWAY	25	0	0.0161896
enriched	GO LYMPHOCYTE DIFFERENTIATION	347	0	0.0162307
depleted	GO NEGATIVE REGULATION OF APOPTOTIC SIGNALING PATHWAY	225	0	0.0163301
depleted	GO RIBOSOMAL PROTEIN IMPORT INTO NUCLEUS	8	0	0.0163306
depleted	GO REGULATION OF DNA BINDING TRANSCRIPTION FACTOR ACTIVITY	432	0	0.0166774
enriched	GO CELLULAR RESPONSE TO OXYGEN LEVELS	233	0	0.0167754
enriched	GO REGULATION OF CALCIUM ION TRANSMEMBRANE TRANSPORT	148	0	0.0167754
depleted	GO REGULATION OF SISTER CHROMATID COHESION	22	0	0.0169293
enriched	GO POSITIVE REGULATION OF CALCIUM ION TRANSPORT	118	0	0.0171331
enriched	GO REGULATION OF CYSTEINE TYPE ENDOPEPTIDASE ACTIVITY	230	0	0.0171558
depleted	GO MICROTUBULE POLYMERIZATION OR DEPOLYMERIZATION	109	0	0.0173172
depleted	GO SMALL NUCLEOLAR RIBONUCLEOPROTEIN COMPLEX ASSEMBLY	11	0	0.0173356
enriched	GO INTERLEUKIN 1 MEDIATED SIGNALING PATHWAY	101	0	0.017404
depleted	GO LONG CHAIN FATTY ACYL COA BIOSYNTHETIC PROCESS	19	0	0.0174126
enriched	GO VESICLE CYTOSKELETAL TRAFFICKING	50	0	0.0174126
enriched	GO POSITIVE REGULATION OF REACTIVE OXYGEN SPECIES METABOLIC PROCESS	46	0	0.0174341
depleted	GO PROTEIN TETRAMERIZATION	161	0	0.0176076
enriched	GO OSTEOCLAST DEVELOPMENT	19	0	0.017784
enriched	GO MICROTUBULE CYTOSKELETON ORGANIZATION INVOLVED IN MITOSIS	124	0	0.0183007
depleted	GO REGULATION OF SPROUTING ANGIOGENESIS	143	0	0.0183007
enriched	GO ELECTRON TRANSPORT CHAIN	171	0	0.0183205
enriched	GO MAINTENANCE OF PROTEIN LOCALIZATION IN ORGANELLE	39	0	0.018352
enriched	GO T CELL DIFFERENTIATION IN THYMUS	69	0	0.0183806
depleted	GO CHAPERONE COFACTOR DEPENDENT PROTEIN REFOLDING	31	0	0.0185573
depleted	GO SOMATIC DIVERSIFICATION OF IMMUNE RECEPTORS VIA GERMLINE RECOMBINATION WITHIN A SINGLE LOCUS	60	0	0.0186159
depleted	GO THIOESTER BIOSYNTHETIC PROCESS	53	0	0.0186199
enriched	GO REGULATION OF MYELOID CELL DIFFERENTIATION	251	0	0.0186831
enriched	GO POSITIVE REGULATION OF ESTABLISHMENT OF PROTEIN LOCALIZATION	436	0	0.0188873
depleted	GO POSITIVE REGULATION OF MITOTIC CELL CYCLE	166	0	0.0190073
enriched	GO MITOCHONDRIAL RESPIRATORY CHAIN COMPLEX ASSEMBLY	90	0	0.019112
enriched	GO POSITIVE REGULATION OF ION TRANSPORT	267	0	0.0191199
enriched	GO EOSINOPHIL CHEMOTAXIS	20	0	0.0193153
enriched	GO NEGATIVE REGULATION OF I KAPPAB KINASE NF KAPPAB SIGNALING	47	0	0.0193153
depleted	GO DNA DAMAGE RESPONSE SIGNAL TRANSDUCTION BY P53 CLASS MEDIATOR	105	0	0.0195626
enriched	GO INNER EAR RECEPTOR CELL STEREOCILIUM ORGANIZATION	27	0	0.0195626
enriched	GO REGULATION OF ANATOMICAL STRUCTURE SIZE	500	0	0.0195626
depleted	GO PROTEIN LOCALIZATION TO NUCLEUS	248	0	0.019574
enriched	GO REGULATION OF ACTIN FILAMENT BASED PROCESS	384	0	0.019574
enriched	GO NEGATIVE REGULATION OF CELL ACTIVATION	196	0	0.0196387
enriched	GO DEFENSE RESPONSE TO GRAM NEGATIVE BACTERIUM	86	0	0.0196475
enriched	GO REGULATION OF APOPTOTIC SIGNALING PATHWAY	398	0	0.019997
enriched	GO HEART DEVELOPMENT	570	0	0.0206752
enriched	GO CELLULAR RESPONSE TO STEROID HORMONE STIMULUS	248	0	0.0207563
depleted	GO IMPORT INTO NUCLEUS	152	0	0.0207563
enriched	GO ENDOPLASMIC RETICULUM UNFOLDED PROTEIN RESPONSE	117	0	0.0208113
enriched	GO HEMATOPOIETIC STEM CELL DIFFERENTIATION	78	0	0.020908
enriched	GO POSITIVE REGULATION OF IRE1 MEDIATED UNFOLDED PROTEIN RESPONSE	7	0	0.020908
enriched	GO RECEPTOR CATABOLIC PROCESS	34	0	0.020908
depleted	GO UBIQUITIN DEPENDENT ERAD PATHWAY	72	0	0.020908
enriched	GO CARBOHYDRATE DERIVATIVE TRANSPORT	74	0	0.0209588
enriched	GO RESPONSE TO INTERFERON GAMMA	196	0	0.0210465
depleted	GO NUCLEOSIDE MONOPHOSPHATE BIOSYNTHETIC PROCESS	44	0	0.0211216
depleted	GO PROTEIN K48 LINKED UBIQUITINATION	54	0	0.0215648
enriched	GO EPOXYGENASE P450 PATHWAY	20	0	0.0220167
depleted	GO PEPTIDYL LYSINE ACETYLATION	165	0	0.0220167
enriched	GO NEGATIVE REGULATION OF CYTOKINE PRODUCTION	276	0	0.0222048
enriched	GO REGULATION OF SUPRAMOLECULAR FIBER ORGANIZATION	349	0	0.0222048
enriched	GO REGULATION OF CELLULAR AMINE METABOLIC PROCESS	80	0	0.0222404
depleted	GO MEIOTIC CELL CYCLE PROCESS	186	0	0.0227361
depleted	GO PROTEIN ACETYLATION	198	0	0.0227361
depleted	GO GLYCOSYL COMPOUND METABOLIC PROCESS	62	0	0.0227608
enriched	GO POSITIVE REGULATION OF I KAPPAB KINASE NF KAPPAB SIGNALING	181	0	0.0234195
depleted	GO PURINE NUCLEOSIDE MONOPHOSPHATE BIOSYNTHETIC PROCESS	20	0	0.023496
enriched	GO RESPONSE TO TOPOLOGICALLY INCORRECT PROTEIN	194	0	0.023496
enriched	GO REGULATION OF OSTEOCLAST DIFFERENTIATION	64	0	0.0235204
enriched	GO PLATELET ACTIVATION	153	0	0.0235772
enriched	GO POLYOL CATABOLIC PROCESS	24	0	0.0235772
enriched	GO XENOBIOTIC METABOLIC PROCESS	113	0	0.0235772
depleted	GO MEIOSIS I CELL CYCLE PROCESS	119	0	0.023847
depleted	GO REGULATION OF CELLULAR AMIDE METABOLIC PROCESS	465	0	0.0240997
enriched	GO POSITIVE REGULATION OF CANONICAL WNT SIGNALING PATHWAY	143	0	0.0243512
enriched	GO CARBOHYDRATE TRANSPORT	147	0	0.0243924
enriched	GO REGULATION OF ENDOCYTOSIS	199	0	0.0246236
enriched	GO NEGATIVE REGULATION OF SMOOTH MUSCLE CELL MIGRATION	37	0	0.0247467
enriched	GO MYELOID LEUKOCYTE DIFFERENTIATION	201	0	0.0248004
depleted	GO TERMINATION OF RNA POLYMERASE I TRANSCRIPTION	31	0	0.0248523
depleted	GO NEGATIVE REGULATION OF PROTEIN CATABOLIC PROCESS	125	0	0.0250525
enriched	GO GLYCOPROTEIN BIOSYNTHETIC PROCESS	341	0	0.0256863
enriched	GO CELLULAR RESPONSE TO TOPOLOGICALLY INCORRECT PROTEIN	156	0	0.0257657
depleted	GO MITOTIC DNA REPLICATION CHECKPOINT	10	0	0.0260607
depleted	GO NEGATIVE REGULATION OF MRNA PROCESSING	29	0	0.0261618
enriched	GO NEGATIVE REGULATION OF PROTEIN SERINE THREONINE KINASE ACTIVITY	143	0	0.026363
enriched	GO CHEMICAL SYNAPTIC TRANSMISSION POSTSYNAPTIC	109	0	0.0264859
enriched	GO ESCRT COMPLEX DISASSEMBLY	10	0	0.0264859
enriched	GO RNA SECONDARY STRUCTURE UNWINDING	8	0	0.0265086
enriched	GO REGULATION OF EPIDERMAL GROWTH FACTOR ACTIVATED RECEPTOR ACTIVITY	27	0	0.0269072
enriched	GO POSITIVE REGULATION OF CALCIUM ION TRANSMEMBRANE TRANSPORTER ACTIVITY	37	0	0.0271937
depleted	GO NEGATIVE REGULATION OF DNA REPAIR	34	0	0.0273287
enriched	GO MEMBRANE INVAGINATION	68	0	0.0274247
enriched	GO NEGATIVE REGULATION OF PEPTIDYL TYROSINE PHOSPHORYLATION	51	0	0.0274247
depleted	GO CHROMATIN SILENCING AT RDNA	40	0	0.0274508
depleted	GO RETROGRADE VESICLE MEDIATED TRANSPORT GOLGI TO ENDOPLASMIC RETICULUM	85	0	0.0275159
depleted	GO COENZYME METABOLIC PROCESS	252	0	0.027553
enriched	GO EMBRYO DEVELOPMENT ENDING IN BIRTH OR EGG HATCHING	620	0	0.027555
depleted	GO METAPHASE ANAPHASE TRANSITION OF CELL CYCLE	56	0	0.027555
depleted	GO REGULATION OF TELOMERE MAINTENANCE	78	0	0.0277564
depleted	GO TELOMERE CAPPING	54	0	0.0278168
depleted	GO REGULATION OF NEURON PROJECTION DEVELOPMENT	489	0	0.0280247
enriched	GO REGULATION OF WNT SIGNALING PATHWAY	354	0	0.0282225
depleted	GO PURINE NUCLEOSIDE METABOLIC PROCESS	36	0	0.0282631
enriched	GO NEGATIVE REGULATION OF PROTEIN COMPLEX DISASSEMBLY	71	0	0.0282717
depleted	GO PROTEIN MANNOSYLATION	25	0	0.0286209
depleted	GO CALCIUM DEPENDENT CELL CELL ADHESION VIA PLASMA MEMBRANE CELL ADHESION MOLECULES	48	0	0.0287149
enriched	GO ENSHEATHMENT OF NEURONS	123	0	0.0291302
enriched	GO GOLGI ORGANIZATION	143	0	0.0291302
enriched	GO MIRNA LOADING ONTO RISC INVOLVED IN GENE SILENCING BY MIRNA	7	0	0.0291302
enriched	GO POSITIVE REGULATION OF GLYCOLYTIC PROCESS	20	0	0.0291302
depleted	GO MATURATION OF LSU RRNA	20	0	0.0292456
depleted	GO PROTEIN O LINKED MANNOSYLATION	18	0	0.0292589
enriched	GO FILOPODIUM ASSEMBLY	59	0	0.0293201
enriched	GO NEGATIVE REGULATION OF SMALL GTPASE MEDIATED SIGNAL TRANSDUCTION	56	0	0.0293201
depleted	GO AEROBIC RESPIRATION	82	0	0.0296333
depleted	GO REGULATION OF TRANSCRIPTION BY RNA POLYMERASE I	33	0	0.0296333
depleted	GO REGULATION OF ENDODEOXYRIBONUCLEASE ACTIVITY	8	0	0.029774
enriched	GO POSITIVE REGULATION OF WNT SIGNALING PATHWAY	174	0	0.0298118
enriched	GO REGULATION OF MICROTUBULE BASED PROCESS	211	0	0.0299525
enriched	GO POSITIVE REGULATION OF PROTEIN COMPLEX ASSEMBLY	246	0	0.0300149
enriched	GO RESPONSE TO OXIDATIVE STRESS	440	0	0.0301447
enriched	GO LYMPHOCYTE HOMEOSTASIS	62	0	0.0302836
enriched	GO POSITIVE REGULATION OF APOPTOTIC SIGNALING PATHWAY	176	0	0.0308847
depleted	GO PEPTIDE CROSS LINKING	61	0	0.030963
depleted	GO NLS BEARING PROTEIN IMPORT INTO NUCLEUS	23	0	0.0312941
depleted	GO POSITIVE REGULATION OF VASCULATURE DEVELOPMENT	228	0	0.0313103
enriched	GO MAINTENANCE OF PROTEIN LOCATION IN NUCLEUS	22	0	0.0315682
depleted	GO IRON SULFUR CLUSTER ASSEMBLY	22	0	0.0315966
enriched	GO SNRNA TRANSCRIPTION	72	0	0.0315966
enriched	GO RHO PROTEIN SIGNAL TRANSDUCTION	201	0	0.0318836
enriched	GO IRON ION TRANSPORT	75	0	0.0323365
enriched	GO REGULATION OF ACTIVATION INDUCED CELL DEATH OF T CELLS	5	0	0.0324882
depleted	GO NUCLEAR TRANSCRIBED MRNA CATABOLIC PROCESS EXONUCLEOLYTIC 3 5	10	0	0.0326034
enriched	GO REGULATION OF GENERATION OF PRECURSOR METABOLITES AND ENERGY	143	0	0.0326034
enriched	GO POSITIVE REGULATION OF TRANSPORTER ACTIVITY	107	0	0.0330349
enriched	GO ACTIN POLYMERIZATION OR DEPOLYMERIZATION	206	0	0.0332151
enriched	GO REGULATION OF T CELL MEDIATED IMMUNITY	68	0	0.0333148
enriched	GO POSITIVE REGULATION OF LEUKOCYTE MEDIATED IMMUNITY	133	0	0.0333587
enriched	GO EMBRYONIC CLEAVAGE	6	0	0.0333987
depleted	GO REGULATION OF TELOMERASE ACTIVITY	48	0	0.0335315
depleted	GO NEGATIVE REGULATION OF DNA DAMAGE RESPONSE SIGNAL TRANSDUCTION BY P53 CLASS MEDIATOR	15	0	0.0335491
enriched	GO POSITIVE REGULATION OF DEPHOSPHORYLATION	55	0	0.0347826
enriched	GO NEGATIVE REGULATION OF DEPHOSPHORYLATION	111	0	0.035659
enriched	GO REGULATION OF HEMATOPOIETIC PROGENITOR CELL DIFFERENTIATION	82	0	0.0357026
enriched	GO POSITIVE REGULATION OF ATPASE ACTIVITY	53	0	0.0357453
enriched	GO DEFENSE RESPONSE TO FUNGUS	39	0	0.0357544
enriched	GO THYMUS DEVELOPMENT	46	0	0.0357544
enriched	GO ACTIVATION OF GTPASE ACTIVITY	94	0	0.0358274
enriched	GO CARBOHYDRATE CATABOLIC PROCESS	184	0	0.0358274
enriched	GO ACTIN CYTOSKELETON REORGANIZATION	98	0	0.0359672
enriched	GO INSULIN RECEPTOR SIGNALING PATHWAY	139	0	0.0359672
depleted	GO SKELETAL SYSTEM DEVELOPMENT	516	0	0.0362154
enriched	GO ATP SYNTHESIS COUPLED ELECTRON TRANSPORT	83	0	0.0362491
enriched	GO REGULATION OF MEIOTIC CELL CYCLE	47	0	0.0362491
enriched	GO REGULATION OF LYMPHOCYTE MEDIATED IMMUNITY	151	0	0.0363829
enriched	GO REGULATION OF MRNA CATABOLIC PROCESS	198	0	0.0363829
enriched	GO POSITIVE REGULATION OF MAP KINASE ACTIVITY	257	0	0.0364866
enriched	GO POSITIVE REGULATION OF MITOCHONDRION ORGANIZATION	115	0	0.0367933
enriched	GO REGULATION OF UBIQUITIN DEPENDENT PROTEIN CATABOLIC PROCESS	147	0	0.0370446
depleted	GO PROTEIN MATURATION BY IRON SULFUR CLUSTER TRANSFER	15	0	0.0376076
depleted	GO NEGATIVE REGULATION OF PROTEASOMAL PROTEIN CATABOLIC PROCESS	53	0	0.0379187
enriched	GO REGULATION OF T CELL MEDIATED CYTOTOXICITY	33	0	0.0379187
enriched	GO SYNAPTIC VESICLE LOCALIZATION	163	0	0.0379187
depleted	GO CHAPERONE MEDIATED PROTEIN FOLDING	58	0	0.0385854
enriched	GO NEGATIVE REGULATION OF CELLULAR CATABOLIC PROCESS	243	0	0.0385854
enriched	GO ANTIGEN PROCESSING AND PRESENTATION OF ENDOGENOUS PEPTIDE ANTIGEN VIA MHC CLASS I VIA ER PATHWAY	7	0	0.0387
depleted	GO REGULATION OF RESPONSE TO ENDOPLASMIC RETICULUM STRESS	82	0	0.0387312
enriched	GO NEGATIVE REGULATION OF VASCULAR ASSOCIATED SMOOTH MUSCLE CELL MIGRATION	21	0	0.0388909
enriched	GO GLYCOSYLATION	267	0	0.0391228
enriched	GO REGULATION OF CELL KILLING	91	0	0.0391339
depleted	GO REGULATION OF DEOXYRIBONUCLEASE ACTIVITY	10	0	0.0403014
enriched	GO LIPOXIN BIOSYNTHETIC PROCESS	6	0	0.0403592
enriched	GO REGULATION OF CELL CELL ADHESION	397	0	0.0406202
depleted	GO REGULATION OF PROTEASOMAL PROTEIN CATABOLIC PROCESS	181	0	0.0409378
enriched	GO POSITIVE REGULATION OF CELL ADHESION	401	0	0.0411161
enriched	GO REGULATION OF IRON ION TRANSPORT	5	0	0.0412029
enriched	GO ENDOSOME TRANSPORT VIA MULTIVESICULAR BODY SORTING PATHWAY	24	0	0.041204
depleted	GO REGULATION OF PROTEIN BINDING	216	0	0.041204
enriched	GO REGULATION OF SYNAPTIC GROWTH AT NEUROMUSCULAR JUNCTION	5	0	0.041204
depleted	GO CELLULAR AMINO ACID BIOSYNTHETIC PROCESS	65	0	0.0414383
depleted	GO MICROTUBULE ORGANIZING CENTER ORGANIZATION	133	0	0.0415501
enriched	GO REGULATION OF GROWTH	688	0	0.0418303
enriched	GO GOLGI TO PLASMA MEMBRANE TRANSPORT	61	0	0.0420632
depleted	GO KINETOCHORE ORGANIZATION	21	0	0.0422423
depleted	GO REGULATION OF PROTEIN HOMOOLIGOMERIZATION	20	0	0.042334
depleted	GO MATURATION OF SSU RRNA FROM TRICISTRONIC RRNA TRANSCRIPT SSU RRNA 5 8S RRNA LSU RRNA	34	0	0.0424571
depleted	GO NEGATIVE REGULATION OF DOUBLE STRAND BREAK REPAIR VIA HOMOLOGOUS RECOMBINATION	18	0	0.0424571
enriched	GO AORTA DEVELOPMENT	57	0	0.0430985
enriched	GO TUMOR NECROSIS FACTOR SUPERFAMILY CYTOKINE PRODUCTION	145	0	0.0431425
depleted	GO SOMATIC RECOMBINATION OF IMMUNOGLOBULIN GENE SEGMENTS	51	0	0.043782
depleted	GO NEGATIVE REGULATION OF NEURON DIFFERENTIATION	222	0	0.0441355
enriched	GO REGULATION OF TOLL LIKE RECEPTOR SIGNALING PATHWAY	71	0	0.044347
enriched	GO ALCOHOL CATABOLIC PROCESS	53	0	0.0444689
enriched	GO CELLULAR RESPONSE TO ABIOTIC STIMULUS	319	0	0.0445456
enriched	GO T CELL MIGRATION	61	0	0.0458477
enriched	GO ANTIGEN PROCESSING AND PRESENTATION OF EXOGENOUS PEPTIDE ANTIGEN VIA MHC CLASS I TAP INDEPENDENT	9	0	0.0461291
enriched	GO SYNAPTIC VESICLE CYCLE	191	0	0.0462693
enriched	GO REGULATION OF PROTEIN LOCALIZATION TO CELL PERIPHERY	111	0	0.0467023
enriched	GO REGULATION OF NATURAL KILLER CELL ACTIVATION	33	0	0.0473805
depleted	GO PROTEIN HETEROTETRAMERIZATION	54	0	0.0477449
depleted	GO HISTONE METHYLATION	137	0	0.0480769
depleted	GO DE NOVO IMP BIOSYNTHETIC PROCESS	6	0	0.0481247
depleted	GO MAINTENANCE OF DNA METHYLATION	6	0	0.0481444
enriched	GO STABILIZATION OF MEMBRANE POTENTIAL	17	0	0.0482097
depleted	GO DOUBLE STRAND BREAK REPAIR VIA SYNTHESIS DEPENDENT STRAND ANNEALING	7	0	0.0482296
depleted	GO FATTY ACID CATABOLIC PROCESS	102	0	0.0482296
depleted	GO POSITIVE REGULATION OF INTRACELLULAR TRANSPORT	207	0	0.0482456
enriched	GO REGULATION OF LEUKOCYTE DIFFERENTIATION	271	0	0.0482456
depleted	GO NEGATIVE REGULATION OF ERAD PATHWAY	13	0	0.0483356
depleted	GO NUCLEOBASE BIOSYNTHETIC PROCESS	19	0	0.0484198
enriched	GO STEROL BIOSYNTHETIC PROCESS	81	0	0.04887
depleted	GO PROTEIN DENEDDYLATION	10	0	0.0494981
enriched	GO REGULATION OF PROTEIN COMPLEX DISASSEMBLY	110	0	0.0494981
depleted	GO REGULATION OF CHROMOSOME SEPARATION	62	0	0.0495822
depleted	GO CELL REDOX HOMEOSTASIS	76	0	0.0496217
enriched	GO REGULATION OF PROTEIN POLYMERIZATION	211	0	0.0496217
enriched	GO REGULATION OF CD8 POSITIVE ALPHA BETA T CELL ACTIVATION	15	0	0.0496823
enriched	GO SECRETION OF LYSOSOMAL ENZYMES	6	0	0.0498244
MSigDB_-_V7_C2_-_Curated_Reactome
Type	Name	Number of hits	Expected score	Adjusted p-value
depleted	REACTOME METABOLISM OF RNA	667	0	3.73004e-37
enriched	REACTOME OLFACTORY SIGNALING PATHWAY	394	0	4.58263e-37
depleted	REACTOME TRANSLATION	294	0	6.30316e-37
depleted	REACTOME CELL CYCLE	640	0	4.17026e-36
depleted	REACTOME CELL CYCLE MITOTIC	535	0	6.00894e-28
enriched	REACTOME G ALPHA S SIGNALLING EVENTS	534	0	1.72064e-27
depleted	REACTOME EUKARYOTIC TRANSLATION INITIATION	119	0	4.75778e-26
depleted	REACTOME RRNA PROCESSING	202	0	7.79087e-26
depleted	REACTOME INFLUENZA INFECTION	155	0	1.90966e-25
depleted	REACTOME RRNA PROCESSING IN THE NUCLEUS AND CYTOSOL	192	0	2.94472e-25
depleted	REACTOME DNA REPAIR	329	0	5.99836e-22
depleted	REACTOME SRP DEPENDENT COTRANSLATIONAL PROTEIN TARGETING TO MEMBRANE	112	0	7.57069e-22
depleted	REACTOME NONSENSE MEDIATED DECAY NMD INDEPENDENT OF THE EXON JUNCTION COMPLEX EJC	95	0	6.42631e-20
depleted	REACTOME SELENOAMINO ACID METABOLISM	119	0	6.38546e-19
enriched	REACTOME VESICLE MEDIATED TRANSPORT	665	0	4.05993e-18
depleted	REACTOME M PHASE	391	0	2.03748e-17
depleted	REACTOME KERATINIZATION	217	0	2.04131e-17
depleted	REACTOME DNA DOUBLE STRAND BREAK REPAIR	165	0	3.41803e-17
depleted	REACTOME CELL CYCLE CHECKPOINTS	291	0	4.25227e-17
depleted	REACTOME HOMOLOGY DIRECTED REPAIR	137	0	5.26507e-17
depleted	REACTOME MITOTIC PROMETAPHASE	198	0	8.30414e-15
depleted	REACTOME CHROMOSOME MAINTENANCE	108	0	1.0134e-14
depleted	REACTOME NONSENSE MEDIATED DECAY NMD	115	0	2.05904e-14
enriched	REACTOME NEUTROPHIL DEGRANULATION	476	0	5.86136e-14
enriched	REACTOME CLASS I MHC MEDIATED ANTIGEN PROCESSING PRESENTATION	365	0	8.88903e-14
depleted	REACTOME HDR THROUGH HOMOLOGOUS RECOMBINATION HRR	67	0	1.34956e-12
depleted	REACTOME ACTIVATION OF ATR IN RESPONSE TO REPLICATION STRESS	37	0	5.43114e-12
depleted	REACTOME PROCESSING OF DNA DOUBLE STRAND BREAK ENDS	97	0	6.32484e-12
depleted	REACTOME G2 M CHECKPOINTS	168	0	7.22188e-12
enriched	REACTOME ANTIGEN PROCESSING: UBIQUITINATION PROTEASOME DEGRADATION	304	0	1.41573e-11
depleted	REACTOME ACTIVATION OF THE PRE REPLICATIVE COMPLEX	33	0	1.89764e-11
depleted	REACTOME INFECTIOUS DISEASE	381	0	2.02362e-11
depleted	REACTOME HOMOLOGOUS DNA PAIRING AND STRAND EXCHANGE	42	0	3.28546e-11
depleted	REACTOME DNA STRAND ELONGATION	32	0	5.30518e-11
depleted	REACTOME PROCESSING OF CAPPED INTRON CONTAINING PRE MRNA	241	0	6.06037e-11
depleted	REACTOME ACTIVATION OF THE MRNA UPON BINDING OF THE CAP BINDING COMPLEX AND EIFS AND SUBSEQUENT BINDING TO 43S	60	0	2.1288e-10
depleted	REACTOME FORMATION OF THE CORNIFIED ENVELOPE	129	0	2.68296e-10
depleted	REACTOME TELOMERE MAINTENANCE	81	0	3.29448e-10
depleted	REACTOME CELLULAR RESPONSES TO STRESS	439	0	3.62142e-10
depleted	REACTOME S PHASE	161	0	3.62142e-10
depleted	REACTOME TRNA PROCESSING	109	0	3.63547e-10
depleted	REACTOME NEGATIVE EPIGENETIC REGULATION OF RRNA EXPRESSION	107	0	4.95721e-10
depleted	REACTOME METABOLISM OF AMINO ACIDS AND DERIVATIVES	373	0	5.05656e-10
depleted	REACTOME EPIGENETIC REGULATION OF GENE EXPRESSION	146	0	5.18283e-10
depleted	REACTOME CHROMATIN ORGANIZATION	271	0	8.79168e-10
depleted	REACTOME TRANSCRIPTIONAL REGULATION BY TP53	359	0	1.16732e-09
depleted	REACTOME RNA POLYMERASE I TRANSCRIPTION	109	0	1.9048e-09
depleted	REACTOME DNA REPLICATION	127	0	2.07868e-09
depleted	REACTOME CELLULAR SENESCENCE	193	0	2.15209e-09
depleted	REACTOME MEIOSIS	116	0	2.51135e-09
depleted	REACTOME CILIUM ASSEMBLY	202	0	2.77866e-09
depleted	REACTOME BASE EXCISION REPAIR	90	0	7.99547e-09
depleted	REACTOME HDACS DEACETYLATE HISTONES	92	0	9.28001e-09
depleted	REACTOME CELLULAR RESPONSES TO EXTERNAL STIMULI	534	0	1.18569e-08
depleted	REACTOME REGULATION OF EXPRESSION OF SLITS AND ROBOS	171	0	1.28288e-08
depleted	REACTOME ORGANELLE BIOGENESIS AND MAINTENANCE	294	0	2.01969e-08
depleted	REACTOME SIGNALING BY ROBO RECEPTORS	217	0	2.13387e-08
depleted	REACTOME SUMOYLATION	187	0	2.20735e-08
depleted	REACTOME G2 M DNA DAMAGE CHECKPOINT	95	0	2.37583e-08
depleted	REACTOME MEIOTIC RECOMBINATION	85	0	5.05499e-08
depleted	REACTOME NUCLEOSOME ASSEMBLY	73	0	5.05499e-08
depleted	REACTOME POSITIVE EPIGENETIC REGULATION OF RRNA EXPRESSION	104	0	5.05499e-08
enriched	REACTOME HIV INFECTION	234	0	5.27644e-08
enriched	REACTOME DEFENSINS	52	0	5.68436e-08
depleted	REACTOME RESOLUTION OF D LOOP STRUCTURES THROUGH SYNTHESIS DEPENDENT STRAND ANNEALING SDSA	26	0	5.68436e-08
depleted	REACTOME TRANSCRIPTIONAL REGULATION BY SMALL RNAS	105	0	5.68436e-08
depleted	REACTOME HDR THROUGH SINGLE STRAND ANNEALING SSA	37	0	6.32269e-08
depleted	REACTOME REPRODUCTION	142	0	7.43778e-08
depleted	REACTOME RNA POLYMERASE I PROMOTER ESCAPE	89	0	8.44338e-08
depleted	REACTOME REGULATION OF TP53 ACTIVITY	160	0	1.52625e-07
depleted	REACTOME ANCHORING OF THE BASAL BODY TO THE PLASMA MEMBRANE	98	0	1.68887e-07
depleted	REACTOME MRNA SPLICING	187	0	2.05873e-07
depleted	REACTOME ERCC6 CSB AND EHMT2 G9A POSITIVELY REGULATE RRNA EXPRESSION	74	0	5.37252e-07
depleted	REACTOME AXON GUIDANCE	553	0	8.89021e-07
enriched	REACTOME BETA DEFENSINS	42	0	8.89021e-07
enriched	REACTOME INTRA GOLGI AND RETROGRADE GOLGI TO ER TRAFFIC	201	0	8.89021e-07
enriched	REACTOME SIGNALING BY THE B CELL RECEPTOR BCR	110	0	8.89021e-07
depleted	REACTOME SIRT1 NEGATIVELY REGULATES RRNA EXPRESSION	66	0	8.92134e-07
depleted	REACTOME TRANSCRIPTION COUPLED NUCLEOTIDE EXCISION REPAIR TC NER	78	0	8.98397e-07
depleted	REACTOME CELLULAR RESPONSE TO HEAT STRESS	101	0	9.56863e-07
enriched	REACTOME CELLULAR RESPONSE TO HYPOXIA	75	0	1.02528e-06
enriched	REACTOME SIGNALING BY NTRK1 TRKA	78	0	1.04047e-06
enriched	REACTOME INTERFERON GAMMA SIGNALING	92	0	1.16787e-06
depleted	REACTOME RESOLUTION OF D LOOP STRUCTURES	34	0	1.29903e-06
enriched	REACTOME REGULATION OF CHOLESTEROL BIOSYNTHESIS BY SREBP SREBF	55	0	1.4007e-06
enriched	REACTOME INTERFERON ALPHA BETA SIGNALING	69	0	1.50908e-06
enriched	REACTOME TP53 REGULATES METABOLIC GENES	81	0	1.50908e-06
enriched	REACTOME NEDDYLATION	233	0	1.79159e-06
enriched	REACTOME DISEASES OF SIGNAL TRANSDUCTION	386	0	1.79172e-06
depleted	REACTOME MITOCHONDRIAL TRANSLATION	94	0	2.01687e-06
enriched	REACTOME SIGNALING BY NTRKS	99	0	2.01687e-06
depleted	REACTOME SIGNALING BY RHO GTPASES	449	0	2.13036e-06
depleted	REACTOME REGULATION OF HSF1 MEDIATED HEAT SHOCK RESPONSE	82	0	2.452e-06
depleted	REACTOME TELOMERE C STRAND LAGGING STRAND SYNTHESIS	24	0	2.66612e-06
enriched	REACTOME TRIF TICAM1 MEDIATED TLR4 SIGNALING	97	0	2.66612e-06
enriched	REACTOME ANTIMICROBIAL PEPTIDES	97	0	2.87427e-06
enriched	REACTOME INTERFERON SIGNALING	200	0	2.87427e-06
depleted	REACTOME TRNA PROCESSING IN THE NUCLEUS	59	0	2.87427e-06
depleted	REACTOME RHO GTPASE EFFECTORS	321	0	3.43495e-06
enriched	REACTOME SIGNALING BY INTERLEUKINS	628	0	3.43495e-06
depleted	REACTOME SUMOYLATION OF CHROMATIN ORGANIZATION PROTEINS	71	0	3.44296e-06
enriched	REACTOME MHC CLASS II ANTIGEN PRESENTATION	123	0	3.92756e-06
enriched	REACTOME HEMOSTASIS	615	0	4.63931e-06
depleted	REACTOME REGULATION OF TP53 ACTIVITY THROUGH PHOSPHORYLATION	92	0	4.72252e-06
depleted	REACTOME DNA DAMAGE TELOMERE STRESS INDUCED SENESCENCE	79	0	4.87126e-06
depleted	REACTOME MITOTIC PROPHASE	141	0	4.92721e-06
depleted	REACTOME PERK REGULATES GENE EXPRESSION	31	0	5.24108e-06
enriched	REACTOME BETA CATENIN INDEPENDENT WNT SIGNALING	143	0	5.37038e-06
depleted	REACTOME RECOGNITION OF DNA DAMAGE BY PCNA CONTAINING REPLICATION COMPLEX	30	0	6.20591e-06
enriched	REACTOME INTRACELLULAR SIGNALING BY SECOND MESSENGERS	302	0	7.46115e-06
depleted	REACTOME EXTENSION OF TELOMERES	30	0	8.75577e-06
enriched	REACTOME OTHER INTERLEUKIN SIGNALING	288	0	9.26204e-06
depleted	REACTOME LAGGING STRAND SYNTHESIS	20	0	9.71722e-06
enriched	REACTOME MAPK FAMILY SIGNALING CASCADES	296	0	1.05403e-05
enriched	REACTOME DOWNSTREAM SIGNALING EVENTS OF B CELL RECEPTOR BCR	81	0	1.05436e-05
depleted	REACTOME SUMOYLATION OF DNA DAMAGE RESPONSE AND REPAIR PROTEINS	77	0	1.07892e-05
depleted	REACTOME GAP FILLING DNA REPAIR SYNTHESIS AND LIGATION IN GG NER	25	0	1.18128e-05
depleted	REACTOME SENESCENCE ASSOCIATED SECRETORY PHENOTYPE SASP	108	0	1.18989e-05
depleted	REACTOME DNA DOUBLE STRAND BREAK RESPONSE	77	0	1.25759e-05
enriched	REACTOME TRANSPORT TO THE GOLGI AND SUBSEQUENT MODIFICATION	185	0	1.27002e-05
depleted	REACTOME MITOTIC G1 G1 S PHASES	149	0	1.30325e-05
enriched	REACTOME TOLL LIKE RECEPTOR 4 TLR4 CASCADE	127	0	1.65958e-05
depleted	REACTOME DNA REPLICATION PRE INITIATION	85	0	1.68805e-05
depleted	REACTOME GENE SILENCING BY RNA	135	0	1.69576e-05
depleted	REACTOME RECRUITMENT OF NUMA TO MITOTIC CENTROSOMES	94	0	1.70256e-05
depleted	REACTOME MITOTIC METAPHASE AND ANAPHASE	201	0	1.74585e-05
enriched	REACTOME SIGNALING BY ERYTHROPOIETIN	25	0	1.75213e-05
depleted	REACTOME RESOLUTION OF SISTER CHROMATID COHESION	125	0	1.81467e-05
depleted	REACTOME DNA DAMAGE BYPASS	48	0	2.73481e-05
enriched	REACTOME PLATELET ACTIVATION SIGNALING AND AGGREGATION	259	0	2.9973e-05
enriched	REACTOME TRANSLOCATION OF SLC2A4 GLUT4 TO THE PLASMA MEMBRANE	71	0	3.27324e-05
depleted	REACTOME PCNA DEPENDENT LONG PATCH BASE EXCISION REPAIR	21	0	3.46938e-05
enriched	REACTOME ER TO GOLGI ANTEROGRADE TRANSPORT	154	0	3.6584e-05
depleted	REACTOME HATS ACETYLATE HISTONES	139	0	3.6584e-05
enriched	REACTOME PI METABOLISM	84	0	3.7687e-05
depleted	REACTOME OXIDATIVE STRESS INDUCED SENESCENCE	124	0	3.783e-05
depleted	REACTOME TERMINATION OF TRANSLESION DNA SYNTHESIS	32	0	4.69625e-05
enriched	REACTOME TNFR2 NON CANONICAL NF KB PATHWAY	99	0	4.69625e-05
enriched	REACTOME DEGRADATION OF BETA CATENIN BY THE DESTRUCTION COMPLEX	84	0	5.14989e-05
depleted	REACTOME ATF4 ACTIVATES GENES IN RESPONSE TO ENDOPLASMIC RETICULUM STRESS	26	0	5.44752e-05
depleted	REACTOME MEIOTIC SYNAPSIS	78	0	5.54303e-05
depleted	REACTOME DUAL INCISION IN TC NER	65	0	5.93613e-05
depleted	REACTOME RNA POLYMERASE I TRANSCRIPTION INITIATION	47	0	6.14747e-05
depleted	REACTOME DNA METHYLATION	63	0	6.26609e-05
depleted	REACTOME INTERACTIONS OF VPR WITH HOST CELLULAR PROTEINS	37	0	6.26609e-05
depleted	REACTOME UNWINDING OF DNA	12	0	7.26485e-05
depleted	REACTOME SUMOYLATION OF RNA BINDING PROTEINS	47	0	7.77955e-05
depleted	REACTOME DUAL INCISION IN GG NER	41	0	8.49532e-05
depleted	REACTOME PROCESSIVE SYNTHESIS ON THE LAGGING STRAND	15	0	8.49532e-05
enriched	REACTOME ENDOSOMAL SORTING COMPLEX REQUIRED FOR TRANSPORT ESCRT	31	0	8.64531e-05
enriched	REACTOME PROGRAMMED CELL DEATH	178	0	8.77523e-05
enriched	REACTOME TOLL LIKE RECEPTOR CASCADES	153	0	9.61275e-05
enriched	REACTOME ASPARAGINE N LINKED GLYCOSYLATION	304	0	0.000110909
enriched	REACTOME REGULATION OF LIPID METABOLISM BY PEROXISOME PROLIFERATOR ACTIVATED RECEPTOR ALPHA PPARALPHA	119	0	0.000110909
depleted	REACTOME NUCLEAR IMPORT OF REV PROTEIN	34	0	0.000126146
enriched	REACTOME ACTIVATION OF GENE EXPRESSION BY SREBF SREBP	42	0	0.000131157
depleted	REACTOME CENTROSOME MATURATION	81	0	0.000131157
enriched	REACTOME ABC FAMILY PROTEINS MEDIATED TRANSPORT	103	0	0.000141097
enriched	REACTOME ERYTHROPOIETIN ACTIVATES RAS	14	0	0.000151675
enriched	REACTOME POTASSIUM CHANNELS	98	0	0.000155175
enriched	REACTOME SIGNALING BY NOTCH4	82	0	0.000157616
depleted	REACTOME NONHOMOLOGOUS END JOINING NHEJ	69	0	0.00016751
depleted	REACTOME DEPURINATION	55	0	0.000171151
depleted	REACTOME BASE EXCISION REPAIR AP SITE FORMATION	62	0	0.000175364
enriched	REACTOME AUTOPHAGY	109	0	0.000182034
enriched	REACTOME CLEC7A DECTIN 1 SIGNALING	100	0	0.000184172
enriched	REACTOME SIGNALING BY WNT	325	0	0.000207699
enriched	REACTOME SIGNALING BY RECEPTOR TYROSINE KINASES	468	0	0.000212975
depleted	REACTOME TRANSCRIPTIONAL REGULATION OF GRANULOPOIESIS	88	0	0.000214433
enriched	REACTOME PLASMA LIPOPROTEIN CLEARANCE	33	0	0.000220764
enriched	REACTOME DOWNSTREAM SIGNAL TRANSDUCTION	29	0	0.000225514
enriched	REACTOME INTERLEUKIN 17 SIGNALING	71	0	0.000225514
enriched	REACTOME PHOSPHOLIPID METABOLISM	211	0	0.000233894
enriched	REACTOME TRANSCRIPTIONAL REGULATION BY RUNX2	119	0	0.000252481
enriched	REACTOME REGULATION OF RAS BY GAPS	68	0	0.000254048
enriched	REACTOME BIOLOGICAL OXIDATIONS	221	0	0.000254101
enriched	REACTOME C TYPE LECTIN RECEPTORS CLRS	140	0	0.000254101
depleted	REACTOME MISMATCH REPAIR	15	0	0.00026352
depleted	REACTOME EXPORT OF VIRAL RIBONUCLEOPROTEINS FROM NUCLEUS	33	0	0.000263625
depleted	REACTOME CYTOSOLIC TRNA AMINOACYLATION	27	0	0.000271159
depleted	REACTOME TRNA AMINOACYLATION	44	0	0.000271159
depleted	REACTOME CONDENSATION OF PROPHASE CHROMOSOMES	72	0	0.000289121
depleted	REACTOME INTERACTIONS OF REV WITH HOST CELLULAR PROTEINS	37	0	0.000296926
depleted	REACTOME E3 UBIQUITIN LIGASES UBIQUITINATE TARGET PROTEINS	59	0	0.000299578
enriched	REACTOME DEGRADATION OF GLI1 BY THE PROTEASOME	60	0	0.000306122
depleted	REACTOME HOST INTERACTIONS WITH INFLUENZA FACTORS	43	0	0.000306322
enriched	REACTOME REGULATION OF RUNX2 EXPRESSION AND ACTIVITY	73	0	0.000360096
depleted	REACTOME FORMATION OF THE BETA CATENIN:TCF TRANSACTIVATING COMPLEX	90	0	0.000392921
depleted	REACTOME TRANSLESION SYNTHESIS BY POLK	17	0	0.000394152
enriched	REACTOME ANTIGEN PRESENTATION: FOLDING ASSEMBLY AND PEPTIDE LOADING OF CLASS I MHC	25	0	0.0004051
depleted	REACTOME TRANSLESION SYNTHESIS BY Y FAMILY DNA POLYMERASES BYPASSES LESIONS ON DNA TEMPLATE	39	0	0.000407093
depleted	REACTOME TRANSPORT OF MATURE TRANSCRIPT TO CYTOPLASM	84	0	0.000445858
enriched	REACTOME GOLGI CISTERNAE PERICENTRIOLAR STACK REORGANIZATION	14	0	0.000450781
depleted	REACTOME NUCLEOTIDE EXCISION REPAIR	110	0	0.000450781
depleted	REACTOME VIRAL MESSENGER RNA SYNTHESIS	44	0	0.000450781
enriched	REACTOME INTEGRATION OF ENERGY METABOLISM	107	0	0.000480443
depleted	REACTOME PRC2 METHYLATES HISTONES AND DNA	71	0	0.000480443
depleted	REACTOME RESOLUTION OF AP SITES VIA THE MULTIPLE NUCLEOTIDE PATCH REPLACEMENT PATHWAY	25	0	0.000480443
depleted	REACTOME FANCONI ANEMIA PATHWAY	39	0	0.000498835
enriched	REACTOME TRANSCRIPTIONAL REGULATION BY RUNX3	96	0	0.000531293
enriched	REACTOME TCR SIGNALING	117	0	0.000620638
depleted	REACTOME TRANSPORT OF THE SLBP DEPENDANT MATURE MRNA	36	0	0.000620638
depleted	REACTOME COLLAGEN BIOSYNTHESIS AND MODIFYING ENZYMES	67	0	0.000626954
enriched	REACTOME GOLGI TO ER RETROGRADE TRANSPORT	132	0	0.00065771
enriched	REACTOME NUCLEAR EVENTS KINASE AND TRANSCRIPTION FACTOR ACTIVATION	25	0	0.00065771
enriched	REACTOME MACROAUTOPHAGY	90	0	0.00071473
enriched	REACTOME HEDGEHOG OFF STATE	113	0	0.000771866
enriched	REACTOME DARPP 32 EVENTS	23	0	0.000789686
depleted	REACTOME MITOTIC SPINDLE CHECKPOINT	110	0	0.000812104
depleted	REACTOME COLLAGEN DEGRADATION	64	0	0.000886136
depleted	REACTOME NUCLEAR ENVELOPE BREAKDOWN	53	0	0.000888599
depleted	REACTOME RESOLUTION OF ABASIC SITES AP SITES	38	0	0.000888599
enriched	REACTOME ABC TRANSPORTER DISORDERS	77	0	0.000891945
depleted	REACTOME AMINE LIGAND BINDING RECEPTORS	42	0	0.000943022
depleted	REACTOME RUNX1 REGULATES TRANSCRIPTION OF GENES INVOLVED IN DIFFERENTIATION OF HSCS	128	0	0.000962944
depleted	REACTOME RHO GTPASES ACTIVATE FORMINS	139	0	0.000972139
depleted	REACTOME MITOTIC G2 G2 M PHASES	199	0	0.000973409
depleted	REACTOME CDC6 ASSOCIATION WITH THE ORC:ORIGIN COMPLEX	11	0	0.00104313
depleted	REACTOME GLOBAL GENOME NUCLEOTIDE EXCISION REPAIR GG NER	84	0	0.00111002
depleted	REACTOME COLLAGEN FORMATION	90	0	0.00111794
enriched	REACTOME NEGATIVE REGULATION OF NOTCH4 SIGNALING	54	0	0.00111794
depleted	REACTOME TRANSPORT OF MATURE MRNAS DERIVED FROM INTRONLESS TRANSCRIPTS	43	0	0.00118128
enriched	REACTOME INTERLEUKIN 1 SIGNALING	102	0	0.0012233
enriched	REACTOME ACTIVATION OF NF KAPPAB IN B CELLS	67	0	0.00125532
enriched	REACTOME FC EPSILON RECEPTOR FCERI SIGNALING	131	0	0.00125532
depleted	REACTOME PROTEIN UBIQUITINATION	79	0	0.00126912
enriched	REACTOME CYCLIN A:CDK2 ASSOCIATED EVENTS AT S PHASE ENTRY	85	0	0.00144157
enriched	REACTOME TRANSCRIPTIONAL ACTIVATION OF MITOCHONDRIAL BIOGENESIS	55	0	0.00144157
depleted	REACTOME AMYLOID FIBER FORMATION	107	0	0.00151037
depleted	REACTOME ESTABLISHMENT OF SISTER CHROMATID COHESION	11	0	0.00155762
enriched	REACTOME PCP CE PATHWAY	92	0	0.00155762
enriched	REACTOME COPII MEDIATED VESICLE TRANSPORT	68	0	0.00156697
enriched	REACTOME SYNTHESIS OF PIPS AT THE PLASMA MEMBRANE	53	0	0.00165564
enriched	REACTOME APC C:CDH1 MEDIATED DEGRADATION OF CDC20 AND OTHER APC C:CDH1 TARGETED PROTEINS IN LATE MITOSIS EARLY G1	72	0	0.00166564
enriched	REACTOME METABOLISM OF POLYAMINES	59	0	0.00166687
enriched	REACTOME RNA POLYMERASE II PRE TRANSCRIPTION EVENTS	84	0	0.00166687
enriched	REACTOME SPHINGOLIPID METABOLISM	89	0	0.00169796
depleted	REACTOME METABOLISM OF NON CODING RNA	54	0	0.0017464
depleted	REACTOME RMTS METHYLATE HISTONE ARGININES	77	0	0.00178582
enriched	REACTOME RAB GERANYLGERANYLATION	64	0	0.00186427
enriched	REACTOME FBXL7 DOWN REGULATES AURKA DURING MITOTIC ENTRY AND IN EARLY MITOSIS	55	0	0.00188366
enriched	REACTOME SIGNALING BY NOTCH	243	0	0.00190073
enriched	REACTOME HIV LIFE CYCLE	152	0	0.00191384
enriched	REACTOME TLR3 MEDIATED TICAM1 DEPENDENT PROGRAMMED CELL DEATH	6	0	0.0020283
enriched	REACTOME COPI MEDIATED ANTEROGRADE TRANSPORT	101	0	0.00204968
depleted	REACTOME ACTIVATED PKN1 STIMULATES TRANSCRIPTION OF AR ANDROGEN RECEPTOR REGULATED GENES KLK2 AND KLK3	65	0	0.0020688
enriched	REACTOME REGULATION OF MITOTIC CELL CYCLE	86	0	0.00207217
depleted	REACTOME CALNEXIN CALRETICULIN CYCLE	26	0	0.00207704
enriched	REACTOME ERKS ARE INACTIVATED	13	0	0.00207704
depleted	REACTOME KSRP KHSRP BINDS AND DESTABILIZES MRNA	17	0	0.00207704
enriched	REACTOME INTERLEUKIN 1 FAMILY SIGNALING	139	0	0.00213377
enriched	REACTOME MAPK6 MAPK4 SIGNALING	93	0	0.00217113
depleted	REACTOME DEADENYLATION DEPENDENT MRNA DECAY	55	0	0.00221063
enriched	REACTOME OPIOID SIGNALLING	87	0	0.0022989
enriched	REACTOME PHOSPHORYLATION SITE MUTANTS OF CTNNB1 ARE NOT TARGETED TO THE PROTEASOME BY THE DESTRUCTION COMPLEX	15	0	0.0022989
depleted	REACTOME PROTEIN LOCALIZATION	163	0	0.00243197
enriched	REACTOME REGULATION OF GLYCOLYSIS BY FRUCTOSE 2 6 BISPHOSPHATE METABOLISM	12	0	0.00243197
enriched	REACTOME DECTIN 1 MEDIATED NONCANONICAL NF KB SIGNALING	62	0	0.00243282
depleted	REACTOME DEFECTIVE TPR MAY CONFER SUSCEPTIBILITY TOWARDS THYROID PAPILLARY CARCINOMA TPC	32	0	0.00244476
enriched	REACTOME ABC TRANSPORTERS IN LIPID HOMEOSTASIS	18	0	0.00244941
depleted	REACTOME TRNA MODIFICATION IN THE NUCLEUS AND CYTOSOL	43	0	0.00264611
depleted	REACTOME LEADING STRAND SYNTHESIS	14	0	0.00271549
enriched	REACTOME MITOCHONDRIAL BIOGENESIS	92	0	0.0027666
enriched	REACTOME RAB REGULATION OF TRAFFICKING	121	0	0.00330867
enriched	REACTOME VIF MEDIATED DEGRADATION OF APOBEC3G	54	0	0.00330867
depleted	REACTOME PROCESSIVE SYNTHESIS ON THE C STRAND OF THE TELOMERE	11	0	0.00334262
enriched	REACTOME TRANSCRIPTIONAL REGULATION OF WHITE ADIPOCYTE DIFFERENTIATION	84	0	0.00337029
enriched	REACTOME ACTIVATION OF APC C AND APC C:CDC20 MEDIATED DEGRADATION OF MITOTIC PROTEINS	76	0	0.00337685
depleted	REACTOME ANTIVIRAL MECHANISM BY IFN STIMULATED GENES	80	0	0.00337685
enriched	REACTOME BETA CATENIN PHOSPHORYLATION CASCADE	17	0	0.00337685
depleted	REACTOME HEME BIOSYNTHESIS	11	0	0.0034171
depleted	REACTOME FATTY ACID METABOLISM	176	0	0.0034573
depleted	REACTOME ASSEMBLY OF THE ORC COMPLEX AT THE ORIGIN OF REPLICATION	6	0	0.00350476
depleted	REACTOME G1 S SPECIFIC TRANSCRIPTION	29	0	0.00353378
enriched	REACTOME MICROAUTOPHAGY	28	0	0.00354384
enriched	REACTOME INTRA GOLGI TRAFFIC	44	0	0.00372054
depleted	REACTOME GAP JUNCTION ASSEMBLY	37	0	0.00377349
depleted	REACTOME REGULATION OF PLK1 ACTIVITY AT G2 M TRANSITION	87	0	0.00377349
enriched	REACTOME RESPIRATORY ELECTRON TRANSPORT ATP SYNTHESIS BY CHEMIOSMOTIC COUPLING AND HEAT PRODUCTION BY UNCOUPLING PROTEINS	110	0	0.00386899
depleted	REACTOME ESTROGEN DEPENDENT GENE EXPRESSION	148	0	0.00387918
enriched	REACTOME BUDDING AND MATURATION OF HIV VIRION	28	0	0.00391465
enriched	REACTOME CYTOSOLIC SULFONATION OF SMALL MOLECULES	24	0	0.00391465
depleted	REACTOME METALLOPROTEASE DUBS	37	0	0.00391465
depleted	REACTOME SUMOYLATION OF DNA REPLICATION PROTEINS	46	0	0.00391465
enriched	REACTOME FCERI MEDIATED NF KB ACTIVATION	81	0	0.00392801
depleted	REACTOME RHO GTPASES ACTIVATE PKNS	92	0	0.00396393
enriched	REACTOME SIGNALING BY HEDGEHOG	150	0	0.00405858
enriched	REACTOME MAPK TARGETS NUCLEAR EVENTS MEDIATED BY MAP KINASES	31	0	0.00411148
enriched	REACTOME CHOLESTEROL BIOSYNTHESIS	25	0	0.00412049
enriched	REACTOME RESPIRATORY ELECTRON TRANSPORT	89	0	0.00412049
depleted	REACTOME UNFOLDED PROTEIN RESPONSE UPR	91	0	0.0041417
enriched	REACTOME DEATH RECEPTOR SIGNALLING	141	0	0.00422826
depleted	REACTOME SUMOYLATION OF UBIQUITINYLATION PROTEINS	39	0	0.00422826
enriched	REACTOME PTEN REGULATION	138	0	0.00423637
enriched	REACTOME SIGNALLING TO ERKS	32	0	0.00425912
depleted	REACTOME DEGRADATION OF THE EXTRACELLULAR MATRIX	140	0	0.00433871
depleted	REACTOME N GLYCAN TRIMMING IN THE ER AND CALNEXIN CALRETICULIN CYCLE	35	0	0.00444575
enriched	REACTOME BMAL1:CLOCK NPAS2 ACTIVATES CIRCADIAN GENE EXPRESSION	27	0	0.00444752
enriched	REACTOME IRE1ALPHA ACTIVATES CHAPERONES	50	0	0.00447288
depleted	REACTOME SUMOYLATION OF SUMOYLATION PROTEINS	35	0	0.00455115
depleted	REACTOME MITOCHONDRIAL PROTEIN IMPORT	65	0	0.00456488
enriched	REACTOME DEGRADATION OF DVL	57	0	0.0046307
enriched	REACTOME GPCR LIGAND BINDING	453	0	0.00468969
depleted	REACTOME FORMATION OF TC NER PRE INCISION COMPLEX	53	0	0.00470393
depleted	REACTOME AURKA ACTIVATION BY TPX2	72	0	0.00479287
depleted	REACTOME COLLAGEN CHAIN TRIMERIZATION	44	0	0.00479287
depleted	REACTOME TRANSCRIPTIONAL REGULATION BY RUNX1	237	0	0.00500653
enriched	REACTOME ANTIGEN PROCESSING CROSS PRESENTATION	98	0	0.00505081
enriched	REACTOME TOLL LIKE RECEPTOR 9 TLR9 CASCADE	95	0	0.00505081
enriched	REACTOME THE CITRIC ACID TCA CYCLE AND RESPIRATORY ELECTRON TRANSPORT	161	0	0.00506544
enriched	REACTOME PROTEIN FOLDING	101	0	0.0055094
enriched	REACTOME DOWNSTREAM TCR SIGNALING	96	0	0.00569884
enriched	REACTOME NEGATIVE REGULATION OF MAPK PATHWAY	40	0	0.0059653
enriched	REACTOME SIGNALING BY NUCLEAR RECEPTORS	261	0	0.00603757
enriched	REACTOME RORA ACTIVATES GENE EXPRESSION	18	0	0.00620332
depleted	REACTOME RUNX1 REGULATES GENES INVOLVED IN MEGAKARYOCYTE DIFFERENTIATION AND PLATELET FUNCTION	96	0	0.00647062
enriched	REACTOME PHASE 4 RESTING MEMBRANE POTENTIAL	19	0	0.00657539
enriched	REACTOME RNA POLYMERASE II TRANSCRIBES SNRNA GENES	81	0	0.00670772
enriched	REACTOME SIGNALING BY FGFR3 FUSIONS IN CANCER	10	0	0.00735175
depleted	REACTOME FATTY ACYL COA BIOSYNTHESIS	37	0	0.00750238
enriched	REACTOME INTRINSIC PATHWAY FOR APOPTOSIS	51	0	0.00750284
enriched	REACTOME CLASS A 1 RHODOPSIN LIKE RECEPTORS	321	0	0.00781416
enriched	REACTOME EXTRA NUCLEAR ESTROGEN SIGNALING	74	0	0.00793057
enriched	REACTOME TRANSCRIPTION OF THE HIV GENOME	73	0	0.00799603
depleted	REACTOME RNA POLYMERASE I TRANSCRIPTION TERMINATION	31	0	0.00829696
depleted	REACTOME NUCLEAR PORE COMPLEX NPC DISASSEMBLY	36	0	0.00846629
enriched	REACTOME UCH PROTEINASES	102	0	0.00855616
enriched	REACTOME FCGAMMA RECEPTOR FCGR DEPENDENT PHAGOCYTOSIS	86	0	0.00859643
enriched	REACTOME TOLL LIKE RECEPTOR TLR1:TLR2 CASCADE	97	0	0.00905874
enriched	REACTOME DEUBIQUITINATION	298	0	0.00953215
depleted	REACTOME SYNTHESIS OF VERY LONG CHAIN FATTY ACYL COAS	24	0	0.00960853
depleted	REACTOME METABOLISM OF NUCLEOTIDES	99	0	0.00979624
enriched	REACTOME CLATHRIN MEDIATED ENDOCYTOSIS	144	0	0.0101819
enriched	REACTOME DISASSEMBLY OF THE DESTRUCTION COMPLEX AND RECRUITMENT OF AXIN TO THE MEMBRANE	31	0	0.0102537
enriched	REACTOME G PROTEIN BETA:GAMMA SIGNALLING	31	0	0.0108878
depleted	REACTOME AMINO ACID TRANSPORT ACROSS THE PLASMA MEMBRANE	33	0	0.0111128
depleted	REACTOME SWITCHING OF ORIGINS TO A POST REPLICATIVE STATE	90	0	0.011182
enriched	REACTOME REGULATION OF INSULIN SECRETION	77	0	0.0112275
enriched	REACTOME TRANS GOLGI NETWORK VESICLE BUDDING	72	0	0.0112275
depleted	REACTOME ATF6 ATF6 ALPHA ACTIVATES CHAPERONE GENES	10	0	0.0115541
enriched	REACTOME ESR MEDIATED SIGNALING	218	0	0.0115541
depleted	REACTOME NUCLEOBASE BIOSYNTHESIS	15	0	0.0121633
enriched	REACTOME RAF ACTIVATION	30	0	0.0122767
enriched	REACTOME STABILIZATION OF P53	57	0	0.0124215
enriched	REACTOME RHO GTPASES ACTIVATE KTN1	11	0	0.0125989
depleted	REACTOME TRANSPORT OF INORGANIC CATIONS ANIONS AND AMINO ACIDS OLIGOPEPTIDES	106	0	0.0126142
depleted	REACTOME PKMTS METHYLATE HISTONE LYSINES	69	0	0.0128881
enriched	REACTOME METABOLISM OF CARBOHYDRATES	292	0	0.0134002
enriched	REACTOME REGULATION OF RUNX3 EXPRESSION AND ACTIVITY	55	0	0.0135529
enriched	REACTOME NUCLEOTIDE BINDING DOMAIN LEUCINE RICH REPEAT CONTAINING RECEPTOR NLR SIGNALING PATHWAYS	54	0	0.0143577
enriched	REACTOME RHO GTPASE CYCLE	138	0	0.0148771
enriched	REACTOME G ALPHA 12 13 SIGNALLING EVENTS	79	0	0.0152355
depleted	REACTOME EXTRACELLULAR MATRIX ORGANIZATION	301	0	0.0159207
enriched	REACTOME TRANSPORT OF VITAMINS NUCLEOSIDES AND RELATED MOLECULES	44	0	0.0159207
enriched	REACTOME HOST INTERACTIONS OF HIV FACTORS	131	0	0.0162266
enriched	REACTOME PTK6 REGULATES RHO GTPASES RAS GTPASE AND MAP KINASES	14	0	0.0165275
enriched	REACTOME REGULATION OF PTEN STABILITY AND ACTIVITY	69	0	0.0167711
enriched	REACTOME CIRCADIAN CLOCK	69	0	0.0169499
enriched	REACTOME CROSS PRESENTATION OF SOLUBLE EXOGENOUS ANTIGENS ENDOSOMES	49	0	0.0176479
enriched	REACTOME AQUAPORIN MEDIATED TRANSPORT	51	0	0.0188073
enriched	REACTOME PKA MEDIATED PHOSPHORYLATION OF CREB	19	0	0.0188363
enriched	REACTOME REGULATION OF RUNX1 EXPRESSION AND ACTIVITY	17	0	0.0188363
enriched	REACTOME G PROTEIN MEDIATED EVENTS	53	0	0.0189944
enriched	REACTOME TBC RABGAPS	43	0	0.0190015
enriched	REACTOME COOPERATION OF PDCL PHLP1 AND TRIC CCT IN G PROTEIN BETA FOLDING	41	0	0.0192201
enriched	REACTOME SHC RELATED EVENTS TRIGGERED BY IGF1R	9	0	0.0198067
depleted	REACTOME PURINE RIBONUCLEOSIDE MONOPHOSPHATE BIOSYNTHESIS	12	0	0.0201468
enriched	REACTOME TRANSPORT OF ORGANIC ANIONS	12	0	0.0204876
depleted	REACTOME ASSEMBLY OF COLLAGEN FIBRILS AND OTHER MULTIMERIC STRUCTURES	61	0	0.0205106
enriched	REACTOME OVARIAN TUMOR DOMAIN PROTEASES	38	0	0.0210659
enriched	REACTOME PLASMA LIPOPROTEIN ASSEMBLY REMODELING AND CLEARANCE	71	0	0.0219423
enriched	REACTOME PLATELET HOMEOSTASIS	85	0	0.0222214
depleted	REACTOME RRNA MODIFICATION IN THE NUCLEUS AND CYTOSOL	60	0	0.0222214
enriched	REACTOME GAMMA CARBOXYLATION HYPUSINE FORMATION AND ARYLSULFATASE ACTIVATION	39	0	0.0225798
depleted	REACTOME ASSEMBLY OF THE PRE REPLICATIVE COMPLEX	68	0	0.0228521
depleted	REACTOME BUTYRATE RESPONSE FACTOR 1 BRF1 BINDS AND DESTABILIZES MRNA	17	0	0.0228521
enriched	REACTOME GPVI MEDIATED ACTIVATION CASCADE	35	0	0.0228694
depleted	REACTOME TP53 REGULATES TRANSCRIPTION OF GENES INVOLVED IN G1 CELL CYCLE ARREST	14	0	0.0234531
depleted	REACTOME TRISTETRAPROLIN TTP ZFP36 BINDS AND DESTABILIZES MRNA	17	0	0.0238
enriched	REACTOME SIGNALING BY INSULIN RECEPTOR	78	0	0.024081
enriched	REACTOME TRIF MEDIATED PROGRAMMED CELL DEATH	9	0	0.0243352
enriched	REACTOME DISORDERS OF TRANSMEMBRANE TRANSPORTERS	177	0	0.0249298
enriched	REACTOME GLYCOSAMINOGLYCAN METABOLISM	124	0	0.0249298
enriched	REACTOME REGULATION OF PTEN MRNA TRANSLATION	9	0	0.0249298
enriched	REACTOME TRANSFERRIN ENDOCYTOSIS AND RECYCLING	31	0	0.0253701
enriched	REACTOME CREB1 PHOSPHORYLATION THROUGH NMDA RECEPTOR MEDIATED ACTIVATION OF RAS SIGNALING	28	0	0.0264196
enriched	REACTOME TRANSMISSION ACROSS CHEMICAL SYNAPSES	268	0	0.0267451
enriched	REACTOME GAB1 SIGNALOSOME	17	0	0.0268703
enriched	REACTOME AKT PHOSPHORYLATES TARGETS IN THE CYTOSOL	14	0	0.0278312
enriched	REACTOME BIOSYNTHESIS OF SPECIALIZED PRORESOLVING MEDIATORS SPMS	19	0	0.0278446
enriched	REACTOME TANDEM PORE DOMAIN POTASSIUM CHANNELS	12	0	0.0287932
enriched	REACTOME CONSTITUTIVE SIGNALING BY AKT1 E17K IN CANCER	26	0	0.0290393
depleted	REACTOME MRNA SPLICING MINOR PATHWAY	52	0	0.030276
depleted	REACTOME TRANSCRIPTIONAL REGULATION BY E2F6	34	0	0.0305138
depleted	REACTOME MRNA DECAY BY 3 TO 5 EXORIBONUCLEASE	16	0	0.0308519
enriched	REACTOME INSULIN RECEPTOR RECYCLING	26	0	0.030956
enriched	REACTOME NEUROTRANSMITTER RECEPTORS AND POSTSYNAPTIC SIGNAL TRANSMISSION	203	0	0.0314187
enriched	REACTOME ASYMMETRIC LOCALIZATION OF PCP PROTEINS	64	0	0.032568
depleted	REACTOME SEROTONIN RECEPTORS	12	0	0.032568
enriched	REACTOME APOPTOTIC FACTOR MEDIATED RESPONSE	16	0	0.0327003
enriched	REACTOME THE ROLE OF GTSE1 IN G2 M PROGRESSION AFTER G2 CHECKPOINT	78	0	0.0328108
enriched	REACTOME SIGNALING BY PDGF	58	0	0.0331277
enriched	REACTOME AUF1 HNRNP D0 BINDS AND DESTABILIZES MRNA	55	0	0.033501
enriched	REACTOME DEGRADATION OF AXIN	55	0	0.033501
enriched	REACTOME REGULATION OF APOPTOSIS	53	0	0.0373775
enriched	REACTOME NEURONAL SYSTEM	409	0	0.0376495
depleted	REACTOME TP53 REGULATES TRANSCRIPTION OF CELL CYCLE GENES	48	0	0.0382019
enriched	REACTOME PHASE II CONJUGATION OF COMPOUNDS	109	0	0.0382898
enriched	REACTOME NRAGE SIGNALS DEATH THROUGH JNK	59	0	0.0385667
depleted	REACTOME HSF1 ACTIVATION	31	0	0.0392947
enriched	REACTOME IRON UPTAKE AND TRANSPORT	58	0	0.0393092
enriched	REACTOME REGULATION OF ACTIN DYNAMICS FOR PHAGOCYTIC CUP FORMATION	61	0	0.0393155
enriched	REACTOME SCF SKP2 MEDIATED DEGRADATION OF P27 P21	60	0	0.0400047
depleted	REACTOME BBSOME MEDIATED CARGO TARGETING TO CILIUM	23	0	0.0404537
depleted	REACTOME CITRIC ACID CYCLE TCA CYCLE	22	0	0.0406402
enriched	REACTOME MAP3K8 TPL2 DEPENDENT MAPK1 3 ACTIVATION	16	0	0.0417455
enriched	REACTOME SPRY REGULATION OF FGF SIGNALING	16	0	0.0417455
enriched	REACTOME MYD88 CASCADE INITIATED ON PLASMA MEMBRANE	84	0	0.0422807
enriched	REACTOME HEDGEHOG ON STATE	86	0	0.0423027
depleted	REACTOME TCF DEPENDENT SIGNALING IN RESPONSE TO WNT	232	0	0.0445372
depleted	REACTOME NON INTEGRIN MEMBRANE ECM INTERACTIONS	59	0	0.0446113
depleted	REACTOME SIGNALING BY NOTCH1 HD DOMAIN MUTANTS IN CANCER	15	0	0.0447237
enriched	REACTOME ENERGY DEPENDENT REGULATION OF MTOR BY LKB1 AMPK	28	0	0.044759
depleted	REACTOME REACTIONS SPECIFIC TO THE COMPLEX N GLYCAN SYNTHESIS PATHWAY	10	0	0.044759
enriched	REACTOME CD22 MEDIATED BCR REGULATION	5	0	0.0448941
enriched	REACTOME CDK MEDIATED PHOSPHORYLATION AND REMOVAL OF CDC6	72	0	0.0453266
enriched	REACTOME GOLGI ASSOCIATED VESICLE BIOGENESIS	56	0	0.0464422
depleted	REACTOME SMAD2 SMAD3:SMAD4 HETEROTRIMER REGULATES TRANSCRIPTION	32	0	0.0466333
enriched	REACTOME NEF MEDIATES DOWN MODULATION OF CELL SURFACE RECEPTORS BY RECRUITING THEM TO CLATHRIN ADAPTERS	21	0	0.0467206
depleted	REACTOME RECYCLING OF EIF2:GDP	8	0	0.0467206
enriched	REACTOME PRE NOTCH PROCESSING IN GOLGI	18	0	0.0470116
enriched	REACTOME METABOLISM OF STEROIDS	149	0	0.0478214
depleted	REACTOME EARLY PHASE OF HIV LIFE CYCLE	14	0	0.0480661
enriched	REACTOME G ALPHA Z SIGNALLING EVENTS	47	0	0.0482281
enriched	REACTOME ANTIGEN ACTIVATES B CELL RECEPTOR BCR LEADING TO GENERATION OF SECOND MESSENGERS	30	0	0.0487576
