# Supplementary material for: Actionable loss of SLF2 drives B‐cell lymphomagenesis and impairs the DNA damage response
Source: EMBO Mol Med. 2023 Jul 24;15(9):e16431. doi: 10.15252/emmm.202216431 (PMC10493575; doi:10.15252/emmm.202216431)
Supplement: Supplementary file 4 — Dataset EV2 [file EMMM-15-e16431-s011.xlsx]

## Sheet: Legend
Dataset EV2
Proteome of chromatin fractionation in SU-DHL-5 parental and SU-DHL-5 SLF2 KO DLBCL cells.

## Sheet: Sheet1
Parental_1	Parental_2	Parental_3	SLF2 KO_1	SLF2 KO_2	SLF2 KO_3	Contaminant	Modifications	Student's T-test Significant SLF2 KO_Parental	Student's T-test significant	Sum PEP Score	Coverage [%]	# Peptides	# PSMs	# Unique Peptides	# AAs	MW [kDa]	-Log Student's T-test p-value SLF2 KO_Parental	Student's T-test q-value SLF2 KO_Parental	Student's T-test Difference SLF2 KO_Parental	Student's T-test Test statistic SLF2 KO_Parental	2 Fold enriched in SLF2 KO	2 Fold depleted in SLF2 KO	Pfam IDs	Entrez Gene ID	Ensembl Gene ID	Gene Symbol	KEGG Pathways	Reactome Pathways	WikiPathways	Gene ID	Accession	Description	# Protein Groups	# Protein Pathway Groups	Checked	Protein FDR Confidence: Combined	Master
7.36807	7.36457	7.48301	1.80735	2.29278	1.926	FALSE		+	SLF2 KO_Parental	7.192	2	2	2	2	1131	122.8	5.43438	0	-5.39651	-35.6916		+	Pf19627	22850	ENSG00000101544	ADNP2				A8K951;hsa:22850;O94943;Q6IQ32;Q9H9P3	Q6IQ32	Activity-dependent neuroprotector homeobox protein 2 OS=Homo sapiens (Human) OX=9606 GN=ADNP2 PE=1 SV=1	1	0	FALSE	High	Master Protein
8.08587	8.06393	8.06232	6.43463	6.53916	6.80993	FALSE		+	SLF2 KO_Parental	19.705	17	5	6	5	373	40.5	3.71668	0	-1.47614	-13.1699		+	Pf07992	84883	ENSG00000042286	AIFM2	p53 signaling pathway	TP53 Regulates Transcription of Genes Involved in Cytochrome C Release	Apoptosis modulation and signaling;Ferroptosis	B3KXI0;hsa:84883;Q63Z39;Q9BRQ8	Q9BRQ8	Ferroptosis suppressor protein 1 OS=Homo sapiens (Human) OX=9606 GN=AIFM2 PE=1 SV=1	1	4	FALSE	High	Master Protein
8.83605	8.837	8.95449	7.93192	7.74752	7.55689	FALSE		+	SLF2 KO_Parental	40.704	12	14	15	14	1124	124.1	3.21865	0.000242812	-1.1304	-9.81365		+	Pf00169, Pf08174, Pf16018	54443	ENSG00000011426	ANLN		RHOC GTPase cycle;RHOA GTPase cycle;RHOB GTPase cycle	Retinoblastoma gene in cancer;Nephrotic syndrome	hsa:54443;Q5CZ78;Q6NSK5;Q9H8Y4;Q9NQW6;Q9NVN9;Q9NVP0	Q9NQW6	Anillin OS=Homo sapiens (Human) OX=9606 GN=ANLN PE=1 SV=2	1	5	FALSE	High	Master Protein
6.61324	6.4822	6.46761	5.46271	5.7252	5.29646	FALSE		+	SLF2 KO_Parental	11.665	6	2	3	2	339	38.6	2.81714	0.000732368	-1.02623	-7.7094		+	Pf00191			ANXA2P2				A6NMY6	A6NMY6	Putative annexin A2-like protein OS=Homo sapiens (Human) OX=9606 GN=ANXA2P2 PE=5 SV=2	1	0	FALSE	High	Master Protein
8.80703	8.85237	8.83889	7.81954	7.72042	7.91049	FALSE		+	SLF2 KO_Parental	39.807	13	12	13	12	1023	113.8	4.24975	0	-1.01595	-17.9783		+	Pf00620	9824	ENSG00000198826;ENSG00000275568	ARHGAP11A		RHOA GTPase cycle		B4DZN9;hsa:9824;Q6P4F7;Q6PI96;Q9Y3S6	Q6P4F7	Rho GTPase-activating protein 11A OS=Homo sapiens (Human) OX=9606 GN=ARHGAP11A PE=1 SV=2	1	1	FALSE	High	Master Protein
8.74685	8.89148	8.85611	7.67737	7.47086	7.44211	FALSE		+	SLF2 KO_Parental	41.524	18	6	11	6	494	55.7	3.95532	0	-1.30137	-15.1439		+	Pf00620	84986	ENSG00000213390	ARHGAP19		RHOA GTPase cycle		A1XCP1;B4DZR1;hsa:84986;Q14CB8;Q14CF2;Q5J8M2;Q5T460;Q5T462;Q68DG6;Q8N9X1;Q8NF34;Q8TEK1	Q14CB8	Rho GTPase-activating protein 19 OS=Homo sapiens (Human) OX=9606 GN=ARHGAP19 PE=1 SV=1	1	1	FALSE	High	Master Protein
9.23625	9.19402	9.19795	8.07093	8.11998	7.97097	FALSE		+	SLF2 KO_Parental	40.238	48	7	13	6	204	23	4.83141	0	-1.15545	-25.1914		+	Pf04729	25842	ENSG00000111875	ASF1A		Formation of Senescence-Associated Heterochromatin Foci (SAHF)	22q11.2 copy number variation syndrome	hsa:25842;Q6IA08;Q9P014;Q9Y294	Q9Y294	Histone chaperone ASF1A OS=Homo sapiens (Human) OX=9606 GN=ASF1A PE=1 SV=1	1	2	FALSE	High	Master Protein
6.16993	6.04002	6.08958	5.32553	4.69488	5.1416	FALSE		+	SLF2 KO_Parental	20.6	32	4	7	3	202	22.4	2.26618	0.00193931	-1.04584	-5.47461		+	Pf04729	55723	ENSG00000105011;ENSG00000288210	ASF1B				hsa:55723;Q53G51;Q9NVP2;Q9NVZ0	Q9NVP2	Histone chaperone ASF1B OS=Homo sapiens (Human) OX=9606 GN=ASF1B PE=1 SV=1	1	0	FALSE	High	Master Protein
13.611	13.6129	13.5868	10.6306	10.519	10.6745	FALSE		+	SLF2 KO_Parental	233.585	59	28	117	28	561	64.3	6.43853	0	-2.9955	-63.6784		+	Pf00733, Pf13537	440	ENSG00000070669	ASNS	Alanine, aspartate and glutamate metabolism;Metabolic pathways;Biosynthesis of amino acids	Response of EIF2AK1 (HRI) to heme deficiency;Response of EIF2AK4 (GCN2) to amino acid deficiency;Aspartate and asparagine metabolism;ATF4 activates genes in response to endoplasmic reticulum stress	Photodynamic therapy-induced unfolded protein response;Amino acid metabolism	A4D1I8;B4DXZ1;B7ZAA9;D6W5R3;E9PCI3;E9PCX6;hsa:440;P08184;P08243;Q15666;Q549T9;Q96HD0	P08243	Asparagine synthetase [glutamine-hydrolyzing] OS=Homo sapiens (Human) OX=9606 GN=ASNS PE=1 SV=4	1	9	FALSE	High	Master Protein
9.90524	9.8631	9.96564	8.47492	8.39275	8.5744	FALSE		+	SLF2 KO_Parental	41.375	23	7	13	7	403	45.8	4.72601	0	-1.43063	-23.7004		+	Pf00069	100973908;469980	ENSPPAG00000031434;ENSPTRG00000013646	AURKA	Oocyte meiosis;Progesterone-mediated oocyte maturation			A0A2J8JWB7;A0A2R9ANX1;A0A6D2Y5M9;G2HFJ0;pps:100973908;ptr:469980	O14965	Aurora kinase A OS=Homo sapiens (Human) OX=9606 GN=AURKA PE=1 SV=2	1	2	FALSE	High	Master Protein
10.3751	10.4659	10.3991	9.25314	9.04357	9.20335	FALSE		+	SLF2 KO_Parental	57.597	32	11	22	11	344	39.3	4.26339	0	-1.24667	-18.1215		+	Pf00069	9212	ENSG00000178999	AURKB		APC/C:Cdh1 mediated degradation of Cdc20 and other APC/C:Cdh1 targeted proteins in late mitosis/early G1;Separation of Sister Chromatids;Regulation of TP53 Activity through Phosphorylation;Resolution of Sister Chromatid Cohesion;RHO GTPases Activate Formins;EML4 and NUDC in mitotic spindle formation;SUMOylation of DNA replication proteins;Amplification of signal from unattached kinetochores via a…	Microtubule cytoskeleton regulation;ATM signaling in development and disease	B4DNM4;C7G533;C7G534;C7G535;D3DTR4;hsa:9212;J9JID1;O14630;O60446;O95083;Q96DV5;Q96GD4;Q9UQ46	Q96GD4	Aurora kinase B OS=Homo sapiens (Human) OX=9606 GN=AURKB PE=1 SV=3	1	12	FALSE	High	Master Protein
8.91856	8.96058	8.96463	7.81826	7.56834	7.60733	FALSE		+	SLF2 KO_Parental	16.18	32	4	5	4	142	16.4	4.0752	0	-1.28328	-16.241		+	Pf00653	332	ENSG00000089685	BIRC5	Platinum drug resistance;Apoptosis;Apoptosis;Hippo signaling pathway;Hepatitis B;Pathways in cancer;Chemical carcinogenesis;Colorectal cancer	Separation of Sister Chromatids;Neddylation;Resolution of Sister Chromatid Cohesion;RHO GTPases Activate Formins;EML4 and NUDC in mitotic spindle formation;SUMOylation of DNA replication proteins;Amplification of signal from unattached kinetochores via a MAD2 inhibitory signal;Interleukin-4 and Interleukin-13 signaling;TP53 regulates transcription of several additional cell death genes whose spec…	Apoptosis modulation and signaling;Interleukin-11 signaling pathway;Apoptosis;Apoptosis-related network due to altered Notch3 in ovarian cancer;RAC1/PAK1/p38/MMP2 pathway;Photodynamic therapy-induced HIF-1 survival signaling;Photodynamic therapy-induced NF-kB survival signaling;Hepatitis C and hepatocellular carcinoma;VEGFA-VEGFR2 signaling pathway;IL-4 signaling pathway;Chromosomal and microsate…	A2SUH6;B2R4R1;hsa:332;O15392;Q2I3N8;Q4VGX0;Q53F61;Q5MGC6;Q6FHL2;Q75SP2;Q9P2W8	O15392	Baculoviral IAP repeat-containing protein 5 OS=Homo sapiens (Human) OX=9606 GN=BIRC5 PE=1 SV=3	1	32	FALSE	High	Master Protein
10.511	10.5241	10.5827	9.00478	8.88874	8.9935	FALSE		+	SLF2 KO_Parental	91.244	24	23	29	23	1050	119.5	5.48045	0	-1.57693	-36.6533		+	Pf08311	701	ENSG00000156970	BUB1B	Cell cycle;Human T-cell leukemia virus 1 infection	Cdc20:Phospho-APC/C mediated degradation of Cyclin A;Separation of Sister Chromatids;Resolution of Sister Chromatid Cohesion;RHO GTPases Activate Formins;EML4 and NUDC in mitotic spindle formation;Amplification of signal from unattached kinetochores via a MAD2 inhibitory signal;Inactivation of APC/C via direct inhibition of the APC/C complex;APC/C:Cdc20 mediated degradation of mitotic proteins;AP…	Regulation of sister chromatid separation at the metaphase-anaphase transition	B2R6U0;B4DL09;B4DLG3;hsa:701;O60501;O60566;O60627;O60758;O75389;Q59HH6;Q8WV50;Q96KM4	O60566	Mitotic checkpoint serine/threonine-protein kinase BUB1 beta OS=Homo sapiens (Human) OX=9606 GN=BUB1B PE=1 SV=3	1	13	FALSE	High	Master Protein
9.1639	9.13494	9.17567	8.09803	8.01179	8.27705	FALSE		+	SLF2 KO_Parental	33.409	31	10	13	10	341	39	3.69707	0	-1.02921	-13.0191		+	Pf10343	84267	ENSG00000165118	C9orf64				B2RPI6;hsa:84267;Q5T6V5;Q8N2B1;Q9BT18	Q5T6V5	Queuosine salvage protein OS=Homo sapiens (Human) OX=9606 GN=C9orf64 PE=1 SV=1	1	0	FALSE	High	Master Protein
5.2891	5.41616	5.40939	3.67807	3.93546	4.58496	FALSE		+	SLF2 KO_Parental	3.344	4	2	2	2	404	45.1	2.05742	0.00286683	-1.30539	-4.78218		+	Pf00619, Pf00656	834	ENSG00000137752	CASP1	Necroptosis;Neutrophil extracellular trap formation;NOD-like receptor signaling pathway;Cytosolic DNA-sensing pathway;C-type lectin receptor signaling pathway;Amyotrophic lateral sclerosis;Pathogenic Escherichia coli infection;Shigellosis;Salmonella infection;Pertussis;Legionellosis;Yersinia infection;Influenza A;Coronavirus disease;Lipid and atherosclerosis	NOD1/2 Signaling Pathway;The NLRP3 inflammasome;Purinergic signaling in leishmaniasis infection;TP53 Regulates Transcription of Caspase Activators and Caspases;The AIM2 inflammasome;Pyroptosis;Interleukin-37 signaling;Interleukin-1 processing;The IPAF inflammasome	Nucleotide-binding oligomerization domain (NOD) pathway;Apoptosis modulation and signaling;Parkin-ubiquitin proteasomal system pathway;Amyotrophic lateral sclerosis (ALS);Apoptosis;Cytosolic DNA-sensing pathway;Activation of NLRP3 inflammasome by SARS-CoV-2;Malignant pleural mesothelioma;Prostaglandin signaling	B5MDZ1;hsa:834;P29466;Q53EY6;Q6DMQ1;Q6GSS3;Q6PI75;Q9UCN3	P29466	Caspase-1 OS=Homo sapiens (Human) OX=9606 GN=CASP1 PE=1 SV=1	1	33	FALSE	High	Master Protein
10.2174	10.3107	10.3528	9.43713	9.3474	8.81153	FALSE		+	SLF2 KO_Parental	44.787	50	8	14	8	166	19.2	2.27122	0.00190934	-1.09494	-5.49225		+	Pf08315	151903	ENSG00000160799	CCDC12	Spliceosome			hsa:151903;Q8N8I4;Q8WUD4	Q8WUD4	Coiled-coil domain-containing protein 12 OS=Homo sapiens (Human) OX=9606 GN=CCDC12 PE=1 SV=1	1	1	FALSE	High	Master Protein
10.2769	10.0896	10.2588	9.00815	9.17318	8.8392	FALSE		+	SLF2 KO_Parental	47.967	29	14	18	14	441	49.9	3.34812	9.20863e-05	-1.2016	-10.5982		+		55297	ENSG00000123106	CCDC91				B3KSA3;C9JR07;hsa:55297;Q68D43;Q6IA78;Q7Z6B0;Q8NEN7;Q9NUW9	Q7Z6B0	Coiled-coil domain-containing protein 91 OS=Homo sapiens (Human) OX=9606 GN=CCDC91 PE=1 SV=2	1	0	FALSE	High	Master Protein
10.1253	10.1946	10.187	8.53761	8.38198	8.62644	FALSE		+	SLF2 KO_Parental	67.363	47	17	26	17	432	48.5	4.60728	0	-1.65363	-22.125		+	Pf00134, Pf02984, Pf16500	890	ENSG00000145386	CCNA2	Cell cycle;AMPK signaling pathway;Cellular senescence;Progesterone-mediated oocyte maturation;Hepatitis B;Human papillomavirus infection;Human T-cell leukemia virus 1 infection;Epstein-Barr virus infection;Pathways in cancer;Transcriptional misregulation in cancer;Viral carcinogenesis;Acute myeloid leukemia	Cdc20:Phospho-APC/C mediated degradation of Cyclin A;CDK-mediated phosphorylation and removal of Cdc6;Regulation of APC/C activators between G1/S and early anaphase;Senescence-Associated Secretory Phenotype (SASP);Regulation of TP53 Degradation;Ub-specific processing proteases;Orc1 removal from chromatin;SCF(Skp2)-mediated degradation of p27/p21;TP53 Regulates Transcription of Genes Involved in G…	AMP-activated protein kinase (AMPK) signaling;Cell cycle;Retinoblastoma gene in cancer;IL-18 signaling pathway	A8K7B6;hsa:890;P20248;Q2M3U6;Q4W5P4;Q6LER8	P20248	Cyclin-A2 OS=Homo sapiens (Human) OX=9606 GN=CCNA2 PE=1 SV=2	1	36	FALSE	High	Master Protein
9.87375	9.86047	9.95041	8.14873	8.03122	7.6575	FALSE		+	SLF2 KO_Parental	53.406	26	9	14	9	433	48.3	3.68552	0	-1.94906	-12.9311		+	Pf00134, Pf02984	891	ENSG00000134057	CCNB1	FoxO signaling pathway;Cell cycle;Oocyte meiosis;p53 signaling pathway;Cellular senescence;Progesterone-mediated oocyte maturation;Human immunodeficiency virus 1 infection	Resolution of Sister Chromatid Cohesion;Initiation of Nuclear Envelope (NE) Reformation;The role of GTSE1 in G2/M progression after G2 checkpoint;Nuclear Pore Complex (NPC) Disassembly;Regulation of PLK1 Activity at G2/M Transition;Cyclin A/B1/B2 associated events during G2/M transition;Golgi Cisternae Pericentriolar Stack Reorganization;Polo-like kinase mediated events;Condensation of Prometapha…	AMP-activated protein kinase (AMPK) signaling;miRNA regulation of DNA damage response;Cell cycle;Retinoblastoma gene in cancer;ATM signaling pathway;G1 to S cell cycle control;GDNF signaling;DNA damage response	A8K066;hsa:891;P14635;Q5TZP9	P14635	G2/mitotic-specific cyclin-B1 OS=Homo sapiens (Human) OX=9606 GN=CCNB1 PE=1 SV=1	1	38	FALSE	High	Master Protein
8.41321	8.48543	8.42164	7.43296	6.95884	7.16692	FALSE		+	SLF2 KO_Parental	16.301	15	5	5	5	398	45.3	3.0765	0.000416856	-1.25385	-9.01485		+	Pf00134, Pf02984	9133	ENSG00000157456	CCNB2	FoxO signaling pathway;Cell cycle;Oocyte meiosis;p53 signaling pathway;Cellular senescence;Progesterone-mediated oocyte maturation;Human T-cell leukemia virus 1 infection;Human immunodeficiency virus 1 infection	Resolution of Sister Chromatid Cohesion;Initiation of Nuclear Envelope (NE) Reformation;The role of GTSE1 in G2/M progression after G2 checkpoint;Nuclear Pore Complex (NPC) Disassembly;Regulation of PLK1 Activity at G2/M Transition;Cyclin A/B1/B2 associated events during G2/M transition;Golgi Cisternae Pericentriolar Stack Reorganization;Polo-like kinase mediated events;Condensation of Prometapha…	miRNA regulation of DNA damage response;Cell cycle;Retinoblastoma gene in cancer;TGF-beta signaling pathway;IL-18 signaling pathway;DNA damage response	B3KM93;hsa:9133;O95067;Q6FI99	O95067	G2/mitotic-specific cyclin-B2 OS=Homo sapiens (Human) OX=9606 GN=CCNB2 PE=1 SV=1	1	25	FALSE	High	Master Protein
9.4735	9.34806	9.50938	8.28216	8.18834	8.36413	FALSE		+	SLF2 KO_Parental	40.299	24	7	11	7	336	39.1	4.10552	0	-1.16544	-16.5306		+	Pf07065	8872	ENSG00000151465	CDC123				A8JZZ7;hsa:8872;O75794;Q14107;Q5T0L4;Q5T0L5;Q5T0L7;Q5T0L8;Q5T0L9	O75794	Cell division cycle protein 123 homolog OS=Homo sapiens (Human) OX=9606 GN=CDC123 PE=1 SV=1	1	0	FALSE	High	Master Protein
8.18785	7.98185	8.32418	6.91289	6.90207	6.71562	FALSE		+	SLF2 KO_Parental	21.821	18	7	9	7	499	54.7	3.43619	0	-1.3211	-11.1652		+	Pf00400, Pf12894	991	ENSG00000117399	CDC20	Cell cycle;Oocyte meiosis;Ubiquitin mediated proteolysis;Human T-cell leukemia virus 1 infection;Viral carcinogenesis	Antigen processing: Ubiquitination & Proteasome degradation;SCF-beta-TrCP mediated degradation of Emi1;APC/C:Cdc20 mediated degradation of Securin;APC/C:Cdh1 mediated degradation of Cdc20 and other APC/C:Cdh1 targeted proteins in late mitosis/early G1;Cdc20:Phospho-APC/C mediated degradation of Cyclin A;Separation of Sister Chromatids;Ub-specific processing proteases;Resolution of Sister Chromati…	Cell cycle;Regulation of sister chromatid separation at the metaphase-anaphase transition	B2R6Z6;D3DPJ1;hsa:991;Q12834;Q5JUY4;Q9BW56;Q9UQI9	Q12834	Cell division cycle protein 20 homolog OS=Homo sapiens (Human) OX=9606 GN=CDC20 PE=1 SV=2	1	27	FALSE	High	Master Protein
9.93649	9.96694	10.0175	9.00478	8.70632	9.04221	FALSE		+	SLF2 KO_Parental	39.8	16	9	16	9	566	65.5	3.19885	0.000318096	-1.05587	-9.6986		+	Pf02724	8318	ENSG00000093009	CDC45	Cell cycle	Activation of ATR in response to replication stress;Activation of the pre-replicative complex;Unwinding of DNA;G1/S-Specific Transcription	Cell cycle;Retinoblastoma gene in cancer;G1 to S cell cycle control;22q11.2 copy number variation syndrome;DNA replication	B4DDB4;B4DDU3;E9PDH7;hsa:8318;O60856;O75419;Q20WK8;Q6UW54;Q9UP68	O75419	Cell division control protein 45 homolog OS=Homo sapiens (Human) OX=9606 GN=CDC45 PE=1 SV=1	1	10	FALSE	High	Master Protein
10.8136	10.8797	10.9215	9.42101	9.30675	9.38608	FALSE		+	SLF2 KO_Parental	110.654	33	24	30	24	1023	112.6	5.27319	0	-1.5003	-32.52		+	Pf15276	157313	ENSG00000184661	CDCA2				hsa:157313;Q3SX74;Q4G0W0;Q5RKN0;Q69YH5;Q69YI4;Q6P464;Q8N7C1	Q69YH5	Cell division cycle-associated protein 2 OS=Homo sapiens (Human) OX=9606 GN=CDCA2 PE=1 SV=2	1	0	FALSE	High	Master Protein
8.50541	8.56986	8.5672	7.12722	7.04767	7.824	FALSE		+	SLF2 KO_Parental	25.601	27	5	6	5	268	29	2.09684	0.00253713	-1.21452	-4.9074		+		83461	ENSG00000111665	CDCA3				A8K5V6;D3DUS6;hsa:83461;Q99618	Q99618	Cell division cycle-associated protein 3 OS=Homo sapiens (Human) OX=9606 GN=CDCA3 PE=1 SV=1	1	0	FALSE	High	Master Protein
8.56224	8.64314	8.62242	7.45533	7.37417	7.25644	FALSE		+	SLF2 KO_Parental	19.517	26	6	6	6	252	27.6	4.42599	0	-1.24728	-19.9167		+	Pf09666	113130	ENSG00000146670	CDCA5	MicroRNAs in cancer	Separation of Sister Chromatids;Resolution of Sister Chromatid Cohesion;Establishment of Sister Chromatid Cohesion		A8K625;hsa:113130;Q96FF9	Q96FF9	Sororin OS=Homo sapiens (Human) OX=9606 GN=CDCA5 PE=1 SV=1	1	4	FALSE	High	Master Protein
10.3276	10.3309	10.3295	9.18735	9.05718	9.14644	FALSE		+	SLF2 KO_Parental	65.377	60	14	22	14	280	31.3	5.20075	0	-1.19899	-31.1876		+	Pf10444, Pf10512	55143	ENSG00000134690	CDCA8		Separation of Sister Chromatids;Resolution of Sister Chromatid Cohesion;RHO GTPases Activate Formins;EML4 and NUDC in mitotic spindle formation;Amplification of signal from unattached kinetochores via a MAD2 inhibitory signal;SUMOylation of DNA replication proteins		D3DPT4;hsa:55143;Q53HL2;Q53HN1;Q96AM3;Q9NVW5	Q53HL2	Borealin OS=Homo sapiens (Human) OX=9606 GN=CDCA8 PE=1 SV=2	1	7	FALSE	High	Master Protein
11.9732	11.9684	11.96	10.8412	10.6388	10.573	FALSE		+	SLF2 KO_Parental	121.234	70	17	52	15	297	34.1	4.03601	0	-1.28282	-15.8741		+	Pf00069	983	ENSG00000170312	CDK1	Cell cycle;Oocyte meiosis;p53 signaling pathway;Cellular senescence;Gap junction;Progesterone-mediated oocyte maturation;Human immunodeficiency virus 1 infection;Viral carcinogenesis	Cdc20:Phospho-APC/C mediated degradation of Cyclin A;MAPK6/MAPK4 signaling;The role of GTSE1 in G2/M progression after G2 checkpoint;Chk1/Chk2(Cds1) mediated inactivation of Cyclin B:Cdk1 complex;Resolution of Sister Chromatid Cohesion;Ovarian tumor domain proteases;Golgi Cisternae Pericentriolar Stack Reorganization;AURKA Activation by TPX2;Nuclear Pore Complex (NPC) Disassembly;Depolymerisation…	miRNA regulation of DNA damage response;Cell cycle;Microtubule cytoskeleton regulation;Spinal cord injury;Retinoblastoma gene in cancer;ATM signaling pathway;PPAR-alpha pathway;Nuclear receptors meta-pathway;TGF-beta signaling pathway;ATM signaling in development and disease;G1 to S cell cycle control;Cohesin complex - Cornelia de Lange syndrome;DNA damage response	A8K7C4;C9J497;hsa:983;O60764;P06493	P06493	Cyclin-dependent kinase 1 OS=Homo sapiens (Human) OX=9606 GN=CDK1 PE=1 SV=3	1	57	FALSE	High	Master Protein
6.49346	6.57894	6.65535	5.2211	5.17393	5.72792	FALSE		+	SLF2 KO_Parental	1.988	5	1	1	1	150	16.4	2.55201	0.00146087	-1.2016	-6.55225		+	Pf07716	1054	ENSG00000153879	CEBPG	Tuberculosis	Response of EIF2AK1 (HRI) to heme deficiency;Response of EIF2AK4 (GCN2) to amino acid deficiency;ATF4 activates genes in response to endoplasmic reticulum stress	Differentiation of white and brown adipocyte;Transcriptional cascade regulating adipogenesis	B2R946;hsa:1054;P53567;Q5U052	P53567	CCAAT/enhancer-binding protein gamma OS=Homo sapiens (Human) OX=9606 GN=CEBPG PE=1 SV=1	1	6	FALSE	Medium	Master Protein
12.7207	12.703	12.837	11.7875	11.6615	11.5736	FALSE		+	SLF2 KO_Parental	393.34	32	95	123	95	3114	357.3	3.86909	0	-1.07937	-14.3997		+	Pf10473, Pf10481, Pf10490	1063	ENSG00000117724	CENPF		Separation of Sister Chromatids;RHO GTPases Activate Formins;Polo-like kinase mediated events;Resolution of Sister Chromatid Cohesion;EML4 and NUDC in mitotic spindle formation;Amplification of signal from unattached kinetochores via a MAD2 inhibitory signal	Gastric cancer network 1;Ciliopathies	hsa:1063;P49454;Q13171;Q13246;Q5VVM7	P49454	Centromere protein F OS=Homo sapiens (Human) OX=9606 GN=CENPF PE=1 SV=3	1	9	FALSE	High	Master Protein
10.3555	10.2783	10.4442	9.10643	9.02874	8.6994	FALSE		+	SLF2 KO_Parental	54.116	45	12	20	12	247	28.5	3.34582	9.1954e-05	-1.41447	-10.5837		+	Pf05837	64946	ENSG00000153044	CENPH		Separation of Sister Chromatids;Resolution of Sister Chromatid Cohesion;RHO GTPases Activate Formins;EML4 and NUDC in mitotic spindle formation;Amplification of signal from unattached kinetochores via a MAD2 inhibitory signal;Deposition of new CENPA-containing nucleosomes at the centromere		A8K3Y1;hsa:64946;Q9H3R5	Q9H3R5	Centromere protein H OS=Homo sapiens (Human) OX=9606 GN=CENPH PE=1 SV=1	1	7	FALSE	High	Master Protein
7.92837	7.8759	7.96751	6.67948	6.57137	6.98185	FALSE		+	SLF2 KO_Parental	9.967	7	4	4	4	659	74.4	3.14412	0.000380155	-1.17969	-9.387		+	Pf15627	79959	ENSG00000101624	CEP76		Regulation of PLK1 Activity at G2/M Transition;Recruitment of NuMA to mitotic centrosomes;Loss of Nlp from mitotic centrosomes;Recruitment of mitotic centrosome proteins and complexes;Anchoring of the basal body to the plasma membrane;AURKA Activation by TPX2	Genes related to primary cilium development (based on CRISPR)	B0YJB2;B4DXG5;B4DZW1;hsa:79959;Q658N5;Q8TAP6;Q9H9U7	Q8TAP6	Centrosomal protein of 76 kDa OS=Homo sapiens (Human) OX=9606 GN=CEP76 PE=1 SV=1	1	8	FALSE	High	Master Protein
10.1816	10.1644	10.3187	8.70356	8.50898	8.49985	FALSE		+	SLF2 KO_Parental	47.063	31	14	16	14	476	54.4	4.43545	0	-1.65077	-20.0265		+	Pf00069	1111	ENSG00000149554	CHEK1	Cell cycle;p53 signaling pathway;Cellular senescence;Human T-cell leukemia virus 1 infection;Human immunodeficiency virus 1 infection;Viral carcinogenesis	Ubiquitin Mediated Degradation of Phosphorylated Cdc25A;TP53 Regulates Transcription of DNA Repair Genes;Regulation of TP53 Activity through Phosphorylation;Activation of ATR in response to replication stress;Transcriptional Regulation by E2F6;Signaling by SCF-KIT;Processing of DNA double-strand break ends;Presynaptic phase of homologous DNA pairing and strand exchange;Chk1/Chk2(Cds1) mediated in…	miRNA regulation of DNA damage response;Cell cycle;Retinoblastoma gene in cancer;ATR signaling;ATM signaling in development and disease;DNA repair pathways, full network;DNA damage response	A8K934;B4DDD0;B4DSK3;B5BTY6;F5H7S4;H2BI51;hsa:1111;O14757	O14757	Serine/threonine-protein kinase Chk1 OS=Homo sapiens (Human) OX=9606 GN=CHEK1 PE=1 SV=2	1	23	FALSE	High	Master Protein
10.5753	10.5732	10.5387	9.47998	9.39703	9.15	FALSE		+	SLF2 KO_Parental	80.776	29	19	27	19	683	76.9	3.58973	0	-1.22006	-12.2233		+	Pf15297	26586	ENSG00000136108	CKAP2				A2BDE0;A5YM58;B4DR35;E9PD90;hsa:26586;Q3KRA5;Q5VXB4;Q8IWV5;Q8IWV6;Q8WWK9;Q96FH9;Q9H012;Q9H0D0;Q9H988;Q9HC49;Q9NVG4	Q8WWK9	Cytoskeleton-associated protein 2 OS=Homo sapiens (Human) OX=9606 GN=CKAP2 PE=1 SV=1	1	0	FALSE	High	Master Protein
9.66569	9.633	9.68194	8.40301	8.19918	8.10538	FALSE		+	SLF2 KO_Parental	60.923	26	18	18	18	745	83.5	4.04951	0	-1.42435	-15.9996		+	Pf15297	150468	ENSG00000169607	CKAP2L				A8K915;B4DZE3;B7ZAC6;F5H0M5;hsa:150468;Q53QF8;Q53RS8;Q8IYA6;Q8N1J8	Q8IYA6	Cytoskeleton-associated protein 2-like OS=Homo sapiens (Human) OX=9606 GN=CKAP2L PE=1 SV=4	1	0	FALSE	High	Master Protein
8.44336	8.33584	8.30469	7.0433	6.92362	6.94837	FALSE		+	SLF2 KO_Parental	8.206	41	4	5	3	79	9.7	4.8167	0	-1.38953	-24.9778		+	Pf01111	1163	ENSG00000173207	CKS1B	Pathways in cancer;Small cell lung cancer	SCF(Skp2)-mediated degradation of p27/p21;Cyclin D associated events in G1	Small cell lung cancer	hsa:1163;P33551;P61024	P61024	Cyclin-dependent kinases regulatory subunit 1 OS=Homo sapiens (Human) OX=9606 GN=CKS1B PE=1 SV=1	1	5	FALSE	High	Master Protein
9.34674	9.15634	9.27053	7.85611	7.59171	7.56758	FALSE		+	SLF2 KO_Parental	12.625	34	4	6	3	79	9.9	3.90726	0	-1.58607	-14.7246		+	Pf01111	1164	ENSG00000123975	CKS2	Pathways in cancer;Small cell lung cancer		Small cell lung cancer	hsa:1164;P33552;Q6FGI9;Q6LET5	P33552	Cyclin-dependent kinases regulatory subunit 2 OS=Homo sapiens (Human) OX=9606 GN=CKS2 PE=1 SV=1	1	3	FALSE	High	Master Protein
10.0025	9.93561	10.2201	9.00619	8.80187	8.87805	FALSE		+	SLF2 KO_Parental	56.864	13	15	17	15	1339	151	3.42173	0	-1.15739	-11.0702		+		63967	ENSG00000092853	CLSPN		Ub-specific processing proteases;Activation of ATR in response to replication stress;Processing of DNA double-strand break ends;Apoptotic cleavage of cellular proteins		A6NFL4;hsa:63967;Q1RMC6;Q2KHM3;Q5VYG0;Q6P6H5;Q8IWI1;Q9HAW4	Q9HAW4	Claspin OS=Homo sapiens (Human) OX=9606 GN=CLSPN PE=1 SV=3	1	4	FALSE	High	Master Protein
7.91289	7.73403	7.91289	5.98641	6.01346	5.79701	FALSE		+	SLF2 KO_Parental	7.449	14	4	4	4	229	25.2	4.53569	0	-1.92098	-21.2256		+	Pf01086	1212	ENSG00000175416	CLTB	Lysosome;Endocytosis;Synaptic vesicle cycle;Endocrine and other factor-regulated calcium reabsorption;Huntington disease;Bacterial invasion of epithelial cells	Lysosome Vesicle Biogenesis;Cargo recognition for clathrin-mediated endocytosis;WNT5A-dependent internalization of FZD4;EPH-ephrin mediated repulsion of cells;WNT5A-dependent internalization of FZD2, FZD5 and ROR2;Formation of annular gap junctions	Ebola virus infection in host;Fragile X syndrome	hsa:1212;P09497;Q53Y37;Q6FHW1	P09497	Clathrin light chain B OS=Homo sapiens (Human) OX=9606 GN=CLTB PE=1 SV=1	1	16	FALSE	High	Master Protein
4.45943	4.48543	4.8125	3.72247	3.29278	3.56071	FALSE		+	SLF2 KO_Parental	5.545	1	1	1	1	1256	145.4	2.48123	0.00161667	-1.06046	-6.27013		+		79848	ENSG00000104218	CSPP1			Joubert syndrome;Ciliopathies	A6ND63;hsa:79848;Q1MSJ5;Q70F00;Q8TBC1	Q1MSJ5	Centrosome and spindle pole-associated protein 1 OS=Homo sapiens (Human) OX=9606 GN=CSPP1 PE=1 SV=4	1	2	FALSE	High	Master Protein
9.58007	9.67437	9.51353	8.14975	8.21868	8.21335	FALSE		+	SLF2 KO_Parental	36.317	27	9	11	9	405	44.5	4.9524	0	-1.3954	-27.0177		+	Pf01053	1491	ENSG00000116761	CTH	Glycine, serine and threonine metabolism;Cysteine and methionine metabolism;Selenocompound metabolism;Metabolic pathways;Biosynthesis of amino acids	Degradation of cysteine and homocysteine;Metabolism of ingested SeMet, Sec, MeSec into H2Se;Cysteine formation from homocysteine	Selenium micronutrient network;Vitamin B12 metabolism;Folate metabolism;Trans-sulfuration pathway;Trans-sulfuration and one-carbon metabolism;Amino acid metabolism;One-carbon metabolism and related pathways;Methionine metabolism leading to sulfur amino acids and related disorders;Ferroptosis	B4E1R2;E9PDV0;hsa:1491;P32929;Q53FB3;Q53Y79;Q9H4W7;Q9H4W8	P32929	Cystathionine gamma-lyase OS=Homo sapiens (Human) OX=9606 GN=CTH PE=1 SV=3	1	17	FALSE	High	Master Protein
6.51728	6.37504	6.62059	5.39232	5.23649	4.98641	FALSE		+	SLF2 KO_Parental	10.834	6	3	3	3	600	66.4	3.14908	0.000381753	-1.29923	-9.41486		+	Pf14939	90379	ENSG00000132017;ENSG00000288453	DCAF15				B3KS86;hsa:90379;Q66K64;Q96DW0;Q9BU31	Q66K64	DDB1- and CUL4-associated factor 15 OS=Homo sapiens (Human) OX=9606 GN=DCAF15 PE=1 SV=1	1	0	FALSE	High	Master Protein
10.6654	10.6076	10.7127	9.59656	9.44646	9.53099	FALSE		+	SLF2 KO_Parental	56.418	68	12	26	12	187	21.4	4.55383	0	-1.13724	-21.45		+	Pf00186	1719	ENSG00000228716	DHFR	One carbon pool by folate;Folate biosynthesis;Metabolic pathways;Biosynthesis of cofactors;Antifolate resistance	G1/S-Specific Transcription;Metabolism of folate and pterines;Tetrahydrobiopterin (BH4) synthesis, recycling, salvage and regulation	Fluoropyrimidine activity;Folate metabolism;One-carbon metabolism;Retinoblastoma gene in cancer;Trans-sulfuration and one-carbon metabolism;Ethanol effects on histone modifications	B4DDD2;hsa:1719;P00374;Q14130;Q6IRW8	P00374	Dihydrofolate reductase OS=Homo sapiens (Human) OX=9606 GN=DHFR PE=1 SV=2	1	14	FALSE	High	Master Protein
9.80058	9.90569	9.8213	8.71321	8.81474	8.76354	FALSE		+	SLF2 KO_Parental	42.442	30	9	13	9	339	38.3	4.80412	0	-1.07869	-24.7967		+	Pf00106	51635	ENSG00000100612	DHRS7				B2R896;hsa:51635;Q9UKU2;Q9Y394	Q9Y394	Dehydrogenase/reductase SDR family member 7 OS=Homo sapiens (Human) OX=9606 GN=DHRS7 PE=1 SV=1	1	0	FALSE	High	Master Protein
10.3287	10.3078	10.3883	8.79084	8.54574	8.25833	FALSE		+	SLF2 KO_Parental	67.921	25	20	21	20	846	95.1	3.50379	0	-1.80996	-11.6198		+	Pf03359	9787	ENSG00000126787	DLGAP5		NOTCH3 Intracellular Domain Regulates Transcription	Complement system in neuronal development and plasticity	A8MTM6;B4DRM8;hsa:9787;Q15398;Q86T11;Q8NG58	Q15398	Disks large-associated protein 5 OS=Homo sapiens (Human) OX=9606 GN=DLGAP5 PE=1 SV=2	1	2	FALSE	High	Master Protein
8.54921	8.51254	8.72383	7.46434	7.1639	7.13237	FALSE		+	SLF2 KO_Parental	20.393	14	7	7	7	566	62.7	3.37948	9.52381e-05	-1.34166	-10.7969		+		29980	ENSG00000159147	DONSON				hsa:29980;Q8NC53;Q9NSR9;Q9NVZ5;Q9NYP1;Q9NYP2;Q9NYP3	Q9NYP3	Protein downstream neighbor of Son OS=Homo sapiens (Human) OX=9606 GN=DONSON PE=1 SV=2	1	0	FALSE	High	Master Protein
7.08108	7.09592	6.7879	5.91648	5.78921	5.52042	FALSE		+	SLF2 KO_Parental	8.35	13	2	2	2	185	20.5	2.89821	0.000713932	-1.24627	-8.09771		+	Pf00782	1845	ENSG00000108861	DUSP3	MAPK signaling pathway	ERKs are inactivated	MAPK signaling pathway;Fragile X syndrome	D3DX45;hsa:1845;P51452;Q5U0J1;Q8IYJ9	P51452	Dual specificity protein phosphatase 3 OS=Homo sapiens (Human) OX=9606 GN=DUSP3 PE=1 SV=1	1	4	FALSE	High	Master Protein
10.9769	11.0602	11.0007	9.80639	9.74096	10.2684	FALSE		+	SLF2 KO_Parental	101.846	54	13	39	13	252	26.5	2.51392	0.00157248	-1.07398	-6.39911		+	Pf00692	1854	ENSG00000128951	DUT	Pyrimidine metabolism;Drug metabolism;Metabolic pathways;Nucleotide metabolism		Pyrimidine metabolism	A8K650;B4DPR5;hsa:1854;O14785;P33316;Q16708;Q16860;Q6FHN1;Q6NSA3;Q96Q81	P33316	Deoxyuridine 5'-triphosphate nucleotidohydrolase, mitochondrial OS=Homo sapiens (Human) OX=9606 GN=DUT PE=1 SV=4	1	5	FALSE	High	Master Protein
5.29646	5.31107	5.51096	4.52356	4.12102	4.10434	FALSE		+	SLF2 KO_Parental	4.903	16	1	1	1	113	12.4	2.7312	0.000854111	-1.12319	-7.31604		+	Pf03645	6993	ENSG00000146425	DYNLT1	Salmonella infection	Neutrophil degranulation	Ciliary landscape;Intraflagellar transport proteins binding to dynein;Genes related to primary cilium development (based on CRISPR);3q29 copy number variation syndrome	hsa:6993;P63172;Q15763;Q5VTU4	P63172	Dynein light chain Tctex-type 1 OS=Homo sapiens (Human) OX=9606 GN=DYNLT1 PE=1 SV=1	1	6	FALSE	High	Master Protein
10.5246	10.5593	10.4902	9.53508	9.39318	9.49386	FALSE		+	SLF2 KO_Parental	37.435	43	8	12	8	174	19.8	4.63915	0	-1.05069	-22.5374		+	Pf00043	9521	ENSG00000124802	EEF1E1		Selenoamino acid metabolism;Cytosolic tRNA aminoacylation		C9JLK5;hsa:9521;O43324;Q5THS2	O43324	Eukaryotic translation elongation factor 1 epsilon-1 OS=Homo sapiens (Human) OX=9606 GN=EEF1E1 PE=1 SV=1	1	2	FALSE	High	Master Protein
7.72315	7.6632	7.83226	6.43296	6.69349	6.80349	FALSE		+	SLF2 KO_Parental	18.195	12	7	8	7	591	66.5	3.09177	0.000420448	-1.09623	-9.09771		+	Pf00568, Pf08776	55740	ENSG00000154380	ENAH	Rap1 signaling pathway;Axon guidance;Regulation of actin cytoskeleton	Generation of second messenger molecules;Signaling by ROBO receptors	Regulation of actin cytoskeleton	D0PQI2;hsa:55740;Q502W5;Q5T5M7;Q5VTQ9;Q5VTR0;Q8N8S7;Q9NVF3;Q9UFB8	Q8N8S7	Protein enabled homolog OS=Homo sapiens (Human) OX=9606 GN=ENAH PE=1 SV=2	1	6	FALSE	High	Master Protein
9.07922	9.15406	9.15911	8.25314	8.04111	8.04876	FALSE		+	SLF2 KO_Parental	36.902	7	12	13	12	2120	233	3.78651	0	-1.01646	-13.7202		+	Pf03568	9700	ENSG00000135476	ESPL1	Cell cycle;Oocyte meiosis;Human T-cell leukemia virus 1 infection	Separation of Sister Chromatids	Cell cycle;Regulation of sister chromatid separation at the metaphase-anaphase transition	hsa:9700;Q14674	Q14674	Separin OS=Homo sapiens (Human) OX=9606 GN=ESPL1 PE=1 SV=3	1	6	FALSE	High	Master Protein
8.37634	8.29646	8.24555	5.19771	5.75221	6.15987	FALSE		+	SLF2 KO_Parental	29.83	22	6	7	6	416	44.6	3.11937	0.000428822	-2.60285	-9.24917		+	Pf00568, Pf08776	51466	ENSG00000196405	EVL	Rap1 signaling pathway	RHO GTPases Activate Formins;Generation of second messenger molecules;Signaling by ROBO receptors		A8K105;B7Z3I5;hsa:51466;O95884;Q7Z522;Q8TBV1;Q9UF25;Q9UI08;Q9UIC2	Q9UI08	Ena/VASP-like protein OS=Homo sapiens (Human) OX=9606 GN=EVL PE=1 SV=2	1	4	FALSE	High	Master Protein
9.66871	9.6489	9.70321	8.82845	8.68335	8.49985	FALSE		+	SLF2 KO_Parental	33.232	49	8	15	8	135	15.2	3.31726	8.99508e-05	-1.00306	-10.406		+	Pf00061	2171	ENSG00000164687	FABP5	PPAR signaling pathway	Neutrophil degranulation;Triglyceride catabolism;Signaling by Retinoic Acid	PPAR signaling pathway;Fatty acid transporters	B2R4K0;hsa:2171;Q01469	Q01469	Fatty acid-binding protein 5 OS=Homo sapiens (Human) OX=9606 GN=FABP5 PE=1 SV=3	1	6	FALSE	High	Master Protein
10.8416	10.761	10.8949	9.73318	9.68492	9.29255	FALSE		+	SLF2 KO_Parental	45.286	59	10	20	10	131	15.5	3.01985	0.00059081	-1.26226	-8.71364		+	Pf06625	83641	ENSG00000065809	FAM107B				A8K1P4;D3DRT2;hsa:83641;Q5T9K7;Q5T9K8;Q6ZSI4;Q9H098	Q9H098	Protein FAM107B OS=Homo sapiens (Human) OX=9606 GN=FAM107B PE=1 SV=1	1	0	FALSE	High	Master Protein
5.06178	5.15381	5	3.72247	3.58496	3.926	FALSE		+	SLF2 KO_Parental	4.717	4	2	2	2	589	61.9	3.58849	0	-1.32738	-12.2144		+	Pf15388	150864	ENSG00000138439	FAM117B				hsa:150864;Q53QZ5;Q585T9;Q6P1L5;Q8N8W1;Q96Q34	Q6P1L5	Protein FAM117B OS=Homo sapiens (Human) OX=9606 GN=FAM117B PE=1 SV=2	1	0	FALSE	High	Master Protein
4.66107	4.69488	4.82782	3.72247	3.71149	3.53605	FALSE		+	SLF2 KO_Parental	3.68	3	1	1	1	298	33.1	3.76698	0	-1.07125	-13.5641		+	Pf14753	340277	ENSG00000188732	FAM221A				A4D161;hsa:340277;Q05CG4;Q4G0Q7;Q6P519	A4D161	Protein FAM221A OS=Homo sapiens (Human) OX=9606 GN=FAM221A PE=1 SV=1	1	0	FALSE	High	Master Protein
7.31379	7.33539	7.33807	5.50462	5.30743	5.41954	FALSE		+	SLF2 KO_Parental	11.51	6	3	3	3	585	64.4	5.31414	0	-1.91855	-33.2982		+	Pf07894	81610	ENSG00000101447	FAM83D				B4E1I7;hsa:81610;Q5THR2;Q68EN1;Q6P457;Q7Z6H0;Q96DF5;Q96N89;Q9BVM8;Q9H4H8	Q9H4H8	Protein FAM83D OS=Homo sapiens (Human) OX=9606 GN=FAM83D PE=1 SV=3	1	0	FALSE	High	Master Protein
11.3875	11.5023	11.4777	10.2422	10.0257	10.1699	FALSE		+	SLF2 KO_Parental	156.462	25	35	44	35	1451	164	4.25607	0	-1.30989	-18.0445		+	Pf14631	2177	ENSG00000144554	FANCD2	Fanconi anemia pathway	TP53 Regulates Transcription of DNA Repair Genes;Fanconi Anemia Pathway	miRNA regulation of DNA damage response;15q13.3 copy number variation syndrome;DNA repair pathways, full network;DNA damage response	hsa:2177;Q2LA86;Q69YP9;Q6PJN7;Q9BQ06;Q9BXW9;Q9H9T9	Q9BXW9	Fanconi anemia group D2 protein OS=Homo sapiens (Human) OX=9606 GN=FANCD2 PE=1 SV=2	1	7	FALSE	High	Master Protein
12.2982	12.3581	12.3586	11.3688	11.1481	11.1468	FALSE		+	SLF2 KO_Parental	202.847	34	41	68	41	1328	149.2	3.89361	0	-1.11704	-14.6076		+	Pf14674, Pf14675, Pf14676, Pf14677, Pf14678, Pf14679, Pf14680	55215	ENSG00000140525	FANCI	Fanconi anemia pathway	TP53 Regulates Transcription of DNA Repair Genes;Fanconi Anemia Pathway	Gastric cancer network 2;DNA repair pathways, full network	A4ZVE4;A5YMH4;A6NJZ0;hsa:55215;Q96JN1;Q96ST0;Q9BT96;Q9NVI1	Q9NVI1	Fanconi anemia group I protein OS=Homo sapiens (Human) OX=9606 GN=FANCI PE=1 SV=4	1	5	FALSE	High	Master Protein
6.91648	6.71425	6.84046	5.15381	5.19377	4.82273	FALSE		+	SLF2 KO_Parental	4.21	1	2	2	2	2048	232	3.7503	0	-1.76696	-13.4321		+	Pf00271, Pf02732, Pf04851, Pf16783	57697	ENSG00000187790	FANCM	Fanconi anemia pathway	Fanconi Anemia Pathway	DNA repair pathways, full network	B2RTQ9;hsa:57697;Q3YFH9;Q8IYD8;Q8N9X6;Q9HCH6	Q8IYD8	Fanconi anemia group M protein OS=Homo sapiens (Human) OX=9606 GN=FANCM PE=1 SV=2	1	3	FALSE	High	Master Protein
12.7313	12.6707	12.7556	11.4844	11.5406	11.4691	FALSE		+	SLF2 KO_Parental	195.766	62	29	85	29	459	51.8	5.48051	0	-1.22117	-36.6544		+	Pf00254, Pf00515	2288	ENSG00000004478	FKBP4	Estrogen signaling pathway	Estrogen-dependent gene expression;Potential therapeutics for SARS;HSP90 chaperone cycle for steroid hormone receptors (SHR) in the presence of ligand;Attenuation phase	Androgen receptor signaling pathway	D3DUQ1;hsa:2288;Q02790;Q9UCP1;Q9UCV7	Q02790	Peptidyl-prolyl cis-trans isomerase FKBP4 OS=Homo sapiens (Human) OX=9606 GN=FKBP4 PE=1 SV=3	1	7	FALSE	High	Master Protein
9.48864	9.63572	9.59805	8.49825	8.34029	8.23697	FALSE		+	SLF2 KO_Parental	39.611	53	9	16	9	196	23	3.80109	0	-1.21563	-13.8378		+		9837	ENSG00000101003	GINS1		Unwinding of DNA		hsa:9837;Q14691;Q9NQE2;Q9NQI7	Q14691	DNA replication complex GINS protein PSF1 OS=Homo sapiens (Human) OX=9606 GN=GINS1 PE=1 SV=1	1	1	FALSE	High	Master Protein
9.08348	9.10722	9.14771	7.94603	7.72792	7.6886	FALSE		+	SLF2 KO_Parental	27.658	35	5	8	5	185	21.4	4.062	0	-1.32529	-16.1165		+	Pf05916	51659	ENSG00000131153	GINS2		Unwinding of DNA		D3DUM5;hsa:51659;Q6IAG9;Q9Y248	Q9Y248	DNA replication complex GINS protein PSF2 OS=Homo sapiens (Human) OX=9606 GN=GINS2 PE=1 SV=1	1	1	FALSE	High	Master Protein
10.5343	10.496	10.5186	9.35535	9.1955	9.01262	FALSE		+	SLF2 KO_Parental	61.136	63	11	18	11	216	24.5	3.7377	0	-1.32845	-13.3332		+	Pf05916	64785	ENSG00000181938	GINS3		Unwinding of DNA		B2RDP3;E9PB21;hsa:64785;Q9BRX5;Q9H870	Q9BRX5	DNA replication complex GINS protein PSF3 OS=Homo sapiens (Human) OX=9606 GN=GINS3 PE=1 SV=1	1	1	FALSE	High	Master Protein
9.2628	9.40705	9.29094	8.22738	7.94369	7.97212	FALSE		+	SLF2 KO_Parental	35.4	52	9	10	9	223	26	3.65101	0	-1.27254	-12.6717		+	Pf05916, Pf16922	84296	ENSG00000147536	GINS4		Unwinding of DNA		B2R8H5;D3DSY0;hsa:84296;Q8N648;Q9BRT9	Q9BRT9	DNA replication complex GINS protein SLD5 OS=Homo sapiens (Human) OX=9606 GN=GINS4 PE=1 SV=1	1	1	FALSE	High	Master Protein
8.45245	8.45656	8.37591	6.25172	6.08534	6.32553	FALSE		+	SLF2 KO_Parental	21.921	40	5	8	4	142	16.8	5.08398	0	-2.20744	-29.1529		+	Pf00241	9535	ENSG00000130755	GMFG		Neutrophil degranulation		hsa:9535;O60234;Q6IB37	O60234	Glia maturation factor gamma OS=Homo sapiens (Human) OX=9606 GN=GMFG PE=1 SV=1	1	1	FALSE	High	Master Protein
8.38414	8.33985	8.58271	6.77215	6.64674	6.70736	FALSE		+	SLF2 KO_Parental	28.552	31	5	7	5	209	23.6	4.50139	0	-1.72682	-20.8076		+	Pf07412	51053	ENSG00000112312	GMNN		Assembly of the pre-replicative complex;Activation of the pre-replicative complex;Switching of origins to a post-replicative state	DNA replication;DYRK1A	B3KMM8;hsa:51053;O75496;Q9H1Z1	O75496	Geminin OS=Homo sapiens (Human) OX=9606 GN=GMNN PE=1 SV=1	1	5	FALSE	High	Master Protein
6.8392	6.83289	7.03232	5.25927	5.3147	5.04439	FALSE		+	SLF2 KO_Parental	8.674	6	2	3	2	289	32.6	4.06099	0	-1.69535	-16.1071		+	Pf01182	10007	ENSG00000113552	GNPDA1	Amino sugar and nucleotide sugar metabolism;Metabolic pathways	Glycolysis		B7Z3X4;D3DQE7;hsa:10007;P46926	P46926	Glucosamine-6-phosphate isomerase 1 OS=Homo sapiens (Human) OX=9606 GN=GNPDA1 PE=1 SV=1	1	3	FALSE	High	Master Protein
9.92926	9.85502	9.93369	8.9629	8.96924	8.732	FALSE		+	SLF2 KO_Parental	54.246	37	13	16	13	413	46.2	3.61376	0	-1.01795	-12.3972		+	Pf00155	2805	ENSG00000120053	GOT1	Arginine biosynthesis;Alanine, aspartate and glutamate metabolism;Cysteine and methionine metabolism;Arginine and proline metabolism;Tyrosine metabolism;Phenylalanine metabolism;Phenylalanine, tyrosine and tryptophan biosynthesis;Metabolic pathways;Carbon metabolism;2-Oxocarboxylic acid metabolism;Biosynthesis of amino acids	Gluconeogenesis;Aspartate and asparagine metabolism;Methionine salvage pathway	Alanine and aspartate metabolism;Trans-sulfuration pathway;Amino acid metabolism;NAD metabolism in oncogene-induced senescence and mitochondrial dysfunction-associated senescence;TCA cycle in senescence;Neuroinflammation and glutamatergic signaling;Glycolysis and gluconeogenesis	B2R6R7;B7Z7E9;hsa:2805;P17174;Q5VW80	P17174	Aspartate aminotransferase, cytoplasmic OS=Homo sapiens (Human) OX=9606 GN=GOT1 PE=1 SV=3	1	21	FALSE	High	Master Protein
10.2092	10.2413	10.2505	8.0954	8.17193	8.33539	FALSE		+	SLF2 KO_Parental	79.564	30	24	27	24	727	80.8	5.03143	0	-2.03277	-28.2809		+	Pf01266, Pf16901	2820	ENSG00000115159	GPD2	Glycerophospholipid metabolism	Triglyceride catabolism;Synthesis of PA	Fatty acid beta-oxidation	A8K4V0;B3KSA9;hsa:2820;P43304;Q59FR1;Q9HAP9	P43304	Glycerol-3-phosphate dehydrogenase, mitochondrial OS=Homo sapiens (Human) OX=9606 GN=GPD2 PE=1 SV=3	1	4	FALSE	High	Master Protein
8.52748	8.61581	8.53255	6.56529	6.50144	6.69627	FALSE		+	SLF2 KO_Parental	106.616	30	19	38	4	628	68.8	5.17622	0	-1.97095	-30.7489		+	Pf00009, Pf03143, Pf07145	23708	ENSG00000189369	GSPT2	mRNA surveillance pathway	Regulation of expression of SLITs and ROBOs;Nonsense Mediated Decay (NMD) enhanced by the Exon Junction Complex (EJC);Eukaryotic Translation Termination;Nonsense Mediated Decay (NMD) independent of the Exon Junction Complex (EJC)	Translation factors	hsa:23708;Q8IYD1;Q9H909;Q9NVY0;Q9NY44	Q8IYD1	Eukaryotic peptide chain release factor GTP-binding subunit ERF3B OS=Homo sapiens (Human) OX=9606 GN=GSPT2 PE=1 SV=2	1	6	FALSE	High	Master Protein
8.29232	8.25833	8.43713	7.47168	7.1809	6.824	FALSE		+	SLF2 KO_Parental	30.253	11	8	9	8	720	76.6	2.41021	0.00179366	-1.1704	-5.99746		+	Pf15259	51512	ENSG00000075218	GTSE1	p53 signaling pathway	The role of GTSE1 in G2/M progression after G2 checkpoint;G2/M Checkpoints		B0QYM3;hsa:51512;Q20WK2;Q53GX5;Q5R3I6;Q6DHX4;Q9BRE0;Q9NYZ3;Q9UGZ9;Q9Y557	Q9NYZ3	G2 and S phase-expressed protein 1 OS=Homo sapiens (Human) OX=9606 GN=GTSE1 PE=1 SV=3	1	3	FALSE	High	Master Protein
10.2221	10.0976	10.2392	9.28031	8.97154	8.58007	FALSE		+	SLF2 KO_Parental	14.095	19	4	7	4	167	19.3	2.40776	0.00182599	-1.24234	-5.98822		+	Pf05253	121355	ENSG00000170627	GTSF1				B3KQ60;hsa:121355;Q0VGM4;Q8N778;Q8WW33	Q8WW33	Gametocyte-specific factor 1 OS=Homo sapiens (Human) OX=9606 GN=GTSF1 PE=1 SV=2	1	0	FALSE	High	Master Protein
11.2366	10.9086	11.0725	8.80607	9.36282	9.09196	FALSE		+	SLF2 KO_Parental	137.541	54	27	118	5	219	21.9	3.35542	9.29557e-05	-1.98562	-10.6441		+	Pf00538	3008	ENSG00000168298	H1-4		Apoptosis induced DNA fragmentation;Formation of Senescence-Associated Heterochromatin Foci (SAHF)	Pathways affected in adenoid cystic carcinoma	hsa:3008;P10412;Q4VB25	P10412	Histone H1.4 OS=Homo sapiens (Human) OX=9606 GN=H1-4 PE=1 SV=2	1	3	FALSE	High	Master Protein
8.39618	8.31288	8.47654	7.22207	7.1127	7.18785	FALSE		+	SLF2 KO_Parental	16.799	8	6	6	6	748	83.5	4.54445	0	-1.221	-21.3337		+	Pf10384, Pf12346, Pf12347	55355	ENSG00000123485	HJURP		Deposition of new CENPA-containing nucleosomes at the centromere		A8IRH5;B4DWR0;B4DZV4;hsa:55355;Q8NCD3;Q9BUT2;Q9NSL8	Q8NCD3	Holliday junction recognition protein OS=Homo sapiens (Human) OX=9606 GN=HJURP PE=1 SV=2	1	1	FALSE	High	Master Protein
11.5444	11.4236	11.6652	10.1132	9.99845	9.74584	FALSE		+	SLF2 KO_Parental	128.884	46	33	46	32	724	84	3.60612	0	-1.59192	-12.3417		+	Pf15905, Pf15908	3161	ENSG00000072571	HMMR	ECM-receptor interaction	AURKA Activation by TPX2;Hyaluronan uptake and degradation		A8K3G2;B4E114;D3DQK9;D3DQL0;E9PCS0;hsa:3161;O75330;Q32N02;Q92767	O75330	Hyaluronan mediated motility receptor OS=Homo sapiens (Human) OX=9606 GN=HMMR PE=1 SV=2	1	3	FALSE	High	Master Protein
12.7467	12.7159	12.8224	11.8139	11.7098	11.5161	FALSE		+	SLF2 KO_Parental	254.968	59	35	116	23	641	70	3.50931	0	-1.08172	-11.6577		+	Pf00012	3303;3304	ENSG00000204388;ENSG00000212866;ENSG00000224501;ENSG00000231555;ENSG00000232804	HSPA1B	Spliceosome;MAPK signaling pathway;Protein processing in endoplasmic reticulum;Endocytosis;Longevity regulating pathway;Antigen processing and presentation;Estrogen signaling pathway;Prion disease;Legionellosis;Toxoplasmosis;Measles;Lipid and atherosclerosis	Neutrophil degranulation;HSP90 chaperone cycle for steroid hormone receptors (SHR) in the presence of ligand;Regulation of HSF1-mediated heat shock response;Attenuation phase	Apoptosis modulation and signaling;Parkin-ubiquitin proteasomal system pathway;MAPK signaling pathway;Apoptosis modulation by HSP70;VEGFA-VEGFR2 signaling pathway;Measles virus infection	B4E3B6;hsa:3303;hsa:3304;P08107;P0DMV9;P19790;Q5JQI4;Q5SP17;Q9UQL9;Q9UQM0	P0DMV9	Heat shock 70 kDa protein 1B OS=Homo sapiens (Human) OX=9606 GN=HSPA1B PE=1 SV=1	1	23	FALSE	High	Master Protein
11.1502	11.1255	11.2008	9.88646	9.82384	9.87912	FALSE		+	SLF2 KO_Parental	97.693	28	27	37	27	918	105.4	5.78277	0	-1.29567	-43.6366		+	Pf03941, Pf12178	3619	ENSG00000149503	INCENP		Separation of Sister Chromatids;SUMOylation of DNA replication proteins;Resolution of Sister Chromatid Cohesion;RHO GTPases Activate Formins;EML4 and NUDC in mitotic spindle formation;Amplification of signal from unattached kinetochores via a MAD2 inhibitory signal		A8MQD2;hsa:3619;Q5Y192;Q9NQS7	Q9NQS7	Inner centromere protein OS=Homo sapiens (Human) OX=9606 GN=INCENP PE=1 SV=3	1	7	FALSE	High	Master Protein
10.523	10.4137	10.6255	9.37786	9.2717	9.32283	FALSE		+	SLF2 KO_Parental	78.142	26	22	28	22	963	105	4.20278	0	-1.19662	-17.4937		+	Pf00330, Pf00694	3658	ENSG00000136381	IREB2		Iron uptake and transport	Iron metabolism in placenta;Ferroptosis	A0A0A6YY96;A8KAC7;E1CJT9;H0YKU0;hsa:3658;P48200;Q13095;Q1HE21;Q59FQ7;Q8WVK6;Q9UF17	P48200	Iron-responsive element-binding protein 2 OS=Homo sapiens (Human) OX=9606 GN=IREB2 PE=1 SV=4	1	3	FALSE	High	Master Protein
10.1904	10.1861	10.3306	9.32621	9.25503	8.94895	FALSE		+	SLF2 KO_Parental	57.5	64	9	22	9	190	20.1	2.97204	0.000688353	-1.05898	-8.46662		+	Pf17054	90861	ENSG00000206053	JPT2				B1AJY2;B4DLH4;hsa:90861;Q6EIC7;Q9H910	Q9H910	Jupiter microtubule associated homolog 2 OS=Homo sapiens (Human) OX=9606 GN=JPT2 PE=1 SV=1	1	0	FALSE	High	Master Protein
7.3345	7.39832	7.43463	6.14771	6.29278	5.82528	FALSE		+	SLF2 KO_Parental	2.816	2	1	3	1	612	69.8	3.11214	0.000426325	-1.30056	-9.20926		+	Pf00651, Pf01344, Pf07707	143879	ENSG00000182359	KBTBD3				hsa:143879;Q6N066;Q86X38;Q8NAB2;Q96NK5	Q8NAB2	Kelch repeat and BTB domain-containing protein 3 OS=Homo sapiens (Human) OX=9606 GN=KBTBD3 PE=2 SV=3	1	0	FALSE	Medium	Master Protein
11.9274	11.9119	11.9819	10.6295	10.4511	10.3465	FALSE		+	SLF2 KO_Parental	197.58	42	43	67	43	1056	119.1	4.17065	0	-1.46467	-17.1696		+	Pf00225, Pf13931	3832	ENSG00000138160	KIF11		COPI-dependent Golgi-to-ER retrograde traffic;MHC class II antigen presentation;Kinesins		A0AV49;B2RMV3;hsa:3832;P52732;Q15716;Q5VWX0	P52732	Kinesin-like protein KIF11 OS=Homo sapiens (Human) OX=9606 GN=KIF11 PE=1 SV=2	1	3	FALSE	High	Master Protein
7.81506	7.56224	7.85985	6.95768	7.00787	6.27053	FALSE		+	SLF2 KO_Parental	10.193	2	3	4	2	1826	202.7	1.76288	0.00537916	-1.00036	-3.91894		+	Pf00225, Pf00498, Pf01302, Pf12423, Pf12473, Pf16183	23303	ENSG00000197892	KIF13B		COPI-dependent Golgi-to-ER retrograde traffic;Kinesins		B4DGY5;B5MC45;F8VPJ2;hsa:23303;O75134;Q9BYJ6;Q9NQT8	Q9NQT8	Kinesin-like protein KIF13B OS=Homo sapiens (Human) OX=9606 GN=KIF13B PE=1 SV=2	1	2	FALSE	High	Master Protein
11.332	11.3084	11.3914	10.251	10.066	10.2991	FALSE		+	SLF2 KO_Parental	125.312	27	39	44	39	1388	160.1	3.95418	0	-1.13859	-15.1339		+	Pf00225, Pf15908	56992	ENSG00000163808;ENSG00000280610	KIF15		COPI-dependent Golgi-to-ER retrograde traffic;MHC class II antigen presentation;Kinesins	Gastric cancer network 1	hsa:56992;Q17RV9;Q69YL6;Q96JX7;Q9H280;Q9NS87	Q9NS87	Kinesin-like protein KIF15 OS=Homo sapiens (Human) OX=9606 GN=KIF15 PE=1 SV=1	1	4	FALSE	High	Master Protein
10.7524	10.7969	10.8131	9.7151	9.53236	9.64187	FALSE		+	SLF2 KO_Parental	116.443	41	22	35	22	665	73.2	4.48654	0	-1.15768	-20.629		+	Pf00225, Pf12836	3835	ENSG00000079616	KIF22	Progesterone-mediated oocyte maturation	COPI-dependent Golgi-to-ER retrograde traffic;MHC class II antigen presentation;Kinesins	16p11.2 proximal deletion syndrome	B2R5M0;B7Z265;hsa:3835;O60845;O94814;Q14807;Q53F58;Q9BT46	Q14807	Kinesin-like protein KIF22 OS=Homo sapiens (Human) OX=9606 GN=KIF22 PE=1 SV=5	1	5	FALSE	High	Master Protein
11.6396	11.656	11.6675	10.3893	10.2211	10.3668	FALSE		+	SLF2 KO_Parental	140.435	41	26	51	22	725	81.3	4.81225	0	-1.32864	-24.9137		+	Pf00225	11004	ENSG00000142945	KIF2C		MHC class II antigen presentation;Separation of Sister Chromatids;Resolution of Sister Chromatid Cohesion;RHO GTPases Activate Formins;EML4 and NUDC in mitotic spindle formation;Amplification of signal from unattached kinetochores via a MAD2 inhibitory signal;COPI-dependent Golgi-to-ER retrograde traffic;Kinesins	Microtubule cytoskeleton regulation	B3ITR9;hsa:11004;Q5JR88;Q6ICU1;Q96C18;Q96HB8;Q99661;Q9BWV8	Q99661	Kinesin-like protein KIF2C OS=Homo sapiens (Human) OX=9606 GN=KIF2C PE=1 SV=2	1	10	FALSE	High	Master Protein
8.73978	8.72758	8.94281	7.69418	7.32463	7.19574	FALSE		+	SLF2 KO_Parental	27.636	21	5	7	5	316	35.4	2.97511	0.000689076	-1.39854	-8.48231		+		90417	ENSG00000128944	KNSTRN			Leukocyte-intrinsic Hippo pathway functions	B4DXA7;hsa:90417;Q147U5;Q32Q57;Q5ISJ0;Q6P2S5;Q6PJM0;Q86XB4;Q9Y448	Q9Y448	Small kinetochore-associated protein OS=Homo sapiens (Human) OX=9606 GN=KNSTRN PE=1 SV=2	1	1	FALSE	High	Master Protein
11.3394	11.2345	11.5318	9.7151	9.60899	9.53411	FALSE		+	SLF2 KO_Parental	104.789	35	14	34	14	529	57.8	4.1742	0	-1.74914	-17.2051		+	Pf00514, Pf01749, Pf16186	3838	ENSG00000182481	KPNA2	Nucleocytoplasmic transport;Influenza A;Chemical carcinogenesis	SARS-CoV-2 activates/modulates innate and adaptive immune responses;ISG15 antiviral mechanism;NS1 Mediated Effects on Host Pathways;Estrogen-dependent gene expression;Sensing of DNA Double Strand Breaks;CaMK IV-mediated phosphorylation of CREB;CREB1 phosphorylation through the activation of CaMKII/CaMKK/CaMKIV cascasde		B9EJD6;hsa:3838;P52292;Q53YE3;Q6NVW7;Q9BRU5	P52292	Importin subunit alpha-1 OS=Homo sapiens (Human) OX=9606 GN=KPNA2 PE=1 SV=1	1	10	FALSE	High	Master Protein
4.41954	4.41278	4.04439	2.1375	1.26303	NaN	FALSE		+	SLF2 KO_Parental	5.869	6	2	2	2	288	32.8	2.24736	0.00203869	-2.59197	-7.13934		+	Pf00753, Pf17778	51110	ENSG00000147592	LACTB2				A8K2D6;hsa:51110;Q53H82;Q9Y392	Q53H82	Endoribonuclease LACTB2 OS=Homo sapiens (Human) OX=9606 GN=LACTB2 PE=1 SV=2	1	0	FALSE	High	Master Protein
12.0785	12.0598	12.0673	10.8962	10.7683	10.612	FALSE		+	SLF2 KO_Parental	204.332	44	36	70	36	919	101.7	4.03944	0	-1.30968	-15.9059		+	Pf01068, Pf04675, Pf04679	3978	ENSG00000105486	LIG1	DNA replication;Base excision repair;Nucleotide excision repair;Mismatch repair	Gap-filling DNA repair synthesis and ligation in TC-NER;Early Phase of HIV Life Cycle;POLB-Dependent Long Patch Base Excision Repair;PCNA-Dependent Long Patch Base Excision Repair;Processive synthesis on the lagging strand;Gap-filling DNA repair synthesis and ligation in GG-NER;Processive synthesis on the C-strand of the telomere;Mismatch repair (MMR) directed by MSH2:MSH6 (MutSalpha);Mismatch re…	Base excision repair;Nucleotide excision repair;DNA repair pathways, full network;Nucleotide excision repair in xeroderma pigmentosum;DNA mismatch repair	B2RAI8;B4DTU4;hsa:3978;P18858;Q2TB12;Q32P23	P18858	DNA ligase 1 OS=Homo sapiens (Human) OX=9606 GN=LIG1 PE=1 SV=1	1	18	FALSE	High	Master Protein
6.94953	6.98299	6.96463	5.926	5.79442	6.08746	FALSE		+	SLF2 KO_Parental	9.645	20	3	3	2	164	17.7	3.56876	0	-1.02976	-12.0733		+	Pf03131	23764	ENSG00000185022	MAFF		Factors involved in megakaryocyte development and platelet production	Nuclear receptors meta-pathway;NRF2 pathway;Myometrial relaxation and contraction pathways;Ethanol metabolism production of ROS by CYP2E1;Orexin receptor pathway	B4DV49;hsa:23764;Q9ULX9;Q9Y525	Q9ULX9	Transcription factor MafF OS=Homo sapiens (Human) OX=9606 GN=MAFF PE=1 SV=2	1	6	FALSE	High	Master Protein
12.5838	12.5404	12.6229	11.578	11.4038	11.2886	FALSE		+	SLF2 KO_Parental	226.856	39	34	97	34	900	101.1	3.72787	0	-1.15887	-13.2566		+	Pf00043, Pf00458, Pf09334, Pf18485, Pf19303	4141	ENSG00000166986	MARS1	Selenocompound metabolism;Aminoacyl-tRNA biosynthesis;Metabolic pathways	Cytosolic tRNA aminoacylation;Selenoamino acid metabolism		B3KVK7;hsa:4141;P56192;Q14895;Q53H14;Q96A15;Q96BZ0;Q9NSE0	P56192	Methionine--tRNA ligase, cytoplasmic OS=Homo sapiens (Human) OX=9606 GN=MARS1 PE=1 SV=2	1	5	FALSE	High	Master Protein
9.48301	9.49705	9.50323	8.48261	8.30241	8.36282	FALSE		+	SLF2 KO_Parental	58.948	20	15	18	14	879	97.3	4.50609	0	-1.11182	-20.8644		+	Pf00069	84930	ENSG00000120539	MASTL		MASTL Facilitates Mitotic Progression		hsa:84930;Q5T8D5;Q5T8D7;Q8NCD6;Q96GX5;Q96SJ5	Q96GX5	Serine/threonine-protein kinase greatwall OS=Homo sapiens (Human) OX=9606 GN=MASTL PE=1 SV=1	1	1	FALSE	High	Master Protein
8.76686	8.61545	8.86388	6.8679	6.71836	6.85425	FALSE		+	SLF2 KO_Parental	11.668	11	4	5	4	233	25.8	4.624	0	-1.93523	-22.3405		+	Pf03226	54069	ENSG00000159055	MIS18A		Deposition of new CENPA-containing nucleosomes at the centromere		B2R562;hsa:54069;Q542Z0;Q9NYP9	Q9NYP9	Protein Mis18-alpha OS=Homo sapiens (Human) OX=9606 GN=MIS18A PE=1 SV=1	1	1	FALSE	High	Master Protein
9.78643	9.79993	9.91364	8.62753	8.54959	8.62059	FALSE		+	SLF2 KO_Parental	56.981	17	17	19	17	1132	129	4.88809	0	-1.2341	-26.0312		+	Pf00249, Pf09133	55320	ENSG00000129534	MIS18BP1		Deposition of new CENPA-containing nucleosomes at the centromere		D3DSA7;hsa:55320;Q6P0N0;Q86V14;Q96PY4;Q9NUR5;Q9Y4X9	Q6P0N0	Mis18-binding protein 1 OS=Homo sapiens (Human) OX=9606 GN=MIS18BP1 PE=1 SV=1	1	1	FALSE	High	Master Protein
14.7671	14.7731	14.7292	13.6665	13.6269	13.5188	FALSE		+	SLF2 KO_Parental	948.667	57	170	334	170	3256	358.5	4.81286	0	-1.15242	-24.9225		+	Pf00498, Pf08065, Pf15276	4288	ENSG00000148773	MKI67			Primary focal segmental glomerulosclerosis (FSGS)	hsa:4288;P46013;Q5VWH2	P46013	Proliferation marker protein Ki-67 OS=Homo sapiens (Human) OX=9606 GN=MKI67 PE=1 SV=2	1	1	FALSE	High	Master Protein
7.66959	7.60437	7.60955	6.42459	6.53605	6.01123	FALSE		+	SLF2 KO_Parental	10.221	20	4	4	4	205	23.7	2.89833	0.000714286	-1.30388	-8.09828		+	Pf03962, Pf18517	84057	ENSG00000121211	MND1		Meiotic recombination		B2R5F9;hsa:84057;Q9BWT6	Q9BWT6	Meiotic nuclear division protein 1 homolog OS=Homo sapiens (Human) OX=9606 GN=MND1 PE=1 SV=1	1	1	FALSE	High	Master Protein
5.78398	5.88509	5.96578	3.88753	3.8679	4.01792	FALSE		+	SLF2 KO_Parental	4.716	2	2	2	2	1003	113.6	4.99429	0	-1.95384	-27.6802		+	Pf13087, Pf13604	4343	ENSG00000155363	MOV10		MAPK6/MAPK4 signaling;Oxidative Stress Induced Senescence;RUNX1 regulates genes involved in megakaryocyte differentiation and platelet function;Ca2+ pathway;TP53 Regulates Metabolic Genes;Estrogen-dependent gene expression;Oncogene Induced Senescence;Pre-NOTCH Transcription and Translation;Transcriptional Regulation by VENTX;Regulation of MECP2 expression and activity;NR1H3 & NR1H2 regulate gene …	VEGFA-VEGFR2 signaling pathway	hsa:4343;Q5JR03;Q8TEF0;Q9BSY3;Q9BUJ9;Q9HCE1	Q9HCE1	Helicase MOV-10 OS=Homo sapiens (Human) OX=9606 GN=MOV10 PE=1 SV=2	1	16	FALSE	High	Master Protein
12.619	12.5729	12.5966	11.468	11.3897	11.1077	FALSE		+	SLF2 KO_Parental	276.543	61	40	89	39	788	85.2	3.49564	0	-1.27436	-11.5641		+	Pf10516	4678	ENSG00000132780	NASP				A8K6H2;B4DQP3;D3DQ07;F5H3J2;hsa:4678;P49321;Q53GW5;Q5T622;Q5T625;Q96A69;Q9BTW2	P49321	Nuclear autoantigenic sperm protein OS=Homo sapiens (Human) OX=9606 GN=NASP PE=1 SV=2	1	0	FALSE	High	Master Protein
11.167	11.1259	11.2633	10.0137	9.73539	9.64638	FALSE		+	SLF2 KO_Parental	81.305	28	20	29	20	642	73.9	3.5247	0	-1.38689	-11.764		+	Pf03801, Pf18077	10403	ENSG00000080986	NDC80		Separation of Sister Chromatids;Resolution of Sister Chromatid Cohesion;RHO GTPases Activate Formins;EML4 and NUDC in mitotic spindle formation;Amplification of signal from unattached kinetochores via a MAD2 inhibitory signal		hsa:10403;O14777;Q6PJX2	O14777	Kinetochore protein NDC80 homolog OS=Homo sapiens (Human) OX=9606 GN=NDC80 PE=1 SV=1	1	6	FALSE	High	Master Protein
11.5895	11.5649	11.5661	10.3223	10.5144	10.4877	FALSE		+	SLF2 KO_Parental	116.046	30	29	38	29	1086	113.8	4.31475	0	-1.132	-18.6707		+	Pf01262, Pf02233, Pf05222, Pf12769	23530	ENSG00000112992	NNT	Nicotinate and nicotinamide metabolism;Metabolic pathways	Citric acid cycle (TCA cycle)		hsa:23530;Q13423;Q16796;Q2TB60;Q8N3V4	Q13423	NAD(P) transhydrogenase, mitochondrial OS=Homo sapiens (Human) OX=9606 GN=NNT PE=1 SV=3	1	3	FALSE	High	Master Protein
9.75872	9.73047	9.77594	8.4446	8.30515	8.1179	FALSE		+	SLF2 KO_Parental	57.109	28	12	15	12	464	54.3	3.97712	0	-1.46583	-15.3379		+	Pf03800	83540	ENSG00000143228	NUF2		Separation of Sister Chromatids;Resolution of Sister Chromatid Cohesion;RHO GTPases Activate Formins;EML4 and NUDC in mitotic spindle formation;Amplification of signal from unattached kinetochores via a MAD2 inhibitory signal		hsa:83540;Q8WU69;Q96HJ4;Q96Q78;Q9BZD4	Q9BZD4	Kinetochore protein Nuf2 OS=Homo sapiens (Human) OX=9606 GN=NUF2 PE=1 SV=2	1	6	FALSE	High	Master Protein
7.90026	7.59096	7.99548	6.7211	6.92244	6.43296	FALSE		+	SLF2 KO_Parental	12.767	8	3	3	3	495	56.3	2.42905	0.00169157	-1.13674	-6.0688		+	Pf10453, Pf12171	26747	ENSG00000083635	NUFIP1				hsa:26747;Q8WVM5;Q96SG1;Q9UHK0	Q9UHK0	Nuclear fragile X mental retardation-interacting protein 1 OS=Homo sapiens (Human) OX=9606 GN=NUFIP1 PE=1 SV=2	1	0	FALSE	High	Master Protein
11.587	11.6822	11.5476	10.1864	10.0839	10.121	FALSE		+	SLF2 KO_Parental	99.556	48	20	36	20	441	49.4	5.10621	0	-1.47518	-29.5299		+	Pf16006	51203	ENSG00000137804	NUSAP1				B4DDF1;E7ERR5;hsa:51203;J3KN21;Q53GW2;Q8TBT4;Q96E58;Q96FJ1;Q9BXS6;Q9GZM9;Q9NZ85;Q9UI70	Q9BXS6	Nucleolar and spindle-associated protein 1 OS=Homo sapiens (Human) OX=9606 GN=NUSAP1 PE=1 SV=1	1	0	FALSE	High	Master Protein
9.87191	9.91618	9.99915	8.6319	8.40472	8.65141	FALSE		+	SLF2 KO_Parental	55.695	22	11	15	11	542	63.2	4.00742	0	-1.3664	-15.6116		+	Pf10637, Pf13661	55239	ENSG00000087263	OGFOD1				H3BUQ2;hsa:55239;Q8N543;Q9H7U5;Q9H9J9;Q9HA87;Q9HCG0;Q9NVB6	Q8N543	Prolyl 3-hydroxylase OGFOD1 OS=Homo sapiens (Human) OX=9606 GN=OGFOD1 PE=1 SV=1	1	0	FALSE	High	Master Protein
8.11686	8.07146	8.20848	6.46271	6.29829	6.29094	FALSE		+	SLF2 KO_Parental	22.458	27	4	5	4	229	24.7	4.87284	0	-1.78162	-25.8026		+	Pf03226	11339	ENSG00000104147	OIP5		Deposition of new CENPA-containing nucleosomes at the centromere		hsa:11339;O43482;Q96BX7	O43482	Protein Mis18-beta OS=Homo sapiens (Human) OX=9606 GN=OIP5 PE=1 SV=2	1	1	FALSE	High	Master Protein
4.73877	4.42626	5.01792	3.67807	3.59694	2.67807	FALSE		+	SLF2 KO_Parental	4.177	3	1	1	1	571	60.6	1.7487	0.00561632	-1.40996	-3.88035		+	Pf02338	55593	ENSG00000068308	OTUD5	RIG-I-like receptor signaling pathway	Negative regulators of DDX58/IFIH1 signaling;Ovarian tumor domain proteases	Gastric cancer network 2;Novel intracellular components of RIG-I-like receptor (RLR) pathway	B4DGG7;G5E9D7;hsa:55593;Q4KMN9;Q8N6T5;Q96G74;Q9H650;Q9H9U0;Q9NT65	Q96G74	OTU domain-containing protein 5 OS=Homo sapiens (Human) OX=9606 GN=OTUD5 PE=1 SV=1	1	5	FALSE	High	Master Protein
11.4137	11.3851	11.5111	10.1808	10.3021	10.2914	FALSE		+	SLF2 KO_Parental	79.205	41	15	30	15	392	43.9	4.57104	0	-1.17853	-21.6651		+	Pf00400	55003	ENSG00000111845;ENSG00000285226	PAK1IP1				hsa:55003;Q5T4J2;Q96QJ8;Q96T87;Q9NWT1	Q9NWT1	p21-activated protein kinase-interacting protein 1 OS=Homo sapiens (Human) OX=9606 GN=PAK1IP1 PE=1 SV=2	1	0	FALSE	High	Master Protein
10.12	10.0114	10.1071	5.15381	5.24793	5.78136	FALSE		+	SLF2 KO_Parental	45.669	36	9	13	9	233	26	4.71994	0	-4.68511	-23.6173		+	Pf04669	51260	ENSG00000102390	PBDC1				hsa:51260;Q9BVG4	Q9BVG4	Protein PBDC1 OS=Homo sapiens (Human) OX=9606 GN=PBDC1 PE=1 SV=1	1	0	FALSE	High	Master Protein
10.5654	10.4664	10.5374	8.57667	8.46352	8.91677	FALSE		+	SLF2 KO_Parental	43.805	33	11	19	11	322	36.1	3.74935	0	-1.87074	-13.4246		+	Pf00069	55872	ENSG00000168078	PBK			4-hydroxytamoxifen, dexamethasone, and retinoic acids regulation of p27 expression;VEGFA-VEGFR2 signaling pathway	B4DX68;D3DST2;hsa:55872;Q96KB5;Q9NPD9;Q9NYL7;Q9NZK6	Q96KB5	Lymphokine-activated killer T-cell-originated protein kinase OS=Homo sapiens (Human) OX=9606 GN=PBK PE=1 SV=3	1	2	FALSE	High	Master Protein
8.51885	8.32103	8.69488	7.47168	7.43463	7.60807	FALSE		+	SLF2 KO_Parental	26.407	44	5	8	5	111	12	2.95455	0.000679793	-1.00679	-8.3779		+	Pf15715	9768	ENSG00000166803	PCLAF		Termination of translesion DNA synthesis		A6NNU5;A8K3Y3;G9G694;G9G696;hsa:9768;Q15004	Q15004	PCNA-associated factor OS=Homo sapiens (Human) OX=9606 GN=PCLAF PE=1 SV=1	1	1	FALSE	High	Master Protein
10.086	10.1059	9.98185	7.3156	7.58946	7.34518	FALSE		+	SLF2 KO_Parental	64.232	49	10	20	10	329	36	5.00331	0	-2.64117	-27.8248		+	Pf00412, Pf00595, Pf15936	9124	ENSG00000107438	PDLIM1				B2RBS6;hsa:9124;O00151;Q5VZH5;Q9BPZ9	O00151	PDZ and LIM domain protein 1 OS=Homo sapiens (Human) OX=9606 GN=PDLIM1 PE=1 SV=4	1	0	FALSE	High	Master Protein
12.4313	12.4512	12.3192	11.2512	11.1379	11.2599	FALSE		+	SLF2 KO_Parental	156.084	41	19	63	19	533	56.6	4.5032	0	-1.18422	-20.8294		+	Pf00389, Pf02826, Pf19304	26227	ENSG00000092621	PHGDH	Glycine, serine and threonine metabolism;Cysteine and methionine metabolism;Metabolic pathways;Carbon metabolism;Biosynthesis of amino acids	Serine biosynthesis	Trans-sulfuration and one-carbon metabolism;Clear cell renal cell carcinoma pathways;Neuroinflammation and glutamatergic signaling;Amino acid metabolism in triple-negative breast cancer cells	B2RD08;hsa:26227;O43175;Q5SZU3;Q9BQ01	O43175	D-3-phosphoglycerate dehydrogenase OS=Homo sapiens (Human) OX=9606 GN=PHGDH PE=1 SV=4	1	10	FALSE	High	Master Protein
9.64746	9.59898	9.72127	8.49985	8.40939	8.82018	FALSE		+	SLF2 KO_Parental	57.338	43	12	22	12	350	40.1	2.94494	0.000676289	-1.07943	-8.32946		+	Pf00169, Pf00610	5341	ENSG00000115956	PLEK		Platelet degranulation	Serotonin and anxiety-related events;TYROBP causal network in microglia;Serotonin and anxiety	B2R9E8;hsa:5341;P08567;Q53SU8;Q6FGM8;Q6FGQ1;Q8WV81	P08567	Pleckstrin OS=Homo sapiens (Human) OX=9606 GN=PLEK PE=1 SV=3	1	4	FALSE	High	Master Protein
7.92541	7.97957	7.97785	4.50462	4.45286	5.21335	FALSE		+	SLF2 KO_Parental	18.803	6	8	8	8	1116	127.4	3.71562	0	-3.23733	-13.1616		+	Pf00169, Pf00397	54477	ENSG00000052126	PLEKHA5		Synthesis of PIPs at the plasma membrane		A0JP03;B4DGS1;E9PHQ3;F5H0I0;hsa:54477;Q6NSF8;Q86ST7;Q8N3K6;Q96DY9;Q9BVR4;Q9C0H7;Q9H924;Q9HAU0;Q9NVK8	Q9HAU0	Pleckstrin homology domain-containing family A member 5 OS=Homo sapiens (Human) OX=9606 GN=PLEKHA5 PE=1 SV=1	1	1	FALSE	High	Master Protein
9.71956	9.79636	9.87298	8.59954	8.27006	8.52787	FALSE		+	SLF2 KO_Parental	53.761	23	14	17	14	603	68.2	3.581	0	-1.33048	-12.1606		+	Pf00069, Pf00659	5347	ENSG00000166851	PLK1	FoxO signaling pathway;Cell cycle;Oocyte meiosis;Progesterone-mediated oocyte maturation	APC/C:Cdh1 mediated degradation of Cdc20 and other APC/C:Cdh1 targeted proteins in late mitosis/early G1;Separation of Sister Chromatids;The role of GTSE1 in G2/M progression after G2 checkpoint;Recruitment of NuMA to mitotic centrosomes;Regulation of PLK1 Activity at G2/M Transition;Loss of Nlp from mitotic centrosomes;Recruitment of mitotic centrosome proteins and complexes;Anchoring of the bas…	Cell cycle;Integrated cancer pathway;TNF-alpha signaling pathway;22q11.2 copy number variation syndrome;Cohesin complex - Cornelia de Lange syndrome	hsa:5347;P53350;Q15153;Q99746	P53350	Serine/threonine-protein kinase PLK1 OS=Homo sapiens (Human) OX=9606 GN=PLK1 PE=1 SV=1	1	33	FALSE	High	Master Protein
11.2777	11.3018	11.3257	10.1826	10.0296	10.0666	FALSE		+	SLF2 KO_Parental	167.563	19	38	49	38	2286	261.4	4.8256	0	-1.20878	-25.1069		+	Pf00136, Pf03104, Pf08490	5426	ENSG00000177084	POLE	DNA replication;Base excision repair;Nucleotide excision repair	HDR through Homologous Recombination (HRR);Dual incision in TC-NER;Gap-filling DNA repair synthesis and ligation in TC-NER;Dual Incision in GG-NER;Activation of the pre-replicative complex;PCNA-Dependent Long Patch Base Excision Repair;Termination of translesion DNA synthesis;Recognition of DNA damage by PCNA-containing replication complex;Gap-filling DNA repair synthesis and ligation in GG-NER;D…	Retinoblastoma gene in cancer;Pyrimidine metabolism;G1 to S cell cycle control;DNA replication;Base excision repair;Nucleotide excision repair;DNA repair pathways, full network;Nucleotide excision repair in xeroderma pigmentosum;DNA mismatch repair	hsa:5426;Q07864;Q13533;Q86VH9	Q07864	DNA polymerase epsilon catalytic subunit A OS=Homo sapiens (Human) OX=9606 GN=POLE PE=1 SV=5	1	22	FALSE	High	Master Protein
9.45327	9.48261	9.49725	8.53722	8.30469	8.34563	FALSE		+	SLF2 KO_Parental	30.269	20	10	11	9	527	59.5	3.92245	0	-1.08186	-14.8559		+	Pf04042, Pf12213	5427	ENSG00000100479	POLE2	DNA replication;Base excision repair;Nucleotide excision repair	Activation of the pre-replicative complex;Dual incision in TC-NER;Gap-filling DNA repair synthesis and ligation in TC-NER;Dual Incision in GG-NER;HDR through Homologous Recombination (HRR);Termination of translesion DNA synthesis;Recognition of DNA damage by PCNA-containing replication complex;PCNA-Dependent Long Patch Base Excision Repair;DNA replication initiation;Gap-filling DNA repair synthes…	Retinoblastoma gene in cancer;Pyrimidine metabolism;G1 to S cell cycle control;DNA replication;Base excision repair;Nucleotide excision repair;DNA repair pathways, full network;Nucleotide excision repair in xeroderma pigmentosum;DNA mismatch repair	A0AV55;A4FU92;A4LBB7;A6NH58;B4DDE6;hsa:5427;O43560;P56282	P56282	DNA polymerase epsilon subunit 2 OS=Homo sapiens (Human) OX=9606 GN=POLE2 PE=1 SV=2	1	22	FALSE	High	Master Protein
7.47168	7.18388	7.70183	6.28725	6.16792	5.44956	FALSE		+	SLF2 KO_Parental	14.472	33	4	4	4	141	15.8	2.10171	0.00247377	-1.48422	-4.92305		+	Pf05348	51371	ENSG00000132963	POMP	Proteasome			A5HKJ2;D6MXU3;hsa:51371;Q9HB69;Q9Y244	Q9Y244	Proteasome maturation protein OS=Homo sapiens (Human) OX=9606 GN=POMP PE=1 SV=1	1	1	FALSE	High	Master Protein
12.7607	12.6517	12.7406	10.9965	11.0721	10.7442	FALSE		+	SLF2 KO_Parental	119.407	65	15	62	12	199	22.1	4.15452	0	-1.78009	-17.0092		+	Pf00578, Pf10417	5052	ENSG00000117450	PRDX1	Peroxisome;Amoebiasis	KEAP1-NFE2L2 pathway;Detoxification of Reactive Oxygen Species;Nuclear events mediated by NFE2L2;TP53 Regulates Metabolic Genes;Deregulated CDK5 triggers multiple neurodegenerative pathways in Alzheimer's disease models	Androgen receptor signaling pathway;Selenium micronutrient network;Nuclear receptors meta-pathway;NRF2 pathway	B5BU26;D3DPZ8;hsa:5052;P35703;Q06830;Q2V576;Q5T154;Q5T155	Q06830	Peroxiredoxin-1 OS=Homo sapiens (Human) OX=9606 GN=PRDX1 PE=1 SV=1	1	11	FALSE	High	Master Protein
6.11686	5.9542	6.24031	4.97728	4.75489	5.2555	FALSE		+	SLF2 KO_Parental	8.65	6	2	2	2	375	41.9	2.57361	0.00142994	-1.1079	-6.64049		+	Pf13649	55170	ENSG00000198890	PRMT6		RUNX1 regulates genes involved in megakaryocyte differentiation and platelet function;RMTs methylate histone arginines	Male infertility;Nitric oxide metabolism in cystic fibrosis	A3KME1;B4DID8;hsa:55170;Q5T5Y5;Q6DKI4;Q96LA8;Q9NVR8	Q96LA8	Protein arginine N-methyltransferase 6 OS=Homo sapiens (Human) OX=9606 GN=PRMT6 PE=1 SV=1	1	4	FALSE	High	Master Protein
6.61765	6.54998	6.66818	5.60881	5.50462	5.6837	FALSE		+	SLF2 KO_Parental	12.871	5	4	4	4	692	78.4	4.07983	0	-1.01289	-16.285		+	Pf06325	54496	ENSG00000132600	PRMT7		RMTs methylate histone arginines	Nitric oxide metabolism in cystic fibrosis	B3KPR0;B3KUG9;B4E379;hsa:54496;Q96PV5;Q9H9L0;Q9NVM4	Q9NVM4	Protein arginine N-methyltransferase 7 OS=Homo sapiens (Human) OX=9606 GN=PRMT7 PE=1 SV=1	1	2	FALSE	High	Master Protein
7.97957	8.0493	7.99831	7.07575	6.87897	7.0542	FALSE		+	SLF2 KO_Parental	10.636	12	5	5	5	360	40.1	3.9743	0	-1.00609	-15.3126		+		55771	ENSG00000068489	PRR11				hsa:55771;Q96HE9;Q9NUZ7;Q9NXE9	Q96HE9	Proline-rich protein 11 OS=Homo sapiens (Human) OX=9606 GN=PRR11 PE=1 SV=1	1	0	FALSE	High	Master Protein
4.7761	4.46597	4.56072	2.926	3.67807	3.67807	FALSE		+	SLF2 KO_Parental	4.711	13	2	2	2	188	20.6	1.93081	0.00371641	-1.17355	-4.39605		+	Pf00642	80742	ENSG00000204576;ENSG00000206491;ENSG00000223766;ENSG00000223887;ENSG00000228186;ENSG00000229202;ENSG00000233564	PRR3				A1A4H4;hsa:80742;P79522;Q5RJB5;Q5STN6	P79522	Proline-rich protein 3 OS=Homo sapiens (Human) OX=9606 GN=PRR3 PE=1 SV=2	1	0	FALSE	High	Master Protein
11.6484	11.6071	11.6078	9.38672	9.31198	9.35491	FALSE		+	SLF2 KO_Parental	84.203	35	13	29	13	370	40.4	7.0129	0	-2.26992	-88.6483		+	Pf00266	29968	ENSG00000135069	PSAT1	Glycine, serine and threonine metabolism;Cysteine and methionine metabolism;Vitamin B6 metabolism;Metabolic pathways;Carbon metabolism;Biosynthesis of amino acids;Biosynthesis of cofactors	Serine biosynthesis	Trans-sulfuration and one-carbon metabolism;Clear cell renal cell carcinoma pathways;Metabolic reprogramming in colon cancer;Male infertility;Neuroinflammation and glutamatergic signaling;Amino acid metabolism in triple-negative breast cancer cells	hsa:29968;Q5T7G5;Q5T7G6;Q96AW2;Q9BQ12;Q9Y617	Q9Y617	Phosphoserine aminotransferase OS=Homo sapiens (Human) OX=9606 GN=PSAT1 PE=1 SV=2	1	14	FALSE	High	Master Protein
9.17518	9.20506	9.14975	7.90689	7.8679	7.99887	FALSE		+	SLF2 KO_Parental	32.175	38	6	8	6	217	24.9	5.12313	0	-1.25211	-29.82		+	Pf07106, Pf18517	29893	ENSG00000131470	PSMC3IP		Meiotic recombination	Androgen receptor signaling pathway	C5ILB7;hsa:29893;Q14458;Q8WXG2;Q96HA2;Q9P2W1	Q9P2W1	Homologous-pairing protein 2 homolog OS=Homo sapiens (Human) OX=9606 GN=PSMC3IP PE=1 SV=1	1	2	FALSE	High	Master Protein
9.79295	9.73657	9.89361	8.74584	8.65678	8.17243	FALSE		+	SLF2 KO_Parental	36.505	29	7	13	7	288	32.8	2.65255	0.00135487	-1.28269	-6.97174		+	Pf16094	8624	ENSG00000183527	PSMG1				B5BUN2;hsa:8624;O95456;Q6FHA3;Q6FHD3;Q6S713	O95456	Proteasome assembly chaperone 1 OS=Homo sapiens (Human) OX=9606 GN=PSMG1 PE=1 SV=1	1	0	FALSE	High	Master Protein
9.30675	9.32508	9.36172	8.38759	8.20408	8.25644	FALSE		+	SLF2 KO_Parental	18.453	20	6	7	6	264	29.4	4.29154	0	-1.04848	-18.4206		+	Pf09754	56984	ENSG00000128789	PSMG2				B0YJB3;hsa:56984;Q6IAH4;Q969U7;Q9NRV1;V9GYH7	Q969U7	Proteasome assembly chaperone 2 OS=Homo sapiens (Human) OX=9606 GN=PSMG2 PE=1 SV=1	1	0	FALSE	High	Master Protein
6.70874	6.71973	6.7879	5.74416	5.67807	5.69488	FALSE		+	SLF2 KO_Parental	5.252	12	1	1	1	122	13.1	5.27564	0	-1.03309	-32.5661		+	Pf10178	84262	ENSG00000157778	PSMG3				A4D216;A8MPW2;hsa:84262;Q9BT73	Q9BT73	Proteasome assembly chaperone 3 OS=Homo sapiens (Human) OX=9606 GN=PSMG3 PE=1 SV=1	1	0	FALSE	High	Master Protein
6.30195	6.22497	6.48543	5.38888	5.21723	4.85798	FALSE		+	SLF2 KO_Parental	2.553	9	1	1	1	123	13.8	2.60722	0.00135735	-1.18275	-6.77981		+	Pf16093	389362	ENSG00000180822	PSMG4				C9J2F8;F8WBZ2;hsa:389362;Q5JS53;Q5JS54;Q5JS56	Q5JS54	Proteasome assembly chaperone 4 OS=Homo sapiens (Human) OX=9606 GN=PSMG4 PE=1 SV=2	1	0	FALSE	Medium	Master Protein
10.115	10.214	10.1417	7.78333	7.67455	7.52982	FALSE		+	SLF2 KO_Parental	52.525	31	10	17	9	531	57.5	5.21885	0	-2.49434	-31.5154		+	Pf00076, Pf11835, Pf13893	58155	ENSG00000117569	PTBP2			Genes targeted by miRNAs in adipocytes;mRNA processing	hsa:58155;Q8N0Z1;Q8N160;Q8NFB0;Q8NFB1;Q969N9;Q96Q76;Q9UKA9	Q9UKA9	Polypyrimidine tract-binding protein 2 OS=Homo sapiens (Human) OX=9606 GN=PTBP2 PE=1 SV=1	1	2	FALSE	High	Master Protein
9.12928	9.1639	9.15583	8.08799	7.87221	7.66605	FALSE		+	SLF2 KO_Parental	18.243	25	5	7	5	202	22	3.31987	9.00774e-05	-1.27425	-10.4221		+	Pf04856	9232	ENSG00000164611	PTTG1	Cell cycle;Oocyte meiosis;Human T-cell leukemia virus 1 infection	APC/C:Cdc20 mediated degradation of Securin;APC/C:Cdh1 mediated degradation of Cdc20 and other APC/C:Cdh1 targeted proteins in late mitosis/early G1;Separation of Sister Chromatids	Cell cycle;Regulation of sister chromatid separation at the metaphase-anaphase transition	hsa:9232;O95997	O95997	Securin OS=Homo sapiens (Human) OX=9606 GN=PTTG1 PE=1 SV=1	1	8	FALSE	High	Master Protein
11.0439	11.0205	11.1579	9.93502	9.86975	9.92199	FALSE		+	SLF2 KO_Parental	91.347	34	24	29	24	701	80.6	4.80753	0	-1.16519	-24.8456		+	Pf01142	83448	ENSG00000129317	PUS7L				B3KUJ1;hsa:83448;Q05CU0;Q6AHZ3;Q6NUP2;Q9H0K6	Q9H0K6	Pseudouridylate synthase 7 homolog-like protein OS=Homo sapiens (Human) OX=9606 GN=PUS7L PE=1 SV=1	1	0	FALSE	High	Master Protein
8.66035	8.68089	8.77347	7.72042	7.52356	7.73674	FALSE		+	SLF2 KO_Parental	30.294	17	7	9	7	500	55.8	3.77113	0	-1.04466	-13.5971		+	Pf07992, Pf18267	79912	ENSG00000121350	PYROXD1				A6NKI6;B3KWN8;hsa:79912;Q8WU10;Q9H6P1	Q8WU10	Pyridine nucleotide-disulfide oxidoreductase domain-containing protein 1 OS=Homo sapiens (Human) OX=9606 GN=PYROXD1 PE=1 SV=1	1	0	FALSE	High	Master Protein
8.98128	8.90087	9.0588	7.52669	7.28817	7.67243	FALSE		+	SLF2 KO_Parental	40.073	32	9	11	9	339	36.9	3.59718	0	-1.48455	-12.2769		+	Pf08423, Pf14520	5888	ENSG00000051180	RAD51	Homologous recombination;Fanconi anemia pathway;Pathways in cancer;Pancreatic cancer	Transcriptional Regulation by E2F6;Presynaptic phase of homologous DNA pairing and strand exchange;Meiotic recombination;Resolution of D-loop Structures through Holliday Junction Intermediates;Resolution of D-loop Structures through Synthesis-Dependent Strand Annealing (SDSA);Defective HDR through Homologous Recombination (HRR) due to BRCA1 loss-of-function;Defective HDR through Homologous Recomb…	miRNA regulation of DNA damage response;Homologous recombination;ATM signaling pathway;RAC1/PAK1/p38/MMP2 pathway;Breast cancer pathway;Pancreatic adenocarcinoma pathway;DNA repair pathways, full network;DNA damage response	B0FXP0;B2R8T6;hsa:5888;Q06609;Q6FHX9;Q6ZNA8;Q9BV60	Q06609	DNA repair protein RAD51 homolog 1 OS=Homo sapiens (Human) OX=9606 GN=RAD51 PE=1 SV=1	1	25	FALSE	High	Master Protein
9.56167	9.45902	9.62516	8.08108	7.97613	7.6865	FALSE		+	SLF2 KO_Parental	30.324	18	7	9	7	352	38.4	3.66983	0	-1.63404	-12.8126		+	Pf15696	10635	ENSG00000111247	RAD51AP1		Resolution of D-loop Structures through Holliday Junction Intermediates;Resolution of D-loop Structures through Synthesis-Dependent Strand Annealing (SDSA);Homologous DNA Pairing and Strand Exchange;Defective HDR through Homologous Recombination (HRR) due to BRCA1 loss-of-function;Defective HDR through Homologous Recombination Repair (HRR) due to PALB2 loss of BRCA1 binding function;Defective HDR…		A8K7D3;hsa:10635;O43403;Q7Z779;Q96B01	Q96B01	RAD51-associated protein 1 OS=Homo sapiens (Human) OX=9606 GN=RAD51AP1 PE=1 SV=1	1	8	FALSE	High	Master Protein
5.57592	5.84549	5.87036	4.73335	4.848	4.59096	FALSE		+	SLF2 KO_Parental	9.949	9	2	2	2	328	35	3.00969	0.000585683	-1.03982	-8.6606		+	Pf08423	5892	ENSG00000185379	RAD51D	Homologous recombination	Resolution of D-loop Structures through Holliday Junction Intermediates;Resolution of D-loop Structures through Synthesis-Dependent Strand Annealing (SDSA);TP53 Regulates Transcription of DNA Repair Genes;Presynaptic phase of homologous DNA pairing and strand exchange;Defective HDR through Homologous Recombination (HRR) due to BRCA1 loss-of-function;Defective HDR through Homologous Recombination …		B4DJU7;E1P637;hsa:5892;O43537;O60355;O75196;O75771;O75847;O75848;O76073;O76085;O94908;Q9UFU5	O75771	DNA repair protein RAD51 homolog 4 OS=Homo sapiens (Human) OX=9606 GN=RAD51D PE=1 SV=1	1	11	FALSE	High	Master Protein
4.72247	4.91169	5.10434	3.70044	3.94486	3.66676	FALSE		+	SLF2 KO_Parental	4.563	5	2	2	2	367	41.8	2.90082	0.00071464	-1.14215	-8.11052		+		84060	ENSG00000127993	RBM48				B7Z2K5;B7ZL51;hsa:84060;Q5H9T2;Q5RL73;Q8IYW7;Q96NS0;Q9H0V7	Q5RL73	RNA-binding protein 48 OS=Homo sapiens (Human) OX=9606 GN=RBM48 PE=1 SV=1	1	0	FALSE	High	Master Protein
9.93708	10.0353	10.0041	8.62461	8.49705	8.4208	FALSE		+	SLF2 KO_Parental	71.649	28	16	20	16	671	75.9	4.6244	0	-1.47801	-22.3457		+	Pf00531, Pf07714, Pf12721	8737	ENSG00000137275	RIPK1	NF-kappa B signaling pathway;Apoptosis;Necroptosis;Toll-like receptor signaling pathway;NOD-like receptor signaling pathway;RIG-I-like receptor signaling pathway;Cytosolic DNA-sensing pathway;TNF signaling pathway;Alcoholic liver disease;Pathogenic Escherichia coli infection;Shigellosis;Salmonella infection;Hepatitis C;Human cytomegalovirus infection;Epstein-Barr virus infection;Human immunodefic…	Ub-specific processing proteases;IKK complex recruitment mediated by RIP1;TICAM1, RIP1-mediated IKK complex recruitment;RIP-mediated NFkB activation via ZBP1;Regulation of TNFR1 signaling;TNFR1-induced NFkappaB signaling pathway;NF-kB activation through FADD/RIP-1 pathway mediated by caspase-8 and -10;Potential therapeutics for SARS;TRIF-mediated programmed cell death;Regulation by c-FLIP;CASP8 a…	Apoptosis modulation and signaling;TNF-related weak inducer of apoptosis (TWEAK) signaling pathway;TNF-alpha signaling pathway;Nanoparticle triggered regulated necrosis;Apoptosis;Apoptosis modulation by HSP70;Novel intracellular components of RIG-I-like receptor (RLR) pathway;p38 MAPK signaling pathway;Cytosolic DNA-sensing pathway;Host-pathogen interaction of human coronaviruses - interferon ind…	A0AV89;B2RAG1;B4E3F9;hsa:8737;Q13180;Q13546;Q59H33	Q13546	Receptor-interacting serine/threonine-protein kinase 1 OS=Homo sapiens (Human) OX=9606 GN=RIPK1 PE=1 SV=3	1	50	FALSE	High	Master Protein
7.62059	7.40259	7.59917	6.52982	6.60733	6.10852	FALSE		+	SLF2 KO_Parental	9.586	22	3	3	3	164	17.8	2.57081	0.00142367	-1.12556	-6.62898		+	Pf08615	84153	ENSG00000172922	RNASEH2C	DNA replication			hsa:84153;Q8TDP1;Q9H7F5	Q8TDP1	Ribonuclease H2 subunit C OS=Homo sapiens (Human) OX=9606 GN=RNASEH2C PE=1 SV=1	1	1	FALSE	High	Master Protein
6.39232	6.18785	6.40939	4.97269	5.03562	4.62059	FALSE		+	SLF2 KO_Parental	1.959	7	1	1	1	153	17.9	3.22615	0.000244845	-1.45355	-9.85755		+	Pf13639	51255	ENSG00000168894	RNF181		E3 ubiquitin ligases ubiquitinate target proteins		hsa:51255;Q53H81;Q9P0P0	Q9P0P0	E3 ubiquitin-protein ligase RNF181 OS=Homo sapiens (Human) OX=9606 GN=RNF181 PE=1 SV=1	1	1	FALSE	Medium	Master Protein
12.0345	11.946	12.0735	11.0318	11.0551	10.8687	FALSE		+	SLF2 KO_Parental	149.993	39	26	54	26	665	75.7	3.91744	0	-1.03274	-14.8125		+	Pf00515, Pf13176, Pf13181, Pf13877	79657	ENSG00000005175	RPAP3				B4DRW9;hsa:79657;Q6PHR5;Q9H6T3	Q9H6T3	RNA polymerase II-associated protein 3 OS=Homo sapiens (Human) OX=9606 GN=RPAP3 PE=1 SV=2	1	0	FALSE	High	Master Protein
11.794	11.8264	11.8028	10.711	10.5543	10.7079	FALSE		+	SLF2 KO_Parental	136.338	40	26	44	26	792	90	4.58627	0	-1.15	-21.8572		+	Pf00317, Pf02867, Pf03477	6240	ENSG00000167325	RRM1	Purine metabolism;Pyrimidine metabolism;Glutathione metabolism;Drug metabolism;Metabolic pathways;Nucleotide metabolism	Interconversion of nucleotide di- and triphosphates	Fluoropyrimidine activity;Retinoblastoma gene in cancer;Pyrimidine metabolism	hsa:6240;P23921;Q9UNN2	P23921	Ribonucleoside-diphosphate reductase large subunit OS=Homo sapiens (Human) OX=9606 GN=RRM1 PE=1 SV=1	1	10	FALSE	High	Master Protein
11.2144	11.2398	11.3137	10.0224	9.84784	9.8248	FALSE		+	SLF2 KO_Parental	117	49	19	41	16	389	44.8	4.40224	0	-1.35763	-19.6441		+	Pf00268	6241	ENSG00000171848	RRM2	Purine metabolism;Pyrimidine metabolism;Glutathione metabolism;Drug metabolism;Metabolic pathways;Nucleotide metabolism;p53 signaling pathway	Transcriptional Regulation by E2F6;G1/S-Specific Transcription;Interconversion of nucleotide di- and triphosphates	Fluoropyrimidine activity;Retinoblastoma gene in cancer;Hepatitis C and hepatocellular carcinoma;Pyrimidine metabolism;Orexin receptor pathway	B2R9B5;hsa:6241;J3KP43;P31350;Q5WRU7	P31350	Ribonucleoside-diphosphate reductase subunit M2 OS=Homo sapiens (Human) OX=9606 GN=RRM2 PE=1 SV=1	1	15	FALSE	High	Master Protein
8.6879	8.55919	8.76388	7.66534	7.46434	7.49346	FALSE		+	SLF2 KO_Parental	26.634	15	9	9	9	657	74.4	3.6996	0	-1.12928	-13.0385		+	Pf16531, Pf18594	163786	ENSG00000156876	SASS6			Genes related to primary cilium development (based on CRISPR)	D3DT55;hsa:163786;Q6UVJ0;Q8N3K0	Q6UVJ0	Spindle assembly abnormal protein 6 homolog OS=Homo sapiens (Human) OX=9606 GN=SASS6 PE=1 SV=1	1	1	FALSE	High	Master Protein
4.21723	4.40599	4.6893	3.52356	3.08746	3.33628	FALSE		+	SLF2 KO_Parental	4.83	11	1	1	1	159	18	2.41499	0.00180022	-1.12174	-6.0155		+	Pf10224	60592	ENSG00000153130	SCOC		Retrograde transport at the Trans-Golgi-Network		B7WPH7;D3DNY7;E9PB65;hsa:60592;Q6P5T9;Q7L2Y0;Q7Z4P2;Q96JY9;Q9BZB2;Q9UIL1	Q9UIL1	Short coiled-coil protein OS=Homo sapiens (Human) OX=9606 GN=SCOC PE=1 SV=2	1	1	FALSE	High	Master Protein
6.60881	6.6851	6.75221	4.6837	4.64962	4.89724	FALSE		+	SLF2 KO_Parental	16.778	16	4	5	4	376	42.6	4.60236	0	-1.93852	-22.0621		+	Pf00079	5269	ENSG00000124570	SERPINB6	Amoebiasis	Neutrophil degranulation;Dissolution of Fibrin Clot	Ectoderm differentiation	B2RBA8;hsa:5269;P35237;Q59F97;Q5TD06;Q7Z2Y7;Q96J44;Q9UDI7	P35237	Serpin B6 OS=Homo sapiens (Human) OX=9606 GN=SERPINB6 PE=1 SV=3	1	4	FALSE	High	Master Protein
12.3748	12.395	12.324	10.8463	10.7899	10.8467	FALSE		+	SLF2 KO_Parental	136.72	61	20	58	20	376	42.4	6.16065	0	-1.53693	-54.2569		+	Pf00079	5272	ENSG00000170542	SERPINB9	Amoebiasis		Glucocorticoid receptor pathway;Nuclear receptors meta-pathway	B2RBW3;hsa:5272;P50453;Q5TD03	P50453	Serpin B9 OS=Homo sapiens (Human) OX=9606 GN=SERPINB9 PE=1 SV=1	1	3	FALSE	High	Master Protein
5.88509	6.39232	5.97728	5.17792	4.853	5.10852	FALSE		+	SLF2 KO_Parental	2.327	2	1	1	1	866	98.1	2.30835	0.00183609	-1.03841	-5.62369		+	Pf00536, Pf02820, Pf12140	51460	ENSG00000163935	SFMBT1				hsa:51460;Q402F7;Q96C73;Q9UHJ3;Q9Y4Q9	Q9UHJ3	Scm-like with four MBT domains protein 1 OS=Homo sapiens (Human) OX=9606 GN=SFMBT1 PE=1 SV=2	1	0	FALSE	Medium	Master Protein
6.42122	6.4446	6.61912	5.08746	4.98185	4.22497	FALSE		+	SLF2 KO_Parental	6.617	3	2	2	2	561	64.2	2.46535	0.0016027	-1.73022	-6.20825		+	Pf07557, Pf07558	151648	ENSG00000129810	SGO1	Oocyte meiosis	Separation of Sister Chromatids;Resolution of Sister Chromatid Cohesion;RHO GTPases Activate Formins;EML4 and NUDC in mitotic spindle formation;Amplification of signal from unattached kinetochores via a MAD2 inhibitory signal	Cohesin complex - Cornelia de Lange syndrome	hsa:151648;Q588H5;Q5FBB4;Q5FBB5;Q5FBB6;Q5FBB7;Q5FBB8;Q8N579;Q8WVL0;Q9BVA8;Q9H275	Q5FBB7	Shugoshin 1 OS=Homo sapiens (Human) OX=9606 GN=SGO1 PE=1 SV=1	1	8	FALSE	High	Master Protein
10.2559	10.1215	10.2886	9.11582	9.12231	9.00084	FALSE		+	SLF2 KO_Parental	41.737	10	13	14	13	1265	144.7	4.22201	0	-1.14235	-17.6906		+		151246	ENSG00000163535	SGO2		Separation of Sister Chromatids;Resolution of Sister Chromatid Cohesion;RHO GTPases Activate Formins;EML4 and NUDC in mitotic spindle formation;Amplification of signal from unattached kinetochores via a MAD2 inhibitory signal	Cohesin complex - Cornelia de Lange syndrome	hsa:151246;Q53RR9;Q53T20;Q562F6;Q86XY4;Q8IWK2;Q8IZK1;Q8N1Q5;Q96LQ3	Q562F6	Shugoshin 2 OS=Homo sapiens (Human) OX=9606 GN=SGO2 PE=1 SV=2	1	7	FALSE	High	Master Protein
9.84266	9.78496	9.87943	8.88905	8.67066	8.80703	FALSE		+	SLF2 KO_Parental	46.091	19	11	13	11	672	75.6	3.94912	0	-1.04677	-15.0892		+	Pf13229	79801	ENSG00000171241	SHCBP1				hsa:79801;Q8NEM2;Q96N60;Q9BVS0;Q9H6P6	Q8NEM2	SHC SH2 domain-binding protein 1 OS=Homo sapiens (Human) OX=9606 GN=SHCBP1 PE=1 SV=3	1	0	FALSE	High	Master Protein
8.68545	8.63662	8.84894	7.10643	6.98868	6.74281	FALSE		+	SLF2 KO_Parental	22.702	29	7	8	7	255	29.5	3.84942	0	-1.77769	-14.2349		+	Pf07160	220134	ENSG00000154839;ENSG00000262634	SKA1		Separation of Sister Chromatids;RHO GTPases Activate Formins;Resolution of Sister Chromatid Cohesion;EML4 and NUDC in mitotic spindle formation;Amplification of signal from unattached kinetochores via a MAD2 inhibitory signal		B2R9Y6;B4E0P4;hsa:220134;Q96BD8	Q96BD8	Spindle and kinetochore-associated protein 1 OS=Homo sapiens (Human) OX=9606 GN=SKA1 PE=1 SV=1	1	6	FALSE	High	Master Protein
8.88905	8.82655	8.88966	7.62863	7.53916	7.2075	FALSE		+	SLF2 KO_Parental	21.521	51	7	8	7	121	14.2	3.38984	9.6313e-05	-1.40999	-10.8633		+	Pf16740	348235	ENSG00000182628	SKA2		Separation of Sister Chromatids;Resolution of Sister Chromatid Cohesion;RHO GTPases Activate Formins;EML4 and NUDC in mitotic spindle formation;Amplification of signal from unattached kinetochores via a MAD2 inhibitory signal		A6NIL3;B3KPL3;E9PCB8;hsa:348235;Q8WVK7	Q8WVK7	Spindle and kinetochore-associated protein 2 OS=Homo sapiens (Human) OX=9606 GN=SKA2 PE=1 SV=1	1	6	FALSE	High	Master Protein
9.16239	9.14695	9.33941	7.57061	7.30834	7.38024	FALSE		+	SLF2 KO_Parental	46.65	36	12	14	12	412	46.3	4.25419	0	-1.79652	-18.0248		+		221150	ENSG00000165480	SKA3				A2A330;A2A331;B2RBY2;hsa:221150;Q5VZV5;Q86WR2;Q8IX90;Q8NBG1;Q96D22	Q8IX90	Spindle and kinetochore-associated protein 3 OS=Homo sapiens (Human) OX=9606 GN=SKA3 PE=1 SV=2	1	0	FALSE	High	Master Protein
7.14364	7.10329	7.50064	5.47897	5.49825	5.42626	FALSE		+	SLF2 KO_Parental	8.514	8	3	3	3	424	47.7	3.80969	0	-1.78136	-13.9077		+	Pf12937	6502	ENSG00000145604	SKP2	FoxO signaling pathway;Cell cycle;Ubiquitin mediated proteolysis;mTOR signaling pathway;Epstein-Barr virus infection;Pathways in cancer;Viral carcinogenesis;Small cell lung cancer	Antigen processing: Ubiquitination & Proteasome degradation;APC/C:Cdh1 mediated degradation of Cdc20 and other APC/C:Cdh1 targeted proteins in late mitosis/early G1;Ub-specific processing proteases;Orc1 removal from chromatin;Regulation of RUNX2 expression and activity;Neddylation;SCF(Skp2)-mediated degradation of p27/p21;Aberrant regulation of mitotic exit in cancer due to RB1 defects;Cyclin D a…	Cell cycle;Retinoblastoma gene in cancer;Imatinib and chronic myeloid leukemia	A8K5E0;B4DJT4;hsa:6502;Q13309;Q8TDZ0;Q8TDZ1;Q9BV69	Q13309	S-phase kinase-associated protein 2 OS=Homo sapiens (Human) OX=9606 GN=SKP2 PE=1 SV=2	1	21	FALSE	High	Master Protein
10.1191	10.0828	10.0798	9.04576	8.89966	8.90569	FALSE		+	SLF2 KO_Parental	41.115	28	8	15	8	270	31.3	4.68637	0	-1.14351	-23.1625		+	Pf15247	7884	ENSG00000163950	SLBP		RNA Polymerase II Transcription Termination;Transport of the SLBP Dependant Mature mRNA;SLBP Dependent Processing of Replication-Dependent Histone Pre-mRNAs		B3KRJ5;hsa:7884;Q14493	Q14493	Histone RNA hairpin-binding protein OS=Homo sapiens (Human) OX=9606 GN=SLBP PE=1 SV=1	1	3	FALSE	High	Master Protein
8.26021	8.31107	8.38716	7.38802	7.31288	7.18785	FALSE		+	SLF2 KO_Parental	38.03	11	9	13	6	897	102	3.91801	0	-1.02323	-14.8174		+	Pf04326, Pf09848	146857	ENSG00000154760	SLFN13				E1P645;hsa:146857;Q658M1;Q68D06;Q6ZS51;Q96A81	Q68D06	Schlafen family member 13 OS=Homo sapiens (Human) OX=9606 GN=SLFN13 PE=1 SV=1	1	0	FALSE	High	Master Protein
7.79766	7.73403	7.83352	7.27333	6.74953	6.1375	FALSE		+	SLF2 KO_Parental	17.984	9	3	7	2	467	52.3	1.50017	0.0100255	-1.06828	-3.24212		+	Pf03165, Pf03166	4087	ENSG00000175387	SMAD2	Cell cycle;Endocytosis;Cellular senescence;TGF-beta signaling pathway;Apelin signaling pathway;Hippo signaling pathway;Signaling pathways regulating pluripotency of stem cells;Th17 cell differentiation;Relaxin signaling pathway;AGE-RAGE signaling pathway in diabetic complications;Chagas disease;Human T-cell leukemia virus 1 infection;Pathways in cancer;Proteoglycans in cancer;Colorectal cancer;Pa…	Ub-specific processing proteases;SMAD2/SMAD3:SMAD4 heterotrimer regulates transcription;Downregulation of SMAD2/3:SMAD4 transcriptional activity;Downregulation of TGF-beta receptor signaling;FOXO-mediated transcription of oxidative stress, metabolic and neuronal genes;Signaling by NODAL;FOXO-mediated transcription of cell cycle genes;Transcriptional regulation of pluripotent stem cells;Signaling …	Cell cycle;AGE/RAGE pathway;Endoderm differentiation;Mesodermal commitment pathway;Extracellular vesicle-mediated signaling in recipient cells;Mesodermal commitment pathway;TGF-beta signaling pathway;Hypothesized pathways in pathogenesis of cardiovascular disease;Tgif disruption of Shh signaling;Factors and pathways affecting insulin-like growth factor (IGF1)-Akt signaling;TGF-beta signaling in t…	hsa:4087;Q15796	Q15796	Mothers against decapentaplegic homolog 2 OS=Homo sapiens (Human) OX=9606 GN=SMAD2 PE=1 SV=1	1	64	FALSE	High	Master Protein
6.79571	6.69627	6.88996	5.43962	5.7252	5.89482	FALSE		+	SLF2 KO_Parental	6.414	13	2	3	2	91	10.3	2.81187	0.000780261	-1.10744	-7.68473		+	Pf15938	221710	ENSG00000224531	SMIM13				G3V581;hsa:221710;P0DJ93	P0DJ93	Small integral membrane protein 13 OS=Homo sapiens (Human) OX=9606 GN=SMIM13 PE=3 SV=1	1	0	FALSE	High	Master Protein
4.37156	4.37156	4.52982	3.18587	3.32193	2.70044	FALSE		+	SLF2 KO_Parental	2.273	2	1	1	1	441	46.7	2.63991	0.00134062	-1.3549	-6.91774		+	Pf00505	6664	ENSG00000176887	SOX11			Pre-implantation embryo;GDNF/RET signaling axis	hsa:6664;P35716;Q4ZFV8	P35716	Transcription factor SOX-11 OS=Homo sapiens (Human) OX=9606 GN=SOX11 PE=1 SV=2	1	2	FALSE	Medium	Master Protein
9.81314	9.79588	9.90809	8.75856	8.59171	8.51806	FALSE		+	SLF2 KO_Parental	75.96	19	20	25	20	1193	134.3	3.97849	0	-1.21626	-15.3502		+		10615	ENSG00000076382	SPAG5				hsa:10615;O95213;Q96R06;Q9BWE8;Q9NT17;Q9UFE6	Q96R06	Sperm-associated antigen 5 OS=Homo sapiens (Human) OX=9606 GN=SPAG5 PE=1 SV=2	1	0	FALSE	High	Master Protein
8.28263	8.08958	8.44211	7.17991	7.26115	7.19967	FALSE		+	SLF2 KO_Parental	28.17	15	8	8	8	605	70.1	3.26577	0.000168112	-1.05786	-10.0926		+		54908	ENSG00000040275	SPDL1		Separation of Sister Chromatids;Resolution of Sister Chromatid Cohesion;RHO GTPases Activate Formins;EML4 and NUDC in mitotic spindle formation;Amplification of signal from unattached kinetochores via a MAD2 inhibitory signal		B4E393;C9JS47;hsa:54908;Q8TEC8;Q96EA4;Q9HD44;Q9NX97	Q96EA4	Protein Spindly OS=Homo sapiens (Human) OX=9606 GN=SPDL1 PE=1 SV=2	1	6	FALSE	High	Master Protein
13.7672	13.7978	13.8144	11.4043	11.4864	11.4667	FALSE		+	SLF2 KO_Parental	629.124	54	127	179	127	2472	284.4	6.89046	0	-2.34062	-82.6126		+	Pf00018, Pf00435, Pf08726, Pf13499	6709	ENSG00000197694	SPTAN1	Apoptosis	Neutrophil degranulation;RAF/MAP kinase cascade;Sensory processing of sound by outer hair cells of the cochlea;Caspase-mediated cleavage of cytoskeletal proteins;Sensory processing of sound by inner hair cells of the cochlea;COPI-mediated anterograde transport;NCAM signaling for neurite out-growth;Interaction between L1 and Ankyrins;RHOV GTPase cycle;RHOU GTPase cycle;Nephrin family interactions	Fas ligand pathway and stress induction of heat shock proteins	hsa:6709;Q13186;Q13813;Q15324;Q16606;Q59EF1;Q5VXV5;Q5VXV6;Q7Z6M5;Q9P0V0	Q13813	Spectrin alpha chain, non-erythrocytic 1 OS=Homo sapiens (Human) OX=9606 GN=SPTAN1 PE=1 SV=3	1	13	FALSE	High	Master Protein
13.2391	13.3312	13.2906	10.3936	10.4416	10.5395	FALSE		+	SLF2 KO_Parental	426.726	45	94	134	91	2364	274.4	6.21464	0	-2.82868	-55.9714		+	Pf00169, Pf00307, Pf00435	6711	ENSG00000115306	SPTBN1		COPI-mediated anterograde transport;RAF/MAP kinase cascade;NCAM signaling for neurite out-growth;Interaction between L1 and Ankyrins;RHOV GTPase cycle;RHOU GTPase cycle;Sensory processing of sound by inner hair cells of the cochlea;Sensory processing of sound by outer hair cells of the cochlea;Nephrin family interactions;Signaling by FLT3 fusion proteins	TGF-beta signaling pathway;Sudden infant death syndrome (SIDS) susceptibility pathways	B2RP63;hsa:6711;O60837;Q01082;Q16057;Q53R99;Q59ER3;Q8IX99	Q01082	Spectrin beta chain, non-erythrocytic 1 OS=Homo sapiens (Human) OX=9606 GN=SPTBN1 PE=1 SV=2	1	12	FALSE	High	Master Protein
4.71699	4.80735	4.89724	3.94486	3.90689	3.07039	FALSE		+	SLF2 KO_Parental	4.86	4	1	1	1	340	36.5	1.80004	0.00501029	-1.16648	-4.02128		+	Pf00291	63826	ENSG00000167720	SRR	Glycine, serine and threonine metabolism;D-Amino acid metabolism;Metabolic pathways	Serine biosynthesis	Neuroinflammation and glutamatergic signaling	D3DTI5;hsa:63826;Q6IA55;Q9GZT4	Q9GZT4	Serine racemase OS=Homo sapiens (Human) OX=9606 GN=SRR PE=1 SV=1	1	5	FALSE	High	Master Protein
9.54824	9.48583	9.69244	8.45861	8.32238	8.45984	FALSE		+	SLF2 KO_Parental	60.552	21	13	20	13	838	90.3	3.96445	0	-1.16189	-15.2248		+	Pf05010	10460	ENSG00000013810	TACC3		Negative regulation of NOTCH4 signaling;NOTCH3 Activation and Transmission of Signal to the Nucleus		hsa:10460;Q2NKK4;Q3KQS5;Q9UMQ1;Q9Y6A5	Q9Y6A5	Transforming acidic coiled-coil-containing protein 3 OS=Homo sapiens (Human) OX=9606 GN=TACC3 PE=1 SV=1	1	2	FALSE	High	Master Protein
9.38349	9.40705	9.44564	7.87836	7.77215	8.26209	FALSE		+	SLF2 KO_Parental	49.453	35	10	13	10	362	40.9	3.18417	0.000313774	-1.44119	-9.61405		+	Pf03372, Pf14555	51567	ENSG00000111802	TDP2		Nonhomologous End-Joining (NHEJ)	Oxidative damage response	B4DKL8;B4DQ95;hsa:51567;O95551;Q2TBE2;Q5JYM0;Q7Z6U5;Q9NUK5;Q9NYY9	O95551	Tyrosyl-DNA phosphodiesterase 2 OS=Homo sapiens (Human) OX=9606 GN=TDP2 PE=1 SV=1	1	2	FALSE	High	Master Protein
7.94134	7.94017	7.90147	6.62936	6.52513	6.66818	FALSE		+	SLF2 KO_Parental	5.074	10	3	3	3	227	25.6	5.10744	0	-1.32011	-29.5509		+	Pf20408	93081	ENSG00000151287	TEX30				hsa:93081;Q5JUR7;Q5JUR8;Q96KZ8	Q5JUR7	Testis-expressed protein 30 OS=Homo sapiens (Human) OX=9606 GN=TEX30 PE=2 SV=1	1	0	FALSE	High	Master Protein
11.5361	11.5815	11.625	10.2336	10.0791	10.2095	FALSE		+	SLF2 KO_Parental	143.463	32	35	49	35	1208	138.6	4.87584	0	-1.40683	-25.8474		+	Pf04821, Pf05029	8914	ENSG00000111602	TIMELESS		Processing of DNA double-strand break ends		B2ZAV0;hsa:8914;O94802;Q86VM1;Q8IWH3;Q9UNS1	Q9UNS1	Protein timeless homolog OS=Homo sapiens (Human) OX=9606 GN=TIMELESS PE=1 SV=2	1	1	FALSE	High	Master Protein
9.06393	8.96723	9.12386	7.76155	7.46025	7.52435	FALSE		+	SLF2 KO_Parental	28.087	25	6	8	6	301	34.5	3.86389	0	-1.46962	-14.3559		+	Pf07962	54962	ENSG00000075131	TIPIN		Processing of DNA double-strand break ends		B2CW64;hsa:54962;Q9BVW5;Q9NWZ6	Q9BVW5	TIMELESS-interacting protein OS=Homo sapiens (Human) OX=9606 GN=TIPIN PE=1 SV=2	1	1	FALSE	High	Master Protein
9.71321	9.66017	9.64241	8.42375	8.25833	8.12309	FALSE		+	SLF2 KO_Parental	26.112	24	5	11	5	234	25.5	4.01511	0	-1.40355	-15.6817		+	Pf00265	7083	ENSG00000167900	TK1	Pyrimidine metabolism;Drug metabolism;Metabolic pathways;Nucleotide metabolism	Pyrimidine salvage;G1/S-Specific Transcription	Fluoropyrimidine activity;Pyrimidine metabolism	B2RC58;hsa:7083;P04183;Q969V0;Q9UMG9	P04183	Thymidine kinase, cytosolic OS=Homo sapiens (Human) OX=9606 GN=TK1 PE=1 SV=2	1	8	FALSE	High	Master Protein
14.2676	14.3093	14.2799	13.0596	13.0081	13.0196	FALSE		+	SLF2 KO_Parental	581.044	51	84	263	66	1531	174.3	6.42317	0	-1.25645	-63.1174		+	Pf00204, Pf00521, Pf01751, Pf02518, Pf08070, Pf16898	7153	ENSG00000131747	TOP2A	Platinum drug resistance	SUMOylation of DNA replication proteins;Transcription of E2F targets under negative control by DREAM complex	Gastric cancer network 1;Gastric cancer network 2;Retinoblastoma gene in cancer	B2RTS1;hsa:7153;P11388;Q71UN1;Q71UQ5;Q9HB24;Q9HB25;Q9HB26;Q9UP44;Q9UQP9	P11388	DNA topoisomerase 2-alpha OS=Homo sapiens (Human) OX=9606 GN=TOP2A PE=1 SV=3	1	6	FALSE	High	Master Protein
9.55113	9.59749	9.59376	8.65177	8.43379	8.16842	FALSE		+	SLF2 KO_Parental	54.945	45	7	15	7	206	22.2	2.93379	0.0006711	-1.1628	-8.27363		+	Pf04201	7165	ENSG00000101150	TPD52L2				B4DPJ6;E1P5G7;hsa:7165;O43398;O43399;Q5JWU5;Q5JWU6;Q5JWU8;Q5U0E0;Q9H3Z6	O43399	Tumor protein D54 OS=Homo sapiens (Human) OX=9606 GN=TPD52L2 PE=1 SV=2	1	0	FALSE	High	Master Protein
12.3164	12.3878	12.3557	10.9365	10.7908	10.695	FALSE		+	SLF2 KO_Parental	158.066	41	32	59	32	747	85.6	4.52727	0	-1.5459	-21.1222		+	Pf06886, Pf09041, Pf12214	22974	ENSG00000088325	TPX2		AURKA Activation by TPX2;Regulation of TP53 Activity through Phosphorylation	Gastric cancer network 1	hsa:22974;Q96RR5;Q9H1R4;Q9NRA3;Q9UFN9;Q9UL00;Q9ULW0;Q9Y2M1	Q9ULW0	Targeting protein for Xklp2 OS=Homo sapiens (Human) OX=9606 GN=TPX2 PE=1 SV=2	1	3	FALSE	High	Master Protein
6.31288	6.24603	6.36457	5.39232	4.9542	5.40599	FALSE		+	SLF2 KO_Parental	9.971	11	3	3	3	312	33.6	2.6453	0.00134742	-1.05699	-6.94074		+	Pf04034, Pf04068	115939	ENSG00000007520	TSR3		rRNA modification in the nucleus and cytosol		hsa:115939;Q6PJT8;Q9UJK0	Q9UJK0	Ribosome biogenesis protein TSR3 homolog OS=Homo sapiens (Human) OX=9606 GN=TSR3 PE=1 SV=1	1	1	FALSE	High	Master Protein
6.40769	6.41954	6.43296	4.32912	4.09592	5.02237	FALSE		+	SLF2 KO_Parental	5.11	14	2	2	2	115	12.5	2.65027	0.00135429	-1.93759	-6.96197		+	Pf00581	100131187	ENSG00000215845	TSTD1		Sulfide oxidation to sulfate		hsa:100131187;Q5SY48;Q5SY49;Q5SY50;Q5SY51;Q8NFU2;Q8NFU3;Q9BV22	Q8NFU3	Thiosulfate:glutathione sulfurtransferase OS=Homo sapiens (Human) OX=9606 GN=TSTD1 PE=1 SV=3	1	1	FALSE	High	Master Protein
7.42543	7.41954	7.16591	5.93074	6.35403	6.46434	FALSE		+	SLF2 KO_Parental	11.631	15	3	3	3	222	24.4	2.3887	0.0018415	-1.08726	-5.91688		+		23508	ENSG00000133985	TTC9			Mammary gland development pathway - Pregnancy and lactation (Stage 3 of 4)	hsa:23508;Q86WT2;Q92623	Q92623	Tetratricopeptide repeat protein 9A OS=Homo sapiens (Human) OX=9606 GN=TTC9 PE=1 SV=3	1	1	FALSE	High	Master Protein
8.40557	8.36063	8.59021	7.32012	7.45779	7.07895	FALSE		+	SLF2 KO_Parental	20.198	9	7	8	7	857	97	3.05447	0.000482875	-1.16651	-8.89661		+	Pf00069	7272	ENSG00000112742	TTK	Cell cycle		Cell cycle;Retinoblastoma gene in cancer	A8K8U5;B2RDW2;E1P543;hsa:7272;P33981;Q15272;Q5TCS0;Q9BW51;Q9NTM0	P33981	Dual specificity protein kinase TTK OS=Homo sapiens (Human) OX=9606 GN=TTK PE=1 SV=2	1	3	FALSE	High	Master Protein
10.314	10.3615	10.2831	8.72996	8.69662	9.35953	FALSE		+	SLF2 KO_Parental	85.073	42	12	29	12	313	35.7	2.51775	0.00157858	-1.39083	-6.41437		+	Pf00303	7298	ENSG00000176890	TYMS	Pyrimidine metabolism;One carbon pool by folate;Metabolic pathways;Nucleotide metabolism;Antifolate resistance	Interconversion of nucleotide di- and triphosphates;G1/S-Specific Transcription	Fluoropyrimidine activity;One-carbon metabolism;Retinoblastoma gene in cancer;Trans-sulfuration and one-carbon metabolism;One-carbon metabolism and related pathways;Ethanol effects on histone modifications;Pyrimidine metabolism	hsa:7298;P04818;Q8WYK3;Q8WYK4	P04818	Thymidylate synthase OS=Homo sapiens (Human) OX=9606 GN=TYMS PE=1 SV=3	1	14	FALSE	High	Master Protein
4.35755	3.96347	4.49825	3.60881	3	2.88753	FALSE		+	SLF2 KO_Parental	6.329	4	2	3	1	507	57	1.80059	0.00501164	-1.10765	-4.02282		+	Pf01704	91373	ENSG00000197355	UAP1L1	Amino sugar and nucleotide sugar metabolism;Metabolic pathways;Biosynthesis of nucleotide sugars			A2AMJ8;hsa:91373;Q3KQV9;Q5SPZ2;Q69YQ3;Q6ZR38	Q3KQV9	UDP-N-acetylhexosamine pyrophosphorylase-like protein 1 OS=Homo sapiens (Human) OX=9606 GN=UAP1L1 PE=1 SV=2	1	3	FALSE	High	Master Protein
10.3008	10.2488	10.2819	8.59842	8.31967	8.51609	FALSE		+	SLF2 KO_Parental	36.284	47	8	11	8	179	19.6	4.54974	0	-1.7991	-21.3993		+	Pf00179	11065	ENSG00000175063	UBE2C	Ubiquitin mediated proteolysis	Separation of Sister Chromatids;Synthesis of active ubiquitin: roles of E1 and E2 enzymes;Antigen processing: Ubiquitination & Proteasome degradation;APC/C:Cdc20 mediated degradation of Securin;APC/C:Cdh1 mediated degradation of Cdc20 and other APC/C:Cdh1 targeted proteins in late mitosis/early G1;Cdc20:Phospho-APC/C mediated degradation of Cyclin A;CDK-mediated phosphorylation and removal of Cdc…	Gastric cancer network 1;Gastric cancer network 2	A6NP33;E1P5N7;G3XAB7;hsa:11065;O00762	O00762	Ubiquitin-conjugating enzyme E2 C OS=Homo sapiens (Human) OX=9606 GN=UBE2C PE=1 SV=1	1	22	FALSE	High	Master Protein
9.51432	9.46577	9.63045	7.84925	7.79701	7.88509	FALSE		+	SLF2 KO_Parental	26.328	31	6	8	6	197	22.5	5.17367	0	-1.69306	-30.7036		+	Pf00179	29089	ENSG00000077152	UBE2T	Fanconi anemia pathway	Synthesis of active ubiquitin: roles of E1 and E2 enzymes;Fanconi Anemia Pathway	Gastric cancer network 2	hsa:29089;Q2TU36;Q9NPD8	Q9NPD8	Ubiquitin-conjugating enzyme E2 T OS=Homo sapiens (Human) OX=9606 GN=UBE2T PE=1 SV=1	1	4	FALSE	High	Master Protein
8.84862	8.81538	8.91827	7.93251	7.77742	7.71699	FALSE		+	SLF2 KO_Parental	39.553	17	15	15	15	979	110.1	3.91802	0	-1.05178	-14.8175		+	Pf00443, Pf02809, Pf16674	57695	ENSG00000135913	USP37		Ub-specific processing proteases		A2RUQ8;B7ZM38;B7ZM41;E9PHL3;hsa:57695;Q2KHT2;Q53S10;Q7Z3A5;Q86T82;Q9HCH8	Q86T82	Ubiquitin carboxyl-terminal hydrolase 37 OS=Homo sapiens (Human) OX=9606 GN=USP37 PE=1 SV=2	1	1	FALSE	High	Master Protein
12.2085	12.1579	12.222	10.9544	10.9614	10.9102	FALSE		+	SLF2 KO_Parental	172.103	31	33	60	33	1129	125.9	6.00591	0	-1.25409	-49.6275		+	Pf00400, Pf12341, Pf12894	11169	ENSG00000198554	WDHD1			Mesodermal commitment pathway	C9JW18;F6W0U7;hsa:11169;O75717	O75717	WD repeat and HMG-box DNA-binding protein 1 OS=Homo sapiens (Human) OX=9606 GN=WDHD1 PE=1 SV=1	1	1	FALSE	High	Master Protein
9.87544	9.84408	10.0197	8.92511	8.91648	8.84141	FALSE		+	SLF2 KO_Parental	46.383	21	8	16	8	412	45.5	4.14395	0	-1.01875	-16.9048		+	Pf00400	10785	ENSG00000160193	WDR4		tRNA modification in the nucleus and cytosol		A8KA58;B2RCA3;B4DNQ7;D3DSK3;hsa:10785;P57081;Q9BVM5;Q9HCR3	P57081	tRNA (guanine-N(7)-)-methyltransferase non-catalytic subunit WDR4 OS=Homo sapiens (Human) OX=9606 GN=WDR4 PE=1 SV=2	1	1	FALSE	High	Master Protein
5.50462	5.51096	5.52042	4.55459	4.56682	4.1375	FALSE		+	SLF2 KO_Parental	5.213	2	2	3	1	601	69	2.82305	0.000735115	-1.09237	-7.73712		+	Pf00096, Pf01352	7643	ENSG00000213988	ZNF90	Herpes simplex virus 1 infection			B9EH87;hsa:7643;Q03938	Q03938	Zinc finger protein 90 OS=Homo sapiens (Human) OX=9606 GN=ZNF90 PE=2 SV=3	1	1	FALSE	High	Master Protein
6.38543	6.48059	6.35755	5.17792	5.24413	5.45286	FALSE		+	SLF2 KO_Parental	2.45	6	1	1	1	155	17.6	3.59879	0	-1.11622	-12.2886		+	Pf04438	9326	ENSG00000273611;ENSG00000278574	ZNHIT3				A8K493;hsa:9326;K7EQP1;Q15649;Q8WVJ3	Q15649	Zinc finger HIT domain-containing protein 3 OS=Homo sapiens (Human) OX=9606 GN=ZNHIT3 PE=1 SV=2	1	0	FALSE	Medium	Master Protein
10.8862	10.927	10.8885	12.037	12.0719	11.9837	FALSE		+	SLF2 KO_Parental	245.46	34	34	88	27	1043	113.9	5.59663	0	1.13028	39.1944	+					ATP2A3					Q93084	Sarcoplasmic/endoplasmic reticulum calcium ATPase 3 OS=Homo sapiens (Human) OX=9606 GN=ATP2A3 PE=1 SV=2	1	0	FALSE	High	Master Protein
7.52356	7.44874	7.43379	9.20872	9.37482	9.35997	FALSE		+	SLF2 KO_Parental	41.869	24	10	14	9	517	57.2	5.18017	0	1.84581	30.8191	+					ALDH1B1					P30837	Aldehyde dehydrogenase X, mitochondrial OS=Homo sapiens (Human) OX=9606 GN=ALDH1B1 PE=1 SV=3	1	0	FALSE	High	Master Protein
5.73064	5.58195	5.54226	6.81378	7.01792	7.53838	FALSE		+	SLF2 KO_Parental	16.284	12	4	4	4	464	50	2.5984	0.00135071	1.50508	6.74302	+					RCC1L					Q96I51	RCC1-like G exchanging factor-like protein OS=Homo sapiens (Human) OX=9606 GN=RCC1L PE=1 SV=2	1	0	FALSE	High	Master Protein
7.91588	8.09434	7.96116	8.96867	8.93546	9.74886	FALSE		+	SLF2 KO_Parental	53.837	18	15	16	15	985	107.3	1.97446	0.00336131	1.2272	4.52648	+		Pf01411, Pf07973	57505	ENSG00000124608	AARS2	Aminoacyl-tRNA biosynthesis	Mitochondrial tRNA aminoacylation		A2RRN5;hsa:57505;Q5JTZ9;Q8N198;Q96D02;Q9ULF0	Q5JTZ9	Alanine--tRNA ligase, mitochondrial OS=Homo sapiens (Human) OX=9606 GN=AARS2 PE=1 SV=1	1	2	FALSE	High	Master Protein
8.91109	8.88325	8.808	9.95638	10.0974	10.2115	FALSE		+	SLF2 KO_Parental	56.429	19	14	17	14	752	82.6	3.96956	0	1.22098	15.2703	+		Pf00005, Pf00664	22	ENSG00000131269	ABCB7	ABC transporters	Mitochondrial ABC transporters;Cytosolic iron-sulfur cluster assembly		G3XAC4;hsa:22;O75027;O75345;Q5VWY7;Q5VWY8;Q9BRE1;Q9UND1;Q9UP01	O75027	ATP-binding cassette sub-family B member 7, mitochondrial OS=Homo sapiens (Human) OX=9606 GN=ABCB7 PE=1 SV=2	1	3	FALSE	High	Master Protein
3	2.43296	3.23266	3.89724	4.32193	4.8125	FALSE		+	SLF2 KO_Parental	1.763	0	1	1	1	1492	161.5	1.82629	0.00473384	1.45535	4.09465	+		Pf00005, Pf00664	89845	ENSG00000124574	ABCC10	ABC transporters	ABC-family proteins mediated transport		hsa:89845;Q5T3U5;Q8NHX7;Q9H7N2;Q9NXY3;Q9UF48	Q5T3U5	Multidrug resistance-associated protein 7 OS=Homo sapiens (Human) OX=9606 GN=ABCC10 PE=1 SV=1	1	2	FALSE	Medium	Master Protein
4.93074	4.79701	4.8125	6.04658	6.05961	6.46761	FALSE		+	SLF2 KO_Parental	16.934	17	4	4	4	315	34.7	3.12904	0.000375221	1.34452	9.30278	+		Pf12697	83451	ENSG00000106077	ABHD11			7q11.23 copy number variation syndrome	H7BYM8;hsa:83451;Q6PJU0;Q8N722;Q8N723;Q8NFV2;Q8NFV3;Q8NFV4;Q9HBS8	Q8NFV4	Protein ABHD11 OS=Homo sapiens (Human) OX=9606 GN=ABHD11 PE=1 SV=1	1	1	FALSE	High	Master Protein
4.78136	4.94953	4.84298	6.23458	6.15178	6.54535	FALSE		+	SLF2 KO_Parental	2.361	4	1	1	1	310	34	3.4443	0	1.45261	11.2188	+		Pf12146	81926	ENSG00000129968	ABHD17A		RAS processing		A8K0G8;D6W5Z9;hsa:81926;Q6PJU2;Q8WUH9;Q96GS6;Q9BWL0;Q9H7Q9	Q96GS6	Alpha/beta hydrolase domain-containing protein 17A OS=Homo sapiens (Human) OX=9606 GN=ABHD17A PE=1 SV=1	1	1	FALSE	Medium	Master Protein
3.83794	3.36457	3.10434	4.51728	4.53605	4.848	FALSE		+	SLF2 KO_Parental	9.815	8	3	3	3	409	46	2.12297	0.00244528	1.19816	4.9918	+		Pf00561	171586	ENSG00000158201	ABHD3		Synthesis of PC		B0YIV0;B7Z5C2;hsa:171586;O43411;Q8WU67	Q8WU67	Phospholipase ABHD3 OS=Homo sapiens (Human) OX=9606 GN=ABHD3 PE=2 SV=2	1	1	FALSE	High	Master Protein
6.41447	6.3837	6.40259	7.75288	7.86481	7.79377	FALSE		+	SLF2 KO_Parental	17.805	16	5	6	5	337	38.3	5.69152	0	1.40356	41.3995	+		Pf00561	57406	ENSG00000163686	ABHD6	Retrograde endocannabinoid signaling	Arachidonate production from DAG		B2R7Y9;hsa:57406;Q6ZMF7;Q9BV23	Q9BV23	Monoacylglycerol lipase ABHD6 OS=Homo sapiens (Human) OX=9606 GN=ABHD6 PE=1 SV=1	1	2	FALSE	High	Master Protein
9.95143	9.84987	9.80542	11.3634	11.5454	11.5066	FALSE		+	SLF2 KO_Parental	158.304	54	17	47	17	397	41.9	4.66123	0	1.60292	22.8277	+		Pf00108, Pf02803	10449	ENSG00000167315	ACAA2	Fatty acid elongation;Fatty acid degradation;Valine, leucine and isoleucine degradation;Metabolic pathways;Fatty acid metabolism	Mitochondrial Fatty Acid Beta-Oxidation	Fatty acid biosynthesis	hsa:10449;P42765;Q9BUT6	P42765	3-ketoacyl-CoA thiolase, mitochondrial OS=Homo sapiens (Human) OX=9606 GN=ACAA2 PE=1 SV=2	1	7	FALSE	High	Master Protein
2.58496	2.03562	2.67807	4.32912	4.51096	3.97269	FALSE		+	SLF2 KO_Parental	4.761	2	1	1	1	1059	118.8	2.70508	0.00104704	1.83804	7.20009	+		Pf00441, Pf01636, Pf02770, Pf02771, Pf13419	80724	ENSG00000111271	ACAD10		Mitochondrial Fatty Acid Beta-Oxidation		G3XAJ0;hsa:80724;Q6JQN1;Q8N828;Q8NAP2;Q96BX5	Q6JQN1	Acyl-CoA dehydrogenase family member 10 OS=Homo sapiens (Human) OX=9606 GN=ACAD10 PE=1 SV=1	1	1	FALSE	High	Master Protein
9.84408	9.7848	9.84455	10.9764	11.2404	11.0092	FALSE		+	SLF2 KO_Parental	81.819	32	19	30	19	621	68.7	3.89826	0	1.25086	14.6473	+		Pf00441, Pf02770, Pf02771	28976	ENSG00000177646	ACAD9		Complex I biogenesis	Mitochondrial immune response to SARS-CoV-2;SARS-CoV-2 mitochondrial chronic oxidative stress and endothelial dysfunction	D3DNB8;hsa:28976;Q8WXX3;Q9H845	Q9H845	Complex I assembly factor ACAD9, mitochondrial OS=Homo sapiens (Human) OX=9606 GN=ACAD9 PE=1 SV=1	1	3	FALSE	High	Master Protein
10.5043	10.4339	10.3818	12.2847	12.364	12.3968	FALSE		+	SLF2 KO_Parental	120.145	40	20	50	20	421	46.6	5.59739	0	1.9085	39.2116	+		Pf00441, Pf02770, Pf02771	34	ENSG00000117054	ACADM	Fatty acid degradation;Valine, leucine and isoleucine degradation;Metabolic pathways;Fatty acid metabolism;PPAR signaling pathway;Alcoholic liver disease	PPARA activates gene expression;mitochondrial fatty acid beta-oxidation of unsaturated fatty acids;Beta oxidation of decanoyl-CoA to octanoyl-CoA-CoA;Beta oxidation of octanoyl-CoA to hexanoyl-CoA	Fatty acid beta-oxidation;PPAR-alpha pathway;Nuclear receptors meta-pathway;Mitochondrial long chain fatty acid beta-oxidation;Amino acid metabolism;PPAR signaling pathway;Sudden infant death syndrome (SIDS) susceptibility pathways	hsa:34;P11310;Q5T4U4;Q9NYF1	P11310	Medium-chain specific acyl-CoA dehydrogenase, mitochondrial OS=Homo sapiens (Human) OX=9606 GN=ACADM PE=1 SV=1	1	17	FALSE	High	Master Protein
6.58797	6.54535	6.62059	8.32103	8.45162	8.55382	FALSE		+	SLF2 KO_Parental	23.928	22	7	7	7	432	47.5	4.90158	0	1.85752	26.2352	+		Pf00441, Pf02770, Pf02771	36	ENSG00000196177	ACADSB	Fatty acid degradation;Valine, leucine and isoleucine degradation;Metabolic pathways;Fatty acid metabolism	Branched-chain amino acid catabolism	Valproic acid pathway	B4DQ51;hsa:36;P45954;Q5SQN6;Q96CX7	P45954	Short/branched chain specific acyl-CoA dehydrogenase, mitochondrial OS=Homo sapiens (Human) OX=9606 GN=ACADSB PE=1 SV=1	1	6	FALSE	High	Master Protein
10.2228	10.1602	10.076	11.3699	11.4806	11.8478	FALSE		+	SLF2 KO_Parental	134.467	50	28	42	28	655	70.3	3.14402	0.000379928	1.41307	9.38643	+		Pf00441, Pf02770, Pf02771	37	ENSG00000072778	ACADVL	Fatty acid degradation;Metabolic pathways;Fatty acid metabolism;Alcoholic liver disease	XBP1(S) activates chaperone genes;Beta oxidation of palmitoyl-CoA to myristoyl-CoA	Fatty acid beta-oxidation;Mitochondrial long chain fatty acid beta-oxidation	B4DEB6;F5H2A9;hsa:37;O76056;P49748;Q8WUL0	P49748	Very long-chain specific acyl-CoA dehydrogenase, mitochondrial OS=Homo sapiens (Human) OX=9606 GN=ACADVL PE=1 SV=1	1	8	FALSE	High	Master Protein
10.33	10.2259	10.2724	11.6262	11.812	11.7397	FALSE		+	SLF2 KO_Parental	117.269	50	16	37	16	427	45.2	4.70553	0	1.44986	23.421	+		Pf00108, Pf02803	38	ENSG00000075239	ACAT1	Fatty acid degradation;Valine, leucine and isoleucine degradation;Lysine degradation;Tryptophan metabolism;Pyruvate metabolism;Glyoxylate and dicarboxylate metabolism;Butanoate metabolism;Terpenoid backbone biosynthesis;Metabolic pathways;Carbon metabolism;Fatty acid metabolism;Fat digestion and absorption	Branched-chain amino acid catabolism;Utilization of Ketone Bodies;Synthesis of Ketone Bodies	Fatty acid beta-oxidation;Ketone bodies synthesis and degradation;Tryptophan metabolism;SARS-CoV-2 and COVID-19 pathway	B2R6H1;G3XAB4;hsa:38;P24752;Q96FG8	P24752	Acetyl-CoA acetyltransferase, mitochondrial OS=Homo sapiens (Human) OX=9606 GN=ACAT1 PE=1 SV=1	1	19	FALSE	High	Master Protein
9.2384	9.28817	9.21893	10.3301	10.3313	10.3444	FALSE		+	SLF2 KO_Parental	96.905	30	22	31	22	889	98.3	6.06864	0	1.08676	51.4546	+		Pf00330, Pf00694	48	ENSG00000122729	ACO1	Citrate cycle (TCA cycle);Glyoxylate and dicarboxylate metabolism;Metabolic pathways;Carbon metabolism;2-Oxocarboxylic acid metabolism;Biosynthesis of amino acids	Iron uptake and transport	Iron metabolism in placenta;TCA cycle and deficiency of pyruvate dehydrogenase complex (PDHc)	D3DRK7;hsa:48;P21399;Q14652;Q5VZA7	P21399	Cytoplasmic aconitate hydratase OS=Homo sapiens (Human) OX=9606 GN=ACO1 PE=1 SV=3	1	9	FALSE	High	Master Protein
11.4522	11.4093	11.3309	12.7311	12.9035	12.9778	FALSE		+	SLF2 KO_Parental	237.32	51	34	79	34	780	85.4	4.26478	0	1.47335	18.1361	+		Pf00330, Pf00694	50	ENSG00000100412	ACO2	Citrate cycle (TCA cycle);Glyoxylate and dicarboxylate metabolism;Metabolic pathways;Carbon metabolism;2-Oxocarboxylic acid metabolism;Biosynthesis of amino acids	Mitochondrial protein import;Citric acid cycle (TCA cycle)	Amino acid metabolism;Metabolic reprogramming in colon cancer;Fluoroacetic acid toxicity;TCA cycle (aka Krebs or citric acid cycle)	hsa:50;O75809;Q5JZ41;Q6FHX0;Q8TAQ6;Q99798	Q99798	Aconitate hydratase, mitochondrial OS=Homo sapiens (Human) OX=9606 GN=ACO2 PE=1 SV=2	1	12	FALSE	High	Master Protein
7.8392	7.7879	7.97441	9.34784	9.46964	9.70598	FALSE		+	SLF2 KO_Parental	36.637	27	10	13	10	421	46.2	3.79563	0	1.64065	13.7936	+		Pf04775, Pf08840	641371	ENSG00000184227	ACOT1	Fatty acid elongation;Biosynthesis of unsaturated fatty acids;Metabolic pathways;Ovarian steroidogenesis	Mitochondrial Fatty Acid Beta-Oxidation		A1L173;hsa:641371;Q3I5F9;Q86TX2	Q86TX2	Acyl-coenzyme A thioesterase 1 OS=Homo sapiens (Human) OX=9606 GN=ACOT1 PE=1 SV=1	1	5	FALSE	High	Master Protein
9.89026	9.89648	9.82193	10.7447	10.8328	11.4395	FALSE		+	SLF2 KO_Parental	102.26	34	17	31	17	660	74.4	2.17729	0.00234206	1.1361	5.1708	+		Pf01756, Pf02770, Pf14749	51	ENSG00000161533	ACOX1	Fatty acid degradation;beta-Alanine metabolism;alpha-Linolenic acid metabolism;Propanoate metabolism;Biosynthesis of unsaturated fatty acids;Metabolic pathways;Carbon metabolism;Fatty acid metabolism;PPAR signaling pathway;cAMP signaling pathway;Peroxisome;Alcoholic liver disease	TYSND1 cleaves peroxisomal proteins	Estrogen receptor pathway;Nuclear receptors meta-pathway;PPAR signaling pathway;Eicosanoid metabolism via cyclooxygenases (COX);Eicosanoid metabolism via lipooxygenases (LOX);Omega-3 / omega-6 fatty acid synthesis	A8K6X8;A8KAA0;B4DK61;F5GYQ8;hsa:51;Q12863;Q15067;Q15068;Q15101;Q16131;Q7Z3W5;Q9UD31	Q15067	Peroxisomal acyl-coenzyme A oxidase 1 OS=Homo sapiens (Human) OX=9606 GN=ACOX1 PE=1 SV=3	1	20	FALSE	High	Master Protein
6.18785	6.32012	6.17792	8.32598	8.37721	8.56491	FALSE		+	SLF2 KO_Parental	17.872	10	4	5	4	386	44.5	4.85567	0	2.19407	25.5475	+		Pf00328	55	ENSG00000014257	ACP3		Neutrophil degranulation		D3DNC6;hsa:55;P15309;Q5FBY0;Q96KY0;Q96QK9;Q96QM0	P15309	Prostatic acid phosphatase OS=Homo sapiens (Human) OX=9606 GN=ACP3 PE=1 SV=3	1	1	FALSE	High	Master Protein
7.18289	7.11894	6.99435	8.73064	8.76354	9.00675	FALSE		+	SLF2 KO_Parental	24.401	12	7	8	7	615	68.1	4.13478	0	1.73492	16.8147	+		Pf00501, Pf13193	80221	ENSG00000167107	ACSF2		Mitochondrial Fatty Acid Beta-Oxidation	Mitochondrial long chain fatty acid beta-oxidation	B4DFQ6;B4DHT5;B4DUF5;hsa:80221;Q96CM8;Q9H7G2	Q96CM8	Medium-chain acyl-CoA ligase ACSF2, mitochondrial OS=Homo sapiens (Human) OX=9606 GN=ACSF2 PE=1 SV=2	1	2	FALSE	High	Master Protein
7.53993	7.59246	7.5691	8.76587	8.75722	8.77017	FALSE		+	SLF2 KO_Parental	28.907	20	12	12	11	576	64.1	6.75567	0	1.19726	76.4418	+		Pf00501, Pf13193	197322	ENSG00000176715	ACSF3	Fatty acid biosynthesis;Valine, leucine and isoleucine degradation;Metabolic pathways;Fatty acid metabolism	Synthesis of very long-chain fatty acyl-CoAs		A8K4J8;C9JQL6;hsa:197322;Q4G176;Q6INA0;Q8N2F7	Q4G176	Malonate--CoA ligase ACSF3, mitochondrial OS=Homo sapiens (Human) OX=9606 GN=ACSF3 PE=1 SV=3	1	5	FALSE	High	Master Protein
10.3731	10.3339	10.2896	11.5423	11.4906	11.7213	FALSE		+	SLF2 KO_Parental	130.27	41	23	42	21	711	79.1	4.14742	0	1.25252	16.9389	+		Pf00501	2182	ENSG00000068366	ACSL4	Fatty acid biosynthesis;Fatty acid degradation;Metabolic pathways;Fatty acid metabolism;PPAR signaling pathway;Peroxisome;Ferroptosis;Thermogenesis;Adipocytokine signaling pathway	Synthesis of very long-chain fatty acyl-CoAs;Intracellular metabolism of fatty acids regulates insulin secretion	Fatty acid beta-oxidation;Fatty acid biosynthesis;Mitochondrial long chain fatty acid beta-oxidation;PPAR signaling pathway;Ferroptosis;Thermogenesis;Cholesterol metabolism with Bloch and Kandutsch-Russell pathways;Omega-3 / omega-6 fatty acid synthesis;Omega-9 fatty acid synthesis;Fatty acid transporters	D3DUY2;hsa:2182;O60488;O60848;O60849;Q5JWV8	O60488	Long-chain-fatty-acid--CoA ligase 4 OS=Homo sapiens (Human) OX=9606 GN=ACSL4 PE=1 SV=2	1	21	FALSE	High	Master Protein
6.5345	6.59395	6.29094	8.39489	8.61545	8.66959	FALSE		+	SLF2 KO_Parental	23.416	12	6	9	6	689	74.8	4.12109	0	2.08685	16.6812	+		Pf00501, Pf13193, Pf16177	84532	ENSG00000154930	ACSS1	Glycolysis / Gluconeogenesis;Pyruvate metabolism;Glyoxylate and dicarboxylate metabolism;Propanoate metabolism;Metabolic pathways;Carbon metabolism	Ethanol oxidation	Sterol regulatory element-binding proteins (SREBP) signaling;Amino acid metabolism;Statin inhibition of cholesterol production;Familial hyperlipidemia type 4	B3KXL2;B4DJZ3;D3DW48;F5H6F4;F8W7Y1;hsa:84532;Q5TF42;Q8IV99;Q8N234;Q96JI1;Q96JX6;Q9NU28;Q9NUB1	Q9NUB1	Acetyl-coenzyme A synthetase 2-like, mitochondrial OS=Homo sapiens (Human) OX=9606 GN=ACSS1 PE=1 SV=2	1	11	FALSE	High	Master Protein
5.26679	4.98185	5.23266	6.50462	6.8679	6.16993	FALSE		+	SLF2 KO_Parental	2.695	1	1	1	1	823	90.4	2.44635	0.00170792	1.35371	6.13493	+		Pf00002, Pf01825, Pf07645	30817	ENSG00000127507	ADGRE2		Class B/2 (Secretin family receptors)	GPCRs, other;GPCRs, class B secretin-like	B4DQ96;E7ESD7;E9PBR1;E9PEL6;E9PFQ5;E9PG91;hsa:30817;Q8NG96;Q9UHX3;Q9Y4B1	Q9UHX3	Adhesion G protein-coupled receptor E2 OS=Homo sapiens (Human) OX=9606 GN=ADGRE2 PE=1 SV=2	1	3	FALSE	Medium	Master Protein
7.02126	7.06286	7.07468	8.46025	8.51846	8.38068	FALSE		+	SLF2 KO_Parental	21.738	10	4	6	4	497	54.1	5.2717	0	1.4002	32.4922	+		Pf04587	83440	ENSG00000159322	ADPGK	Glycolysis / Gluconeogenesis;Metabolic pathways;Carbon metabolism	Glycolysis		hsa:83440;Q49AU7;Q8NBI1;Q8WZ90;Q96NF8;Q9BRR6;Q9H0A7	Q9BRR6	ADP-dependent glucokinase OS=Homo sapiens (Human) OX=9606 GN=ADPGK PE=1 SV=1	1	4	FALSE	High	Master Protein
10.6414	10.6569	10.5261	11.8447	11.9348	11.9833	FALSE		+	SLF2 KO_Parental	129.25	33	28	46	28	797	88.5	4.65016	0	1.31283	22.6817	+		Pf00004, Pf01434, Pf06480, Pf17862	10939	ENSG00000141385	AFG3L2	Spinocerebellar ataxia	Processing of SMDT1	Ciliary landscape	hsa:10939;Q6P1L0;Q9Y4W6	Q9Y4W6	AFG3-like protein 2 OS=Homo sapiens (Human) OX=9606 GN=AFG3L2 PE=1 SV=2	1	3	FALSE	High	Master Protein
8.03617	8.01514	7.89603	9.40472	9.61379	10.1385	FALSE		+	SLF2 KO_Parental	34.229	25	9	10	9	422	47.1	2.83674	0.000742776	1.73656	7.80172	+		Pf00781, Pf19712	55750	ENSG00000006530;ENSG00000262327	AGK	Glycerolipid metabolism;Metabolic pathways	Signaling by BRAF and RAF1 fusions;Glycerophospholipid biosynthesis		hsa:55750;Q53H12;Q75KN1;Q96GC3;Q9NP48	Q53H12	Acylglycerol kinase, mitochondrial OS=Homo sapiens (Human) OX=9606 GN=AGK PE=1 SV=2	1	4	FALSE	High	Master Protein
7.23074	7.17891	7.16088	8.18488	8.28216	8.52081	FALSE		+	SLF2 KO_Parental	18.457	23	5	5	5	283	31.7	3.43704	0	1.13911	11.1708	+		Pf01553	10554	ENSG00000204310;ENSG00000206324;ENSG00000226467;ENSG00000227642;ENSG00000228892;ENSG00000235758;ENSG00000236873	AGPAT1	Glycerolipid metabolism;Glycerophospholipid metabolism;Metabolic pathways;Phospholipase D signaling pathway;Fat digestion and absorption	ChREBP activates metabolic gene expression;Synthesis of PA	Triacylglyceride synthesis	A2BFI5;hsa:10554;Q5BL03;Q99943	Q99943	1-acyl-sn-glycerol-3-phosphate acyltransferase alpha OS=Homo sapiens (Human) OX=9606 GN=AGPAT1 PE=1 SV=2	1	8	FALSE	High	Master Protein
8.68475	8.57932	8.68054	9.63027	9.74483	9.76072	FALSE		+	SLF2 KO_Parental	45.118	27	10	15	10	364	42	4.41882	0	1.06374	19.8341	+		Pf01553, Pf16076	55326	ENSG00000155189;ENSG00000284980	AGPAT5	Glycerolipid metabolism;Glycerophospholipid metabolism;Metabolic pathways;Phospholipase D signaling pathway	Synthesis of PA	Triacylglyceride synthesis	hsa:55326;Q8IZ47;Q9BQG4;Q9NUQ2	Q9NUQ2	1-acyl-sn-glycerol-3-phosphate acyltransferase epsilon OS=Homo sapiens (Human) OX=9606 GN=AGPAT5 PE=1 SV=3	1	6	FALSE	High	Master Protein
9.62297	9.59582	9.59264	10.8311	11.0636	11.0901	FALSE		+	SLF2 KO_Parental	108.655	32	16	37	16	613	66.9	4.13299	0	1.39114	16.7972	+		Pf00070, Pf14721	9131	ENSG00000156709	AIFM1	Apoptosis;Necroptosis		Apoptosis modulation and signaling;Nanomaterial induced apoptosis;Apoptosis modulation by HSP70	A4QPB4;B1ALN1;B2RB08;D3DTE9;E9PRR0;hsa:9131;O95831;Q1L6K4;Q1L6K6;Q2QKE4;Q5JUZ7;Q6I9X6;Q9Y3I3;Q9Y3I4	O95831	Apoptosis-inducing factor 1, mitochondrial OS=Homo sapiens (Human) OX=9606 GN=AIFM1 PE=1 SV=1	1	5	FALSE	High	Master Protein
10.7174	10.6818	10.6398	11.668	11.7802	11.6716	FALSE		+	SLF2 KO_Parental	80.852	51	12	41	12	239	26.5	4.73526	0	1.02694	23.8277	+		Pf00406, Pf05191	204	ENSG00000004455	AK2	Purine metabolism;Thiamine metabolism;Metabolic pathways;Nucleotide metabolism;Biosynthesis of cofactors	Interconversion of nucleotide di- and triphosphates		A8K6L1;B4DHH7;B4DL64;hsa:204;P54819;Q16856;Q5EB54;Q5TIF7;Q8TCY2;Q8TCY3	P54819	Adenylate kinase 2, mitochondrial OS=Homo sapiens (Human) OX=9606 GN=AK2 PE=1 SV=2	1	6	FALSE	High	Master Protein
9.24341	9.23362	9.14822	11.1637	11.2342	11.2479	FALSE		+	SLF2 KO_Parental	56.213	54	12	19	12	227	25.6	6.02782	0	2.00687	50.2581	+		Pf00406, Pf05191	50808	ENSG00000147853	AK3	Purine metabolism;Nucleotide metabolism;Biosynthesis of cofactors	Factors involved in megakaryocyte development and platelet production		B4DP58;D3DRI1;E7ET30;hsa:50808;Q5VYW6;Q9H576;Q9HC01;Q9NPB4;Q9UIJ7	Q9UIJ7	GTP:AMP phosphotransferase AK3, mitochondrial OS=Homo sapiens (Human) OX=9606 GN=AK3 PE=1 SV=4	1	4	FALSE	High	Master Protein
9.17268	9.12696	9.01625	11.1299	11.3158	11.4586	FALSE		+	SLF2 KO_Parental	51.426	58	11	22	11	223	25.3	4.49563	0	2.19612	20.7382	+		Pf00406, Pf05191	205	ENSG00000162433	AK4	Purine metabolism;Thiamine metabolism;Metabolic pathways;Nucleotide metabolism;Biosynthesis of cofactors	Interconversion of nucleotide di- and triphosphates	CCL18 signaling pathway	B2R927;D3DQ62;hsa:205;P27144;Q6IBH4;Q6NXQ5;Q8IUU9	P27144	Adenylate kinase 4, mitochondrial OS=Homo sapiens (Human) OX=9606 GN=AK4 PE=1 SV=1	1	7	FALSE	High	Master Protein
7.46761	7.55995	7.48059	9.01318	9.17268	9.42185	FALSE		+	SLF2 KO_Parental	47.497	22	10	13	10	535	57.8	3.80767	0	1.69986	13.8912	+		Pf00171	4329	ENSG00000119711	ALDH6A1	Valine, leucine and isoleucine degradation;beta-Alanine metabolism;Inositol phosphate metabolism;Propanoate metabolism;Metabolic pathways;Carbon metabolism	Branched-chain amino acid catabolism		B2R609;B4DFS8;hsa:4329;J3KNU8;Q02252;Q9UKM8	Q02252	Methylmalonate-semialdehyde dehydrogenase [acylating], mitochondrial OS=Homo sapiens (Human) OX=9606 GN=ALDH6A1 PE=1 SV=2	1	7	FALSE	High	Master Protein
7.61839	7.79961	7.7046	9.17891	9.19894	9.40024	FALSE		+	SLF2 KO_Parental	26.04	16	7	8	7	464	52.5	4.21769	0	1.55183	17.6461	+		Pf00534	56052	ENSG00000033011	ALG1	N-Glycan biosynthesis;Various types of N-glycan biosynthesis;Metabolic pathways	Biosynthesis of the N-glycan precursor (dolichol lipid-linked oligosaccharide, LLO) and transfer to a nascent protein;Defective ALG1 causes CDG-1k	Nephrotic syndrome	B4DP08;hsa:56052;Q6UVZ9;Q8N5Y4;Q9BT22;Q9P2Y2	Q9BT22	Chitobiosyldiphosphodolichol beta-mannosyltransferase OS=Homo sapiens (Human) OX=9606 GN=ALG1 PE=1 SV=2	1	6	FALSE	High	Master Protein
7.71493	7.72724	7.51096	8.36457	8.52317	9.30561	FALSE		+	SLF2 KO_Parental	11.615	8	5	6	5	507	58.1	1.64665	0.00717136	1.08007	3.60979	+		Pf03155	29929	ENSG00000088035	ALG6	N-Glycan biosynthesis;Metabolic pathways	Biosynthesis of the N-glycan precursor (dolichol lipid-linked oligosaccharide, LLO) and transfer to a nascent protein;Defective ALG6 causes CDG-1c	GPCRs, other	B3KMU2;hsa:29929;Q5SXR9;Q9H3I0;Q9Y672	Q9Y672	Dolichyl pyrophosphate Man9GlcNAc2 alpha-1,3-glucosyltransferase OS=Homo sapiens (Human) OX=9606 GN=ALG6 PE=1 SV=2	1	5	FALSE	High	Master Protein
4.72792	4.58496	5.04876	5.79701	5.83289	5.8125	FALSE		+	SLF2 KO_Parental	7.227	5	2	2	2	470	51.7	2.76471	0.00081629	1.02692	7.46727	+		Pf00147	83854	ENSG00000130812	ANGPTL6				A5PKV7;hsa:83854;Q8NI99;Q9BZZ0	Q8NI99	Angiopoietin-related protein 6 OS=Homo sapiens (Human) OX=9606 GN=ANGPTL6 PE=1 SV=1	1	0	FALSE	High	Master Protein
3.40599	3.56071	3.70044	4.70598	4.79701	5.2891	FALSE		+	SLF2 KO_Parental	3.247	3	1	1	1	346	38.7	2.62912	0.00132944	1.37498	6.87193	+		Pf00191	301	ENSG00000135046	ANXA1		Interleukin-4 and Interleukin-13 signaling;G alpha (q) signalling events;G alpha (i) signalling events;Smooth Muscle Contraction;Formyl peptide receptors bind formyl peptides and many other ligands	Spinal cord injury;VEGFA-VEGFR2 signaling pathway;Prostaglandin synthesis and regulation	B5BU38;hsa:301;P04083	P04083	Annexin A1 OS=Homo sapiens (Human) OX=9606 GN=ANXA1 PE=1 SV=2	1	8	FALSE	High	Master Protein
7.31379	7.25267	7.16088	10.3624	10.4056	10.3292	FALSE		+	SLF2 KO_Parental	68.449	49	15	20	15	319	35.9	6.41813	0	3.12328	62.9344	+		Pf00191	307	ENSG00000196975	ANXA4			Prostaglandin synthesis and regulation	B4DDF9;hsa:307;P09525;Q6LES2;Q96F33;Q9BWK1	P09525	Annexin A4 OS=Homo sapiens (Human) OX=9606 GN=ANXA4 PE=1 SV=4	1	1	FALSE	High	Master Protein
10.8632	10.8094	10.8367	12.5704	12.5056	12.4174	FALSE		+	SLF2 KO_Parental	189.039	65	43	73	43	673	75.8	5.41761	0	1.66141	35.3477	+		Pf00191	309	ENSG00000197043	ANXA6		Smooth Muscle Contraction	Calcium regulation in cardiac cells;Prostaglandin synthesis and regulation	B7Z8A7;D3DQH4;E9PGK1;hsa:309;P08133;Q6ZT79	P08133	Annexin A6 OS=Homo sapiens (Human) OX=9606 GN=ANXA6 PE=1 SV=3	1	3	FALSE	High	Master Protein
9.01374	9.02292	8.91797	9.90283	9.96434	10.2414	FALSE		+	SLF2 KO_Parental	65.186	43	14	19	14	416	46.5	3.18341	0.000313194	1.05131	9.60969	+		Pf03088, Pf20067	57136	ENSG00000101474	APMAP			Ciliary landscape	A8K514;B4DXG1;hsa:57136;Q6UVZ8;Q9GZS8;Q9HDC9;Q9NUB2	Q9HDC9	Adipocyte plasma membrane-associated protein OS=Homo sapiens (Human) OX=9606 GN=APMAP PE=1 SV=2	1	1	FALSE	High	Master Protein
7.29278	7.30834	7.29737	8.35271	8.23074	8.60992	FALSE		+	SLF2 KO_Parental	25.993	16	6	7	6	382	45.9	3.2196	0.000242967	1.09829	9.81921	+		Pf05240, Pf18782	9582	ENSG00000179750	APOBEC3B	Viral life cycle;Human immunodeficiency virus 1 infection	Formation of the Editosome		B0QYD2;hsa:9582;O95618;Q20WL1;Q5IFJ4;Q7Z2N3;Q7Z6D6;Q9UE74;Q9UH17	Q9UH17	DNA dC->dU-editing enzyme APOBEC-3B OS=Homo sapiens (Human) OX=9606 GN=APOBEC3B PE=1 SV=1	1	4	FALSE	High	Master Protein
4.16993	4.24793	4.36457	5.27053	5.41616	5.64097	FALSE		+	SLF2 KO_Parental	5.426	16	1	1	1	99	10.8	3.20103	0.000318895	1.18175	9.71116	+		Pf05778	345	ENSG00000110245	APOC3	PPAR signaling pathway;Cholesterol metabolism	Retinoid metabolism and transport;Chylomicron assembly;Chylomicron remodeling;HDL remodeling	PPAR-alpha pathway;Nuclear receptors meta-pathway;PPAR signaling pathway;Statin inhibition of cholesterol production	hsa:345;P02656;Q08E83;Q6Q786	P02656	Apolipoprotein C-III OS=Homo sapiens (Human) OX=9606 GN=APOC3 PE=1 SV=1	1	10	FALSE	High	Master Protein
5.96347	6.08958	5.85798	7.37156	7.1639	7.55228	FALSE		+	SLF2 KO_Parental	3.267	8	2	3	2	188	21.2	3.35721	9.30909e-05	1.39224	10.6554	+		Pf11032	55937	ENSG00000204444;ENSG00000206409;ENSG00000224290;ENSG00000226215;ENSG00000227567;ENSG00000231974;ENSG00000235754	APOM		Retinoid metabolism and transport		B0UX98;hsa:55937;O95445;Q5SRP4;Q9P046;Q9UMP6	O95445	Apolipoprotein M OS=Homo sapiens (Human) OX=9606 GN=APOM PE=1 SV=2	1	1	FALSE	High	Master Protein
4.16189	3.80735	4.03562	5.10434	5.49825	4.7866	FALSE		+	SLF2 KO_Parental	7.6	3	2	2	1	818	89.2	2.09273	0.00255891	1.12811	4.89422	+		Pf00620, Pf03114	9912	ENSG00000006740	ARHGAP44		RHOA GTPase cycle;RAC1 GTPase cycle;CDC42 GTPase cycle		A6NCP5;A8MQB2;hsa:9912;O75160;Q17R89;Q7Z5Z7;Q9Y4Q4	Q17R89	Rho GTPase-activating protein 44 OS=Homo sapiens (Human) OX=9606 GN=ARHGAP44 PE=1 SV=1	1	3	FALSE	High	Master Protein
2.90689	2.90689	3.33628	3.75489	4.1127	4.3505	FALSE		+	SLF2 KO_Parental	20.374	11	8	8	7	750	83.2	1.98326	0.00329652	1.02267	4.55313	+		Pf00018, Pf00169, Pf00620	64333	ENSG00000123329	ARHGAP9		RHOA GTPase cycle;CDC42 GTPase cycle;RAC1 GTPase cycle;Neutrophil degranulation		B4DVI3;E9PDX9;hsa:64333;Q8NAF3;Q8TCJ3;Q8WYR0;Q96EZ2;Q96S74;Q9BRR9	Q9BRR9	Rho GTPase-activating protein 9 OS=Homo sapiens (Human) OX=9606 GN=ARHGAP9 PE=1 SV=2	1	4	FALSE	High	Master Protein
6.77347	6.85798	6.86047	7.91049	8.00675	8.32238	FALSE		+	SLF2 KO_Parental	18.285	9	5	7	5	593	62.9	3.21411	0.000241423	1.24923	9.78717	+		Pf01388	1820	ENSG00000116017	ARID3A		TP53 Regulates Transcription of Genes Involved in G1 Cell Cycle Arrest		hsa:1820;Q5I858;Q6P9C6;Q8IZA7;Q8N4Z3;Q99856	Q99856	AT-rich interactive domain-containing protein 3A OS=Homo sapiens (Human) OX=9606 GN=ARID3A PE=1 SV=2	1	1	FALSE	High	Master Protein
8.30788	8.36676	8.42668	9.3837	9.55171	9.4475	FALSE		+	SLF2 KO_Parental	43.456	21	11	14	11	561	60.6	4.28007	0	1.09386	18.2981	+		Pf01388	10620	ENSG00000179361	ARID3B				hsa:10620;O95443;Q59HC9;Q6P9C9;Q8IVW6	Q8IVW6	AT-rich interactive domain-containing protein 3B OS=Homo sapiens (Human) OX=9606 GN=ARID3B PE=1 SV=2	1	0	FALSE	High	Master Protein
7.0045	6.98071	6.93074	8.14771	8.1982	8.33762	FALSE		+	SLF2 KO_Parental	26.934	20	4	6	4	188	21.6	4.48853	0	1.25586	20.6529	+		Pf03208	10550	ENSG00000144746	ARL6IP5		Glutamate Neurotransmitter Release Cycle		B2R6V5;hsa:10550;O75915;Q53ES3;Q5KU08	O75915	PRA1 family protein 3 OS=Homo sapiens (Human) OX=9606 GN=ARL6IP5 PE=1 SV=1	1	1	FALSE	High	Master Protein
2.94486	3.32193	2.1375	4.51096	4.39232	4.52982	FALSE		+	SLF2 KO_Parental	8.928	5	3	3	2	812	89.1	2.05106	0.00289472	1.67627	4.7622	+		Pf01424, Pf12752	10777	ENSG00000172995	ARPP21				B4DG96;hsa:10777;Q49AK3;Q49AS6;Q4G0V4;Q6NYC3;Q86V31;Q9UBL0;Q9UF93	Q9UBL0	cAMP-regulated phosphoprotein 21 OS=Homo sapiens (Human) OX=9606 GN=ARPP21 PE=1 SV=2	1	0	FALSE	High	Master Protein
7.6632	7.65535	7.61176	8.94105	8.81954	8.96058	FALSE		+	SLF2 KO_Parental	30.665	20	7	8	7	464	51.6	4.94644	0	1.26362	26.9248	+		Pf00206, Pf14698	435	ENSG00000126522	ASL	Arginine biosynthesis;Alanine, aspartate and glutamate metabolism;Metabolic pathways;Biosynthesis of amino acids	Urea cycle	Alanine and aspartate metabolism	E7EMI0;E9PE48;hsa:435;P04424;Q6LDS5;Q96HS2	P04424	Argininosuccinate lyase OS=Homo sapiens (Human) OX=9606 GN=ASL PE=1 SV=4	1	6	FALSE	High	Master Protein
10.2211	10.1513	10.2142	11.1854	11.3861	11.2838	FALSE		+	SLF2 KO_Parental	129.949	25	29	39	21	1220	134.6	4.2087	0	1.08959	17.5541	+		Pf00122, Pf00689, Pf00690, Pf00702, Pf12424, Pf13246	490	ENSG00000070961	ATP2B1	Calcium signaling pathway;cGMP-PKG signaling pathway;cAMP signaling pathway;Adrenergic signaling in cardiomyocytes;Aldosterone synthesis and secretion;Endocrine and other factor-regulated calcium reabsorption;Salivary secretion;Pancreatic secretion;Mineral absorption	Sensory processing of sound by inner hair cells of the cochlea;Ion homeostasis;Ion transport by P-type ATPases;Reduction of cytosolic Ca++ levels	Vitamin D receptor pathway;Splicing factor NOVA regulated synaptic proteins;Vitamin D-sensitive calcium signaling in depression;Calcium regulation in cardiac cells	hsa:490;P20020;Q12992;Q12993;Q13819;Q13820;Q13821;Q16504;Q93082	P20020	Plasma membrane calcium-transporting ATPase 1 OS=Homo sapiens (Human) OX=9606 GN=ATP2B1 PE=1 SV=4	1	17	FALSE	High	Master Protein
5.57894	5.56377	5.35403	6.67807	6.92837	7.11998	FALSE		+	SLF2 KO_Parental	43.714	8	10	12	2	1220	134.1	3.17911	0.000311275	1.4099	9.58512	+		Pf00122, Pf00689, Pf00690, Pf08282, Pf12424, Pf13246	492	ENSG00000067842	ATP2B3	Calcium signaling pathway;cGMP-PKG signaling pathway;cAMP signaling pathway;Adrenergic signaling in cardiomyocytes;Aldosterone synthesis and secretion;Endocrine and other factor-regulated calcium reabsorption;Salivary secretion;Pancreatic secretion;Mineral absorption	Ion homeostasis;Ion transport by P-type ATPases;Reduction of cytosolic Ca++ levels	Vitamin D-sensitive calcium signaling in depression;Calcium regulation in cardiac cells	B7WNR8;B7WNY5;hsa:492;Q12995;Q16720;Q16858	Q16720	Plasma membrane calcium-transporting ATPase 3 OS=Homo sapiens (Human) OX=9606 GN=ATP2B3 PE=1 SV=3	1	14	FALSE	High	Master Protein
12.6449	12.5571	12.5631	13.669	13.8052	13.7174	FALSE		+	SLF2 KO_Parental	282.756	62	40	153	40	553	59.7	4.70114	0	1.14216	23.3616	+		Pf00006, Pf00306, Pf02874	498	ENSG00000152234	ATP5F1A	Oxidative phosphorylation;Metabolic pathways;Thermogenesis;Alzheimer disease;Parkinson disease;Amyotrophic lateral sclerosis;Huntington disease;Prion disease;Pathways of neurodegeneration;Chemical carcinogenesis;Diabetic cardiomyopathy	Mitochondrial protein import;Cristae formation;Formation of ATP by chemiosmotic coupling	Electron transport chain: OXPHOS system in mitochondria;7q11.23 copy number variation syndrome;Oxidative phosphorylation	A8K092;B4DY56;hsa:498;K7ENP3;P25705;Q53XX6;Q8IXV2;Q96FB4;Q96HW2;Q96IR6;Q9BTV8	P25705	ATP synthase subunit alpha, mitochondrial OS=Homo sapiens (Human) OX=9606 GN=ATP5F1A PE=1 SV=1	1	17	FALSE	High	Master Protein
12.3425	12.3176	12.3054	13.3838	13.4477	13.6567	FALSE		+	SLF2 KO_Parental	370.024	76	29	174	29	529	56.5	3.83623	0	1.17423	14.1255	+		Pf00006, Pf02874	506	ENSG00000110955	ATP5F1B	Oxidative phosphorylation;Metabolic pathways;Thermogenesis;Alzheimer disease;Parkinson disease;Amyotrophic lateral sclerosis;Huntington disease;Prion disease;Pathways of neurodegeneration;Chemical carcinogenesis;Diabetic cardiomyopathy	Mitochondrial protein import;Cristae formation;Transcriptional activation of mitochondrial biogenesis;Formation of ATP by chemiosmotic coupling	Electron transport chain: OXPHOS system in mitochondria;7q11.23 copy number variation syndrome;Oxidative phosphorylation	A8K4X0;hsa:506;P06576;Q14283	P06576	ATP synthase subunit beta, mitochondrial OS=Homo sapiens (Human) OX=9606 GN=ATP5F1B PE=1 SV=3	1	18	FALSE	High	Master Protein
11.1098	11.1237	11.0629	12.2047	12.2509	12.1672	FALSE		+	SLF2 KO_Parental	85.183	37	11	43	11	298	33	5.4719	0	1.10884	36.4729	+		Pf00231	509	ENSG00000165629	ATP5F1C	Oxidative phosphorylation;Metabolic pathways;Thermogenesis;Alzheimer disease;Parkinson disease;Amyotrophic lateral sclerosis;Huntington disease;Prion disease;Pathways of neurodegeneration;Chemical carcinogenesis;Diabetic cardiomyopathy	Cristae formation;Formation of ATP by chemiosmotic coupling	Electron transport chain: OXPHOS system in mitochondria	A8KA31;hsa:509;P36542;Q5VYP3;Q6I9V2;Q96AS8	P36542	ATP synthase subunit gamma, mitochondrial OS=Homo sapiens (Human) OX=9606 GN=ATP5F1C PE=1 SV=1	1	14	FALSE	High	Master Protein
7.51649	7.40599	7.42122	8.36238	8.42962	8.67349	FALSE		+	SLF2 KO_Parental	19.888	17	3	7	3	168	17.5	3.30657	8.90745e-05	1.04059	10.3402	+		Pf02823	513	ENSG00000099624	ATP5F1D	Oxidative phosphorylation;Metabolic pathways;Thermogenesis;Alzheimer disease;Parkinson disease;Amyotrophic lateral sclerosis;Huntington disease;Prion disease;Pathways of neurodegeneration;Chemical carcinogenesis;Diabetic cardiomyopathy	Cristae formation;Formation of ATP by chemiosmotic coupling	Electron transport chain: OXPHOS system in mitochondria;7q11.23 copy number variation syndrome;Oxidative phosphorylation	D6W5Y3;hsa:513;P30049;Q6FG90	P30049	ATP synthase subunit delta, mitochondrial OS=Homo sapiens (Human) OX=9606 GN=ATP5F1D PE=1 SV=2	1	16	FALSE	High	Master Protein
5.15381	5.16189	5.33271	6.46107	6.62205	6.70321	FALSE		+	SLF2 KO_Parental	4.148	29	2	3	2	51	5.8	3.93793	0	1.37931	14.9909	+		Pf04627			ATP5F1EP2				Q5VTU8	Q5VTU8	ATP synthase subunit epsilon-like protein, mitochondrial OS=Homo sapiens (Human) OX=9606 GN=ATP5F1EP2 PE=1 SV=1	1	0	FALSE	High	Master Protein
9.36982	8.66391	8.96087	10.1316	10.3825	10.2567	FALSE		+	SLF2 KO_Parental	35.693	44	10	16	10	106	12.2	2.35672	0.00185684	1.25873	5.79871	+		Pf04568	93974	ENSG00000130770;ENSG00000285390	ATP5IF1			Electron transport chain: OXPHOS system in mitochondria	hsa:93974;Q5JXL8;Q6IAQ7;Q9BSL9;Q9UII2	Q9UII2	ATPase inhibitor, mitochondrial OS=Homo sapiens (Human) OX=9606 GN=ATP5IF1 PE=1 SV=1	1	1	FALSE	High	Master Protein
6.81634	6.86419	6.75889	7.91109	7.95361	8.16088	FALSE		+	SLF2 KO_Parental	15.972	26	2	5	2	94	10.9	3.87053	0	1.19539	14.4118	+		Pf10206	9551	ENSG00000241468	ATP5MF	Oxidative phosphorylation;Metabolic pathways;Thermogenesis	Cristae formation;Formation of ATP by chemiosmotic coupling	Electron transport chain: OXPHOS system in mitochondria;Oxidative phosphorylation	C9J8H9;F8W7V3;hsa:9551;O76079;P56134;Q6IBB3;Q96L83;Q9BTI8	P56134	ATP synthase subunit f, mitochondrial OS=Homo sapiens (Human) OX=9606 GN=ATP5MF PE=1 SV=3	1	7	FALSE	High	Master Protein
6.74551	6.65392	6.65821	7.54071	7.72656	8.35491	FALSE		+	SLF2 KO_Parental	5.449	28	2	7	2	58	6.7	2.05938	0.0028703	1.18818	4.78836	+		Pf08039	9556	ENSG00000156411	ATP5MJ				B2R588;G3V5Q3;hsa:9556;P56378;Q86TT7	P56378	ATP synthase subunit ATP5MPL, mitochondrial OS=Homo sapiens (Human) OX=9606 GN=ATP5MPL PE=1 SV=1	1	0	FALSE	High	Master Protein
10.4547	10.4986	10.391	11.4269	11.49	11.5126	FALSE		+	SLF2 KO_Parental	65.325	42	11	32	11	256	28.9	4.84821	0	1.0284	25.4375	+		Pf05405	515	ENSG00000116459	ATP5PB	Oxidative phosphorylation;Metabolic pathways;Thermogenesis;Alzheimer disease;Parkinson disease;Amyotrophic lateral sclerosis;Huntington disease;Prion disease;Pathways of neurodegeneration;Chemical carcinogenesis;Diabetic cardiomyopathy	Cristae formation;Formation of ATP by chemiosmotic coupling	Electron transport chain: OXPHOS system in mitochondria;7q11.23 copy number variation syndrome;Oxidative phosphorylation	hsa:515;P24539;Q9BQ68;Q9BRU8	P24539	ATP synthase F(0) complex subunit B1, mitochondrial OS=Homo sapiens (Human) OX=9606 GN=ATP5PB PE=1 SV=2	1	16	FALSE	High	Master Protein
6.62059	6.36632	6.64097	7.75822	7.96578	7.70598	FALSE		+	SLF2 KO_Parental	25.485	36	4	7	4	108	12.6	3.36	9.33625e-05	1.26737	10.673	+		Pf05511	522	ENSG00000154723	ATP5PF	Oxidative phosphorylation;Metabolic pathways;Thermogenesis;Alzheimer disease;Parkinson disease;Amyotrophic lateral sclerosis;Huntington disease;Prion disease;Pathways of neurodegeneration;Chemical carcinogenesis;Diabetic cardiomyopathy	Cristae formation;Formation of ATP by chemiosmotic coupling	Electron transport chain: OXPHOS system in mitochondria;Oxidative phosphorylation	hsa:522;J3KQ83;P18859	P18859	ATP synthase-coupling factor 6, mitochondrial OS=Homo sapiens (Human) OX=9606 GN=ATP5PF PE=1 SV=1	1	15	FALSE	High	Master Protein
9.91244	9.83416	9.79263	10.9589	11.0782	11.0306	FALSE		+	SLF2 KO_Parental	56.542	38	7	22	7	213	23.3	4.73546	0	1.17617	23.8305	+		Pf00213	539	ENSG00000241837	ATP5PO	Oxidative phosphorylation;Metabolic pathways;Thermogenesis;Alzheimer disease;Parkinson disease;Amyotrophic lateral sclerosis;Huntington disease;Prion disease;Pathways of neurodegeneration;Chemical carcinogenesis;Diabetic cardiomyopathy	Cristae formation;Formation of ATP by chemiosmotic coupling	Electron transport chain: OXPHOS system in mitochondria;7q11.23 copy number variation syndrome;Oxidative phosphorylation	B2R4E2;hsa:539;P48047;Q5U042;Q6IBI2	P48047	ATP synthase subunit O, mitochondrial OS=Homo sapiens (Human) OX=9606 GN=ATP5PO PE=1 SV=1	1	16	FALSE	High	Master Protein
3.89724	3.54844	3.75489	5.33985	5.45615	5.38198	FALSE		+	SLF2 KO_Parental	10.666	7	2	3	2	289	32.8	3.99883	0	1.65914	15.5335	+		Pf07542	91647	ENSG00000171953	ATPAF2			7q11.23 copy number variation syndrome	A6NDE5;A8K2J2;hsa:91647;Q6XYC7;Q8N5M1	Q8N5M1	ATP synthase mitochondrial F1 complex assembly factor 2 OS=Homo sapiens (Human) OX=9606 GN=ATPAF2 PE=1 SV=1	1	1	FALSE	High	Master Protein
4.07039	4.2854	4.1375	5.25172	5.3147	5.83794	FALSE		+	SLF2 KO_Parental	2.457	3	1	1	1	229	24.7	2.57333	0.0014288	1.30369	6.63932	+			51374	ENSG00000138085	ATRAID				A8C1S2;A8K779;hsa:51374;Q6UW56;Q96FF6;Q96RT2;Q9Y2R7;Q9Y5L7	Q6UW56	All-trans retinoic acid-induced differentiation factor OS=Homo sapiens (Human) OX=9606 GN=ATRAID PE=1 SV=2	1	0	FALSE	Medium	Master Protein
5.47249	5.38888	5.40939	6.79442	6.82273	6.77215	FALSE		+	SLF2 KO_Parental	5.435	5	1	2	1	199	22.3	5.91773	0	1.37285	47.1678	+		Pf08213	54998	ENSG00000175756	AURKAIP1		Mitochondrial translation initiation;Mitochondrial translation elongation;Mitochondrial translation termination		hsa:54998;Q5TA36;Q8TBD3;Q9NWT8	Q9NWT8	Aurora kinase A-interacting protein OS=Homo sapiens (Human) OX=9606 GN=AURKAIP1 PE=1 SV=1	1	3	FALSE	High	Master Protein
6.91409	6.98641	6.9542	11.5638	11.4608	11.5284	FALSE		+	SLF2 KO_Parental	124.004	36	26	38	26	819	92	7.59979	0	4.56608	124.291	+		Pf00626, Pf02209	10677	ENSG00000135407	AVIL				B2RAU7;hsa:10677;O75366;Q2NKM9	O75366	Advillin OS=Homo sapiens (Human) OX=9606 GN=AVIL PE=1 SV=3	1	0	FALSE	High	Master Protein
6.7252	6.82909	6.42291	7.43796	7.58271	8.40557	FALSE		+	SLF2 KO_Parental	11.814	17	2	3	2	119	13.7	1.61848	0.00739294	1.14968	3.53727	+		Pf07654	567	ENSG00000166710;ENSG00000273686	B2M	Antigen processing and presentation;Human cytomegalovirus infection;Human T-cell leukemia virus 1 infection;Herpes simplex virus 1 infection;Epstein-Barr virus infection;Human immunodeficiency virus 1 infection	Immunoregulatory interactions between a Lymphoid and a non-Lymphoid cell;SARS-CoV-2 activates/modulates innate and adaptive immune responses;ER-Phagosome pathway;Neutrophil degranulation;DAP12 signaling;Amyloid fiber formation;Interferon gamma signaling;Antigen Presentation: Folding, assembly and peptide loading of class I MHC;Modulation by Mtb of host immune system;Nef mediated downregulation of…	IL-18 signaling pathway	hsa:567;P01884;P61769;Q540F8;Q6IAT8;Q9UCK0;Q9UD48;Q9UDF4	P61769	Beta-2-microglobulin OS=Homo sapiens (Human) OX=9606 GN=B2M PE=1 SV=1	1	19	FALSE	High	Master Protein
6.46923	6.50144	6.55919	7.48945	7.63154	7.89785	FALSE		+	SLF2 KO_Parental	10.363	11	4	4	4	329	37.1	3.1623	0.00030732	1.16299	9.48943	+		Pf01762	126792	ENSG00000176022	B3GALT6	Glycosaminoglycan biosynthesis;Glycosaminoglycan biosynthesis;Metabolic pathways	A tetrasaccharide linker sequence is required for GAG synthesis;Defective B3GALT6 causes EDSP2 and SEMDJL1	Proteoglycan biosynthesis	hsa:126792;Q5T7M5;Q96L58	Q96L58	Beta-1,3-galactosyltransferase 6 OS=Homo sapiens (Human) OX=9606 GN=B3GALT6 PE=1 SV=2	1	6	FALSE	High	Master Protein
7.38024	7.38802	7.39403	8.22593	8.38154	8.64638	FALSE		+	SLF2 KO_Parental	19.117	23	7	8	7	335	37.1	2.95738	0.000680851	1.03052	8.39216	+		Pf03360	26229	ENSG00000149541	B3GAT3	Glycosaminoglycan biosynthesis;Glycosaminoglycan biosynthesis;Metabolic pathways	A tetrasaccharide linker sequence is required for GAG synthesis;Defective B3GAT3 causes JDSSDHD	Proteoglycan biosynthesis	B7ZAB3;hsa:26229;O94766;Q96I06;Q9UEP0	O94766	Galactosylgalactosylxylosylprotein 3-beta-glucuronosyltransferase 3 OS=Homo sapiens (Human) OX=9606 GN=B3GAT3 PE=1 SV=2	1	6	FALSE	High	Master Protein
8.58759	8.47208	8.41151	9.43233	9.63826	9.51313	FALSE		+	SLF2 KO_Parental	33.424	23	9	11	9	498	56.5	3.70991	0	1.03751	13.1176	+		Pf02434	145173	ENSG00000187676	B3GLCT	Other types of O-glycan biosynthesis	Defective B3GALTL causes PpS;O-glycosylation of TSR domain-containing proteins		A8K5F8;hsa:145173;Q5W0H2;Q6NUI3;Q6Y288	Q6Y288	Beta-1,3-glucosyltransferase OS=Homo sapiens (Human) OX=9606 GN=B3GLCT PE=1 SV=2	1	3	FALSE	High	Master Protein
4.6893	4.70598	4.46597	5.56072	5.52982	6.22304	FALSE		+	SLF2 KO_Parental	3.598	6	2	2	2	327	37.4	2.068	0.002785	1.15077	4.81554	+		Pf02709, Pf13733	11285	ENSG00000027847	B4GALT7	Glycosaminoglycan biosynthesis;Glycosaminoglycan biosynthesis;Metabolic pathways	A tetrasaccharide linker sequence is required for GAG synthesis;Defective B4GALT7 causes EDS, progeroid type	Proteoglycan biosynthesis	B3KN39;hsa:11285;Q9UBV7;Q9UHN2	Q9UBV7	Beta-1,4-galactosyltransferase 7 OS=Homo sapiens (Human) OX=9606 GN=B4GALT7 PE=1 SV=1	1	6	FALSE	High	Master Protein
7.79831	7.87221	7.86728	9.16012	9.17817	9.19943	FALSE		+	SLF2 KO_Parental	42.481	16	11	13	11	785	89.2	6.03492	0	1.33331	50.4643	+		Pf14545, Pf18567	55024	ENSG00000153064	BANK1				A8K7W8;B0F3S2;hsa:55024;Q8N5K8;Q8NB56;Q8NDB2;Q8WYN5;Q9NWP2	Q8NDB2	B-cell scaffold protein with ankyrin repeats OS=Homo sapiens (Human) OX=9606 GN=BANK1 PE=1 SV=3	1	0	FALSE	High	Master Protein
2.926	2.82782	3.03562	4.24793	3.65535	4.12102	FALSE		+	SLF2 KO_Parental	1.82	1	1	1	1	870	93.3	2.32376	0.00182008	1.07828	5.67896	+		Pf00018, Pf08824, Pf12026	9564	ENSG00000050820	BCAR1	Rap1 signaling pathway;Chemokine signaling pathway;Focal adhesion;Leukocyte transendothelial migration;Regulation of actin cytoskeleton;Growth hormone synthesis, secretion and action;Bacterial invasion of epithelial cells;Shigellosis;Yersinia infection;Human cytomegalovirus infection	VEGFA-VEGFR2 Pathway;Downstream signal transduction;PTK6 Regulates RHO GTPases, RAS GTPase and MAP kinases;p130Cas linkage to MAPK signaling for integrins	Integrin-mediated cell adhesion;Focal adhesion;TGF-beta signaling pathway;VEGFA-VEGFR2 signaling pathway;Chemokine signaling pathway;miR-509-3p alteration of YAP1/ECM axis;EGF/EGFR signaling pathway;Gastrin signaling pathway;Regulation of actin cytoskeleton;GDNF signaling	B3KWD7;B4DEV4;B4DGB5;B4DIW5;B7Z7X7;E9PCL5;E9PCV2;F5GXA2;F5GXV6;F5H7Z0;F8WA69;hsa:9564;P56945;Q6QEF7	P56945	Breast cancer anti-estrogen resistance protein 1 OS=Homo sapiens (Human) OX=9606 GN=BCAR1 PE=1 SV=2	1	24	FALSE	Medium	Master Protein
8.31741	8.40088	8.2293	9.67913	9.77791	9.82687	FALSE		+	SLF2 KO_Parental	38.398	31	8	9	8	392	44.3	4.5925	0	1.44544	21.9364	+		Pf01063	587	ENSG00000105552	BCAT2	Cysteine and methionine metabolism;Valine, leucine and isoleucine degradation;Valine, leucine and isoleucine biosynthesis;Pantothenate and CoA biosynthesis;Metabolic pathways;2-Oxocarboxylic acid metabolism;Biosynthesis of amino acids;Biosynthesis of cofactors	Branched-chain amino acid catabolism	One-carbon metabolism and related pathways	B2RB87;hsa:587;O00269;O15382;Q96KG1;Q9BTB6;Q9BUU6	O15382	Branched-chain-amino-acid aminotransferase, mitochondrial OS=Homo sapiens (Human) OX=9606 GN=BCAT2 PE=1 SV=2	1	10	FALSE	High	Master Protein
7.42122	7.26585	7.05094	9.69296	9.91483	9.98812	FALSE		+	SLF2 KO_Parental	58.378	34	13	16	13	445	50.4	4.32725	0	2.6193	18.8068	+		Pf00676	593	ENSG00000248098	BCKDHA	Valine, leucine and isoleucine degradation;Propanoate metabolism;Metabolic pathways	Branched-chain amino acid catabolism;Glyoxylate metabolism and glycine degradation	Lipid metabolism pathway	B4DP47;E7EW46;hsa:593;P12694;Q16034;Q16472	P12694	2-oxoisovalerate dehydrogenase subunit alpha, mitochondrial OS=Homo sapiens (Human) OX=9606 GN=BCKDHA PE=1 SV=2	1	6	FALSE	High	Master Protein
4.50462	4.76553	4.41278	7.79831	7.56377	7.98698	FALSE		+	SLF2 KO_Parental	13.059	11	3	5	3	392	43.1	4.42676	0	3.22204	19.9257	+		Pf02779, Pf02780	594	ENSG00000083123	BCKDHB	Valine, leucine and isoleucine degradation;Propanoate metabolism;Metabolic pathways	Branched-chain amino acid catabolism;Glyoxylate metabolism and glycine degradation		hsa:594;P21953;Q5T2J3;Q9BQL0	P21953	2-oxoisovalerate dehydrogenase subunit beta, mitochondrial OS=Homo sapiens (Human) OX=9606 GN=BCKDHB PE=1 SV=2	1	5	FALSE	High	Master Protein
6.26303	6.24222	6.2854	8.19377	8.41151	8.25219	FALSE		+	SLF2 KO_Parental	11.744	10	5	5	5	412	46.3	5.16355	0	2.02227	30.5246	+		Pf02518, Pf10436	10295	ENSG00000103507	BCKDK		Branched-chain amino acid catabolism	Thiamine metabolic pathways	A8MY43;hsa:10295;O14874;Q6FGL4;Q96G95;Q96IN5	O14874	[3-methyl-2-oxobutanoate dehydrogenase [lipoamide]] kinase, mitochondrial OS=Homo sapiens (Human) OX=9606 GN=BCKDK PE=1 SV=2	1	2	FALSE	High	Master Protein
3.93546	3.45943	3.59694	4.91648	5.10014	5.80993	FALSE		+	SLF2 KO_Parental	1.862	3	1	1	1	239	26.2	2.20095	0.00225571	1.61157	5.25032	+		Pf00452, Pf02180	596	ENSG00000171791	BCL2	EGFR tyrosine kinase inhibitor resistance;Endocrine resistance;Platinum drug resistance;NF-kappa B signaling pathway;HIF-1 signaling pathway;Sphingolipid signaling pathway;p53 signaling pathway;Autophagy;Protein processing in endoplasmic reticulum;PI3K-Akt signaling pathway;Apoptosis;Apoptosis;Necroptosis;Adrenergic signaling in cardiomyocytes;Hedgehog signaling pathway;Focal adhesion;NOD-like re…	Estrogen-dependent gene expression;Interleukin-4 and Interleukin-13 signaling;Estrogen-dependent nuclear events downstream of ESR-membrane signaling;BH3-only proteins associate with and inactivate anti-apoptotic BCL-2 members;Activation of BAD and translocation to mitochondria;The NLRP1 inflammasome	IL-5 signaling pathway;Influenza A virus infection;TP53 network;Interleukin-11 signaling pathway;Corticotropin-releasing hormone signaling pathway;Amyotrophic lateral sclerosis (ALS);Nanomaterial induced apoptosis;Nanoparticle triggered autophagic cell death;Apoptosis;IL-3 signaling pathway;Kit receptor signaling pathway;Focal adhesion;Fas ligand pathway and stress induction of heat shock protein…	C9JHD5;hsa:596;P10415;P10416;Q13842;Q16197	P10415	Apoptosis regulator Bcl-2 OS=Homo sapiens (Human) OX=9606 GN=BCL2 PE=1 SV=2	1	93	FALSE	Medium	Master Protein
5.08321	5.0917	5.25927	6.13134	6.36982	6.61471	FALSE		+	SLF2 KO_Parental	6.687	8	2	2	2	233	26	2.90583	0.000655672	1.22723	8.13508	+		Pf00452, Pf02180	598	ENSG00000171552	BCL2L1	EGFR tyrosine kinase inhibitor resistance;Platinum drug resistance;Ras signaling pathway;NF-kappa B signaling pathway;p53 signaling pathway;Mitophagy;Autophagy;PI3K-Akt signaling pathway;Apoptosis;Apoptosis;NOD-like receptor signaling pathway;JAK-STAT signaling pathway;Parkinson disease;Amyotrophic lateral sclerosis;Pathways of neurodegeneration;Shigellosis;Toxoplasmosis;Measles;Human T-cell leuk…	Interleukin-4 and Interleukin-13 signaling;BH3-only proteins associate with and inactivate anti-apoptotic BCL-2 members;RAS processing;The NLRP1 inflammasome;STAT5 activation downstream of FLT3 ITD mutants	Leptin signaling pathway;IL-7 signaling pathway;TNF-alpha signaling pathway;Amyotrophic lateral sclerosis (ALS);Apoptosis;Mammary gland development pathway - Pregnancy and lactation (Stage 3 of 4);IL-3 signaling pathway;Photodynamic therapy-induced HIF-1 survival signaling;IL6 signaling pathway;Hepatitis C and hepatocellular carcinoma;Hematopoietic stem cell gene regulation by GABP alpha/beta com…	E1P5L6;hsa:598;Q07817;Q5CZ89;Q5TE65;Q92976	Q07817	Bcl-2-like protein 1 OS=Homo sapiens (Human) OX=9606 GN=BCL2L1 PE=1 SV=1	1	57	FALSE	High	Master Protein
6.69209	6.79831	6.6279	7.91648	8.08321	8.09803	FALSE		+	SLF2 KO_Parental	18.998	19	5	5	5	343	38.1	4.18687	0	1.32647	17.3325	+		Pf00106	622	ENSG00000161267;ENSG00000275544	BDH1	Butanoate metabolism;Metabolic pathways	Utilization of Ketone Bodies;Synthesis of Ketone Bodies	Ketone bodies synthesis and degradation	D3DXC0;hsa:622;Q02338;Q96ET1;Q9BRZ4	Q02338	D-beta-hydroxybutyrate dehydrogenase, mitochondrial OS=Homo sapiens (Human) OX=9606 GN=BDH1 PE=1 SV=3	1	5	FALSE	High	Master Protein
5.58195	5.10014	5.60881	6.31651	6.49185	6.62059	FALSE		+	SLF2 KO_Parental	11.657	8	4	4	4	505	57.7	2.29749	0.00190195	1.04602	5.58499	+		Pf00017, Pf00018, Pf07714	640	ENSG00000136573	BLK		Antigen activates B Cell Receptor (BCR) leading to generation of second messengers;RUNX1 regulates transcription of genes involved in BCR signaling	B cell receptor signaling pathway;Focal adhesion;Genes associated with the development of rheumatoid arthritis	hsa:640;P51451;Q16291;Q96IN1	P51451	Tyrosine-protein kinase Blk OS=Homo sapiens (Human) OX=9606 GN=BLK PE=1 SV=3	1	5	FALSE	High	Master Protein
6.49025	6.15987	6.18388	7.50223	7.63227	7.48864	FALSE		+	SLF2 KO_Parental	5.886	19	2	2	2	107	12.1	3.39688	9.65309e-05	1.26305	10.9086	+		Pf01722	388962	ENSG00000163170	BOLA3				G3XAB0;hsa:388962;Q53S33	Q53S33	BolA-like protein 3 OS=Homo sapiens (Human) OX=9606 GN=BOLA3 PE=1 SV=1	1	0	FALSE	High	Master Protein
8.2427	8.27938	8.30515	9.45943	9.74315	9.58628	FALSE		+	SLF2 KO_Parental	31.054	20	6	12	6	385	42.2	4.01871	0	1.32054	15.7147	+		Pf13927	682	ENSG00000172270	BSG		Degradation of the extracellular matrix;Proton-coupled monocarboxylate transport;Integrin cell surface interactions;Pyruvate metabolism;Aspirin ADME;Basigin interactions;Defective SLC16A1 causes symptomatic deficiency in lactate transport (SDLT)	Matrix metalloproteinases;VEGFA-VEGFR2 signaling pathway;IL-18 signaling pathway	A6NJW1;D3YLG5;hsa:682;P35613;Q7Z796;Q8IZL7	P35613	Basigin OS=Homo sapiens (Human) OX=9606 GN=BSG PE=1 SV=2	1	10	FALSE	High	Master Protein
9.3661	9.22882	9.3661	10.5014	10.7075	10.3589	FALSE		+	SLF2 KO_Parental	64.497	30	5	24	5	282	31.3	3.38378	9.56652e-05	1.20227	10.8244	+		Pf02330	708	ENSG00000108561	C1QBP		Intrinsic Pathway of Fibrin Clot Formation;RHOC GTPase cycle;RHOA GTPase cycle;Apoptotic factor-mediated response;Defective Intrinsic Pathway for Apoptosis Due to p14ARF Loss of Function	Complement system;Mesodermal commitment pathway;Ebola virus infection in host	hsa:708;Q07021;Q2HXR8;Q9NNY8	Q07021	Complement component 1 Q subcomponent-binding protein, mitochondrial OS=Homo sapiens (Human) OX=9606 GN=C1QBP PE=1 SV=1	1	8	FALSE	High	Master Protein
5.91409	5.96578	5.74416	6.93546	7.15482	7.55536	FALSE		+	SLF2 KO_Parental	8.987	13	3	3	3	216	23.9	2.64285	0.00134572	1.34053	6.93027	+		Pf14956	414919	ENSG00000213563	C8orf82				hsa:414919;Q6GMR2;Q6P1X6;Q6P2Q7	Q6P1X6	UPF0598 protein C8orf82 OS=Homo sapiens (Human) OX=9606 GN=C8orf82 PE=1 SV=2	1	0	FALSE	High	Master Protein
6.10434	6.09592	5.95884	8.55727	8.51254	8.58684	FALSE		+	SLF2 KO_Parental	27.495	24	7	7	7	385	42.9	5.95468	0	2.49918	48.1833	+		Pf00069	57118	ENSG00000183049	CAMK1D	Calcium signaling pathway;Oxytocin signaling pathway;Aldosterone synthesis and secretion;Glioma			B0YIY0;hsa:57118;Q8IU85;Q9HD31	Q8IU85	Calcium/calmodulin-dependent protein kinase type 1D OS=Homo sapiens (Human) OX=9606 GN=CAMK1D PE=1 SV=1	1	4	FALSE	High	Master Protein
5.39232	5.4363	5.40259	6.4822	6.44294	6.47735	FALSE		+	SLF2 KO_Parental	10.075	3	4	4	4	1154	133.2	6.28438	0	1.0571	58.2667	+		Pf00619	84433	ENSG00000198286	CARD11	NF-kappa B signaling pathway;T cell receptor signaling pathway;B cell receptor signaling pathway	FCERI mediated NF-kB activation;Downstream TCR signaling;CLEC7A (Dectin-1) signaling;Activation of NF-kappaB in B cells	B cell receptor signaling pathway;T-cell antigen receptor (TCR) pathway during Staphylococcus aureus infection;Modulators of TCR signaling and T cell activation;T-cell receptor signaling pathway	A4D1Z7;hsa:84433;Q2NKN7;Q548H3;Q9BXL7	Q9BXL7	Caspase recruitment domain-containing protein 11 OS=Homo sapiens (Human) OX=9606 GN=CARD11 PE=1 SV=3	1	11	FALSE	High	Master Protein
3.848	2.96347	3.58496	4.33628	4.75489	4.6893	FALSE		+	SLF2 KO_Parental	2.055	4	1	1	1	228	25.6	1.73897	0.00570841	1.12801	3.85401	+			84270	ENSG00000165233	CARD19				hsa:84270;Q5BJH8;Q96LW7;Q9BSY2	Q96LW7	Caspase recruitment domain-containing protein 19 OS=Homo sapiens (Human) OX=9606 GN=CARD19 PE=1 SV=1	1	0	FALSE	Medium	Master Protein
8.21189	8.15127	8.08375	9.36588	9.4814	9.70113	FALSE		+	SLF2 KO_Parental	35.502	17	8	10	8	564	62.2	3.69631	0	1.36717	13.0133	+		Pf01406	79587	ENSG00000134905	CARS2	Aminoacyl-tRNA biosynthesis	Mitochondrial tRNA aminoacylation		hsa:79587;Q8NI84;Q96IV4;Q9HA77	Q9HA77	Probable cysteine--tRNA ligase, mitochondrial OS=Homo sapiens (Human) OX=9606 GN=CARS2 PE=1 SV=1	1	2	FALSE	High	Master Protein
10.3175	10.2689	10.2227	11.7695	11.8601	11.8851	FALSE		+	SLF2 KO_Parental	152.284	55	27	46	27	527	59.7	5.41129	0	1.56851	35.2191	+		Pf00199, Pf06628	847	ENSG00000121691	CAT	Tryptophan metabolism;Glyoxylate and dicarboxylate metabolism;Metabolic pathways;Carbon metabolism;FoxO signaling pathway;Peroxisome;Longevity regulating pathway;Longevity regulating pathway;Amyotrophic lateral sclerosis;Pathways of neurodegeneration;Chemical carcinogenesis	Neutrophil degranulation;Peroxisomal protein import;FOXO-mediated transcription of oxidative stress, metabolic and neuronal genes;Detoxification of Reactive Oxygen Species	Selenium micronutrient network;Folate metabolism;Amyotrophic lateral sclerosis (ALS);Oxidative stress response;Tryptophan metabolism;Male infertility;DNA damage response (only ATM dependent)	A8K6C0;B2RCZ9;D3DR07;hsa:847;P04040;Q2M1U4;Q4VXX5;Q9BWT9;Q9UC85	P04040	Catalase OS=Homo sapiens (Human) OX=9606 GN=CAT PE=1 SV=3	1	22	FALSE	High	Master Protein
5.0917	4.95884	5.1819	6.50144	6.56072	6.73471	FALSE		+	SLF2 KO_Parental	5.755	10	2	2	2	237	25.3	4.04442	0	1.52147	15.9522	+		Pf13561	84869	ENSG00000145439	CBR4	Fatty acid biosynthesis;Metabolic pathways;Fatty acid metabolism	Fatty acyl-CoA biosynthesis		hsa:84869;Q8N4T8;Q8WTW8;Q96K93	Q8N4T8	Carbonyl reductase family member 4 OS=Homo sapiens (Human) OX=9606 GN=CBR4 PE=1 SV=3	1	4	FALSE	High	Master Protein
2.90689	3.52356	3.18587	4.59694	4.61471	4.51096	FALSE		+	SLF2 KO_Parental	3.312	2	1	1	1	412	43.9	2.78417	0.000768807	1.36876	7.55632	+		Pf00385, Pf17218	23466	ENSG00000183741	CBX6		Oxidative Stress Induced Senescence;RUNX1 interacts with co-factors whose precise effect on RUNX1 targets is not known;Regulation of PTEN gene transcription		A8KAH0;hsa:23466;O95503;Q96EM5	O95503	Chromobox protein homolog 6 OS=Homo sapiens (Human) OX=9606 GN=CBX6 PE=1 SV=1	1	3	FALSE	High	Master Protein
9.09329	8.99209	9.09276	10.143	10.3063	9.79344	FALSE		+	SLF2 KO_Parental	47.391	47	10	14	10	229	26.5	2.5618	0.00141746	1.02153	6.5921	+		Pf15002	79879	ENSG00000100147	CCDC134				hsa:79879;Q9H6E4	Q9H6E4	Coiled-coil domain-containing protein 134 OS=Homo sapiens (Human) OX=9606 GN=CCDC134 PE=1 SV=1	1	0	FALSE	High	Master Protein
3.93546	4.14568	4.19377	5.07039	5.15785	5.39917	FALSE		+	SLF2 KO_Parental	6.212	6	2	2	2	296	34.8	3.0451	0.000479109	1.1175	8.84673	+			26112	ENSG00000198624	CCDC69				A6NI79;A8K9X6;hsa:26112	A6NI79	Coiled-coil domain-containing protein 69 OS=Homo sapiens (Human) OX=9606 GN=CCDC69 PE=1 SV=1	1	0	FALSE	High	Master Protein
3.12102	2.848	3.16992	4.39917	3.97269	4.81762	FALSE		+	SLF2 KO_Parental	6.584	7	2	2	1	341	39.3	2.1622	0.00231956	1.35018	5.12059	+		Pf00134	219771	ENSG00000108100	CCNY				B7ZKX9;D3DRY9;hsa:219771;Q2M3V4;Q2TU96;Q6NT86;Q7Z4U7;Q8ND76;Q8TEX2;Q8TEX3;Q96M99;Q96P45	Q8ND76	Cyclin-Y OS=Homo sapiens (Human) OX=9606 GN=CCNY PE=1 SV=2	1	0	FALSE	High	Master Protein
5.59991	5.45286	5.27053	7.08215	7.1918	7.78136	FALSE		+	SLF2 KO_Parental	8.619	4	2	2	2	661	74.1	2.89021	0.00070936	1.91067	8.05863	+		Pf00560, Pf13855, Pf18831	4064	ENSG00000134061	CD180		Toll Like Receptor 4 (TLR4) Cascade		B2R7Z7;hsa:4064;Q32MM5;Q99467	Q99467	CD180 antigen OS=Homo sapiens (Human) OX=9606 GN=CD180 PE=1 SV=2	1	1	FALSE	High	Master Protein
8.80961	8.8157	8.82623	9.808	9.99633	10.0278	FALSE		+	SLF2 KO_Parental	53.185	16	12	18	12	847	95.3	4.08989	0	1.12685	16.3807	+		Pf08205, Pf13895, Pf13927	933	ENSG00000012124	CD22	Cell adhesion molecules;Hematopoietic cell lineage;B cell receptor signaling pathway	CD22 mediated BCR regulation;Antigen activates B Cell Receptor (BCR) leading to generation of second messengers;Immunoregulatory interactions between a Lymphoid and a non-Lymphoid cell	B cell receptor signaling pathway;Extrafollicular B cell activation by SARS-CoV-2	F5GYU4;F5H7U3;hsa:933;O95699;O95701;O95702;O95703;P20273;Q01665;Q32M46;Q92872;Q92873;Q9UQA6;Q9UQA7;Q9UQA8;Q9UQA9;Q9UQB0;Q9Y2A6	P20273	B-cell receptor CD22 OS=Homo sapiens (Human) OX=9606 GN=CD22 PE=1 SV=2	1	8	FALSE	High	Master Protein
3.83794	4.19377	3.98185	5.30012	5.55766	5.87283	FALSE		+	SLF2 KO_Parental	9.054	5	1	2	1	260	29.1	2.88945	0.00070901	1.57235	8.0549	+		Pf00020	939	ENSG00000139193	CD27	Cytokine-cytokine receptor interaction	TNFs bind their physiological receptors		B2RDZ0;hsa:939;P26842	P26842	CD27 antigen OS=Homo sapiens (Human) OX=9606 GN=CD27 PE=1 SV=2	1	2	FALSE	High	Master Protein
7.21626	7.01458	7.17692	7.99039	8.34341	8.12205	FALSE		+	SLF2 KO_Parental	11.643	16	4	5	4	281	31.7	2.97102	0.000687631	1.01603	8.46143	+		Pf00335	951	ENSG00000104894	CD37	Hematopoietic cell lineage		TYROBP causal network in microglia	B4DVC1;hsa:951;P11049;Q3KPF9	P11049	Leukocyte antigen CD37 OS=Homo sapiens (Human) OX=9606 GN=CD37 PE=1 SV=2	1	2	FALSE	High	Master Protein
4.52982	4.52982	4.63227	6.0917	6.2211	6.35755	FALSE		+	SLF2 KO_Parental	2.847	5	1	1	1	243	27.7	4.41184	0	1.65948	19.7539	+		Pf07686, Pf13895	962	ENSG00000117091	CD48	Natural killer cell mediated cytotoxicity	Cell surface interactions at the vascular wall	Gastric cancer network 2	hsa:962;P09326;Q5U055;Q8MGR0	P09326	CD48 antigen OS=Homo sapiens (Human) OX=9606 GN=CD48 PE=1 SV=2	1	3	FALSE	Medium	Master Protein
6.86666	6.82273	6.85425	7.92955	8.17143	8.14619	FALSE		+	SLF2 KO_Parental	14.908	16	2	3	2	226	25	4.03379	0	1.23451	15.8536	+		Pf00047, Pf02189	973	ENSG00000105369	CD79A	B cell receptor signaling pathway;Primary immunodeficiency	CD22 mediated BCR regulation;Antigen activates B Cell Receptor (BCR) leading to generation of second messengers	B cell receptor signaling pathway;Extrafollicular B cell activation by SARS-CoV-2	A0N775;hsa:973;P11912;Q53FB8	P11912	B-cell antigen receptor complex-associated protein alpha chain OS=Homo sapiens (Human) OX=9606 GN=CD79A PE=1 SV=2	1	6	FALSE	High	Master Protein
8.03672	8.04221	7.94193	9.38241	9.54071	9.72537	FALSE		+	SLF2 KO_Parental	35.526	26	4	13	4	229	26	3.91462	0	1.54254	14.7881	+		Pf07686	974	ENSG00000007312	CD79B	B cell receptor signaling pathway	CD22 mediated BCR regulation;Antigen activates B Cell Receptor (BCR) leading to generation of second messengers	B cell receptor signaling pathway	hsa:974;P40259;Q53FS2;Q9BU06	P40259	B-cell antigen receptor complex-associated protein beta chain OS=Homo sapiens (Human) OX=9606 GN=CD79B PE=1 SV=1	1	4	FALSE	High	Master Protein
4.94486	4.91648	4.80219	6.89239	7.07361	7.08428	FALSE		+	SLF2 KO_Parental	5.316	7	2	2	2	228	25.4	5.01471	0	2.12892	28.0088	+		Pf00335	928	ENSG00000010278	CD9	Hematopoietic cell lineage	Platelet degranulation;Uptake and function of diphtheria toxin;Acrosome Reaction and Sperm:Oocyte Membrane Binding	Vitamin D receptor pathway	D3DUQ9;hsa:928;P21926;Q5J7W6;Q96ES4	P21926	CD9 antigen OS=Homo sapiens (Human) OX=9606 GN=CD9 PE=1 SV=4	1	5	FALSE	High	Master Protein
5.8505	5.90929	5.79442	7.07575	7.1375	6.84925	FALSE		+	SLF2 KO_Parental	13.247	21	4	4	4	198	22.1	3.62531	0	1.16943	12.4817	+		Pf02234	1027	ENSG00000111276	CDKN1B	Endocrine resistance;ErbB signaling pathway;HIF-1 signaling pathway;FoxO signaling pathway;Cell cycle;PI3K-Akt signaling pathway;AGE-RAGE signaling pathway in diabetic complications;Cushing syndrome;Measles;Human papillomavirus infection;Epstein-Barr virus infection;Pathways in cancer;Transcriptional misregulation in cancer;Viral carcinogenesis;MicroRNAs in cancer;Prostate cancer;Chronic myeloid …	Senescence-Associated Secretory Phenotype (SASP);RHO GTPases activate CIT;Constitutive Signaling by AKT1 E17K in Cancer;SCF(Skp2)-mediated degradation of p27/p21;TP53 Regulates Transcription of Genes Involved in G1 Cell Cycle Arrest;DNA Damage/Telomere Stress Induced Senescence;p53-Dependent G1 DNA Damage Response;Cyclin D associated events in G1;Defective binding of RB1 mutants to E2F1,(E2F2, E2…	miRNA regulation of DNA damage response;miRNAs involved in DNA damage response;Cell cycle;Integrated cancer pathway;Thyroid stimulating hormone (TSH) signaling pathway;IL-7 signaling pathway;Glioblastoma signaling pathways;Oncostatin M signaling pathway;Spinal cord injury;Retinoblastoma gene in cancer;Primary focal segmental glomerulosclerosis (FSGS);Aryl hydrocarbon receptor pathway;Apoptosis-re…	hsa:1027;P46527;Q16307;Q5U0H2;Q9BUS6	P46527	Cyclin-dependent kinase inhibitor 1B OS=Homo sapiens (Human) OX=9606 GN=CDKN1B PE=1 SV=1	1	69	FALSE	High	Master Protein
5.76818	5.50779	5.75756	7.84172	8.07948	7.7879	FALSE		+	SLF2 KO_Parental	17.29	26	3	4	3	149	14.9	4.25288	0	2.22519	18.011	+		Pf15677	51286	ENSG00000184524	CEND1				hsa:51286;Q8N111;Q9NYM6	Q8N111	Cell cycle exit and neuronal differentiation protein 1 OS=Homo sapiens (Human) OX=9606 GN=CEND1 PE=1 SV=1	1	0	FALSE	High	Master Protein
8.07628	8.10748	8.17093	10.0201	10.0561	10.2603	FALSE		+	SLF2 KO_Parental	59.891	32	15	18	15	522	58.8	4.81714	0	1.99396	24.9843	+		Pf03281, Pf20266	115004	ENSG00000164430	CGAS	Cytosolic DNA-sensing pathway;Shigellosis;Human cytomegalovirus infection;Herpes simplex virus 1 infection;Human immunodeficiency virus 1 infection;Coronavirus disease	STING mediated induction of host immune responses	Cytosolic DNA-sensing pathway;STING pathway in Kawasaki-like disease and COVID-19	hsa:115004;L0L2J9;Q14CV6;Q32NC9;Q5SWL0;Q5SWL1;Q8N884;Q96E45	Q8N884	Cyclic GMP-AMP synthase OS=Homo sapiens (Human) OX=9606 GN=CGAS PE=1 SV=2	1	9	FALSE	High	Master Protein
5.37504	5.41278	5.42291	6.64241	6.90929	6.81121	FALSE		+	SLF2 KO_Parental	4.545	14	1	2	1	118	13.5	4.1991	0	1.38406	17.4563	+		Pf06747	118487	ENSG00000172586	CHCHD1		Mitochondrial translation initiation;Mitochondrial translation elongation;Mitochondrial translation termination		hsa:118487;Q96BP2	Q96BP2	Coiled-coil-helix-coiled-coil-helix domain-containing protein 1 OS=Homo sapiens (Human) OX=9606 GN=CHCHD1 PE=1 SV=1	1	3	FALSE	High	Master Protein
6.42459	6.1334	6.42626	7.29646	7.46842	7.84737	FALSE		+	SLF2 KO_Parental	21.091	10	6	6	6	772	85.9	2.50847	0.0016037	1.20933	6.37747	+		Pf05679	54480	ENSG00000033100	CHPF2	Glycosaminoglycan biosynthesis;Metabolic pathways	Chondroitin sulfate biosynthesis		B2DBD8;hsa:54480;Q6P2I4;Q6UXD2;Q9P2E5	Q9P2E5	Chondroitin sulfate glucuronyltransferase OS=Homo sapiens (Human) OX=9606 GN=CHPF2 PE=2 SV=2	1	3	FALSE	High	Master Protein
3.39232	3.59694	3.1375	4.44626	4.39232	4.54844	FALSE		+	SLF2 KO_Parental	13.219	8	4	6	2	476	53	2.82193	0.00073477	1.08675	7.73189	+		Pf02256, Pf02906	64428	ENSG00000103245	CIAO3		Cytosolic iron-sulfur cluster assembly		A1L385;B3KTJ3;hsa:64428;Q53GC6;Q96S10;Q9H6J8;Q9H6Q4	Q9H6Q4	Cytosolic iron-sulfur assembly component 3 OS=Homo sapiens (Human) OX=9606 GN=CIAO3 PE=1 SV=1	1	1	FALSE	High	Master Protein
8.06501	8.08693	8.25267	9.51885	9.54303	9.37221	FALSE		+	SLF2 KO_Parental	17.616	34	3	7	3	108	12.2	4.13797	0	1.34316	16.846	+		Pf09360, Pf10660	55847	ENSG00000122873	CISD1			Adipogenesis;Ferroptosis	hsa:55847;Q1X902;Q9NZ45	Q9NZ45	CDGSH iron-sulfur domain-containing protein 1 OS=Homo sapiens (Human) OX=9606 GN=CISD1 PE=1 SV=1	1	2	FALSE	High	Master Protein
9.38241	9.41236	9.2854	10.7964	11.0705	11.1573	FALSE		+	SLF2 KO_Parental	125.533	53	29	39	29	602	66	3.85631	0	1.64805	14.2924	+			10970	ENSG00000136026	CKAP4	Protein processing in endoplasmic reticulum	Neutrophil degranulation;Regulation of Insulin-like Growth Factor (IGF) transport and uptake by Insulin-like Growth Factor Binding Proteins (IGFBPs);Post-translational protein phosphorylation;RND2 GTPase cycle;RND3 GTPase cycle;Surfactant metabolism		hsa:10970;Q07065;Q504S5;Q53ES6	Q07065	Cytoskeleton-associated protein 4 OS=Homo sapiens (Human) OX=9606 GN=CKAP4 PE=1 SV=2	1	7	FALSE	High	Master Protein
4.57894	4.41954	4.43296	5.54226	5.55766	6.08958	FALSE		+	SLF2 KO_Parental	7.444	7	2	2	2	381	42.6	2.5875	0.00144149	1.25269	6.69777	+		Pf00217, Pf02807	1152	ENSG00000166165	CKB	Arginine and proline metabolism;Metabolic pathways	RND3 GTPase cycle;Creatine metabolism		A8K236;B2R5R4;hsa:1152;P12277;Q2LE07;Q6FG40;Q9UC66	P12277	Creatine kinase B-type OS=Homo sapiens (Human) OX=9606 GN=CKB PE=1 SV=1	1	4	FALSE	High	Master Protein
6.87897	6.6907	6.81378	7.76487	7.81954	8.23218	FALSE		+	SLF2 KO_Parental	8.131	3	3	3	3	818	90.9	2.72	0.000959157	1.14438	7.26613	+		Pf00571, Pf00654	1182	ENSG00000109572	CLCN3	Neutrophil extracellular trap formation	Stimuli-sensing channels		B7Z932;B9EGJ9;D3DP34;E9PB97;hsa:1182;O14918;P51790;Q86Z21	P51790	H(+)/Cl(-) exchange transporter 3 OS=Homo sapiens (Human) OX=9606 GN=CLCN3 PE=1 SV=2	1	2	FALSE	High	Master Protein
8.5988	8.62205	8.51096	9.87421	9.92778	10.2353	FALSE		+	SLF2 KO_Parental	60.465	38	9	19	9	277	30.2	3.5888	0	1.43516	12.2165	+		Pf00574	8192	ENSG00000125656	CLPP				B2R4W5;hsa:8192;Q16740	Q16740	ATP-dependent Clp protease proteolytic subunit, mitochondrial OS=Homo sapiens (Human) OX=9606 GN=CLPP PE=1 SV=1	1	0	FALSE	High	Master Protein
4.71149	5.07039	4.80219	5.84046	6.04876	6.37156	FALSE		+	SLF2 KO_Parental	1.71	0	1	1	1	1626	161	2.54074	0.00154971	1.22557	6.50662	+		Pf00092, Pf01391	169044	ENSG00000169436	COL22A1	Protein digestion and absorption	Collagen chain trimerization		B7ZMH0;C9K0G4;hsa:169044;Q8IVT9;Q8NFW1	Q8NFW1	Collagen alpha-1(XXII) chain OS=Homo sapiens (Human) OX=9606 GN=COL22A1 PE=2 SV=2	1	3	FALSE	Medium	Master Protein
3.98185	4.07039	4.06178	4.88264	4.848	5.49506	FALSE		+	SLF2 KO_Parental	3.431	4	1	1	1	277	30.7	2.09198	0.00259063	1.03723	4.89184	+		Pf00059, Pf01391	10584	ENSG00000184374	COLEC10		Initial triggering of complement;Lectin pathway of complement activation	Complement system in neuronal development and plasticity	hsa:10584;Q3SYH6;Q6UW19;Q9Y6Z7	Q9Y6Z7	Collectin-10 OS=Homo sapiens (Human) OX=9606 GN=COLEC10 PE=1 SV=2	1	3	FALSE	High	Master Protein
7.91109	7.86666	7.87713	9.17443	9.25715	9.16742	FALSE		+	SLF2 KO_Parental	29.791	27	7	9	7	271	30	5.69011	0	1.3147	41.3658	+		Pf01596	1312	ENSG00000093010	COMT	Steroid hormone biosynthesis;Tyrosine metabolism;Metabolic pathways;Dopaminergic synapse	Potential therapeutics for SARS;Methylation;Enzymatic degradation of dopamine by COMT;Enzymatic degradation of Dopamine by monoamine oxidase	Dopamine metabolism;Flavan-3-ol metabolic pathway;MTHFR deficiency;22q11.2 copy number variation syndrome;Biogenic amine synthesis;Estrogen metabolism;Metapathway biotransformation Phase I and II;Methylation pathways	A8MPV9;hsa:1312;P21964;Q6IB07;Q6ICE6;Q9BWC7	P21964	Catechol O-methyltransferase OS=Homo sapiens (Human) OX=9606 GN=COMT PE=1 SV=2	1	16	FALSE	High	Master Protein
3.30743	3.60881	3.37851	5.0268	4.80735	5.1127	FALSE		+	SLF2 KO_Parental	2.049	4	1	1	1	210	23.5	3.56663	0	1.5507	12.0582	+		Pf01217	51226	ENSG00000005243	COPZ2		COPI-mediated anterograde transport;COPI-dependent Golgi-to-ER retrograde traffic		hsa:51226;Q9P299	Q9P299	Coatomer subunit zeta-2 OS=Homo sapiens (Human) OX=9606 GN=COPZ2 PE=2 SV=1	1	2	FALSE	Medium	Master Protein
4.47897	4.30012	4.24031	5.70598	5.87036	5.80478	FALSE		+	SLF2 KO_Parental	1.802	2	1	1	1	369	41	4.14097	0	1.4539	16.8755	+		Pf08241	51805	ENSG00000132423	COQ3	Ubiquinone and other terpenoid-quinone biosynthesis;Metabolic pathways;Biosynthesis of cofactors	Ubiquinol biosynthesis		B3KPX0;hsa:51805;Q5T061;Q6P4F0;Q8IXG6;Q96BG1;Q9H0N1;Q9NZJ6	Q9NZJ6	Ubiquinone biosynthesis O-methyltransferase, mitochondrial OS=Homo sapiens (Human) OX=9606 GN=COQ3 PE=1 SV=3	1	4	FALSE	Medium	Master Protein
4.67807	4.74416	4.67243	6.07682	6.16189	6.71425	FALSE		+	SLF2 KO_Parental	3.948	2	1	1	1	468	50.8	2.88874	0.000708313	1.61943	8.05144	+		Pf01494	51004	ENSG00000119723	COQ6	Ubiquinone and other terpenoid-quinone biosynthesis;Metabolic pathways;Biosynthesis of cofactors	Ubiquinol biosynthesis	Nephrotic syndrome	B7Z3K8;hsa:51004;Q53GG6;Q86U30;Q96CA1;Q96CK2;Q9Y2Z9	Q9Y2Z9	Ubiquinone biosynthesis monooxygenase COQ6, mitochondrial OS=Homo sapiens (Human) OX=9606 GN=COQ6 PE=1 SV=2	1	5	FALSE	High	Master Protein
6.59395	6.51096	6.52513	7.77413	7.85549	7.81442	FALSE		+	SLF2 KO_Parental	22.345	23	6	7	6	318	35.5	5.47648	0	1.27133	36.5695	+		Pf08511	57017	ENSG00000088682	COQ9		Ubiquinol biosynthesis		A8K3L2;hsa:57017;O75208;Q7L5V7;Q7Z5T6;Q8NBL4;Q9NTJ2;Q9P056	O75208	Ubiquinone biosynthesis protein COQ9, mitochondrial OS=Homo sapiens (Human) OX=9606 GN=COQ9 PE=1 SV=1	1	1	FALSE	High	Master Protein
4.89724	5.10852	4.85798	6.02015	5.98185	6.02901	FALSE		+	SLF2 KO_Parental	4.613	8	2	2	2	276	31.4	3.73871	0	1.05575	13.3411	+		Pf04442	1353	ENSG00000166260	COX11	Oxidative phosphorylation;Metabolic pathways;Thermogenesis	Cytoprotection by HMOX1;Respiratory electron transport;TP53 Regulates Metabolic Genes	Electron transport chain: OXPHOS system in mitochondria;Copper homeostasis;Mitochondrial complex IV assembly	D3DTY5;hsa:1353;I3L220;Q6FHB7;Q9BRX0;Q9UME8;Q9Y6N1	Q9Y6N1	Cytochrome c oxidase assembly protein COX11, mitochondrial OS=Homo sapiens (Human) OX=9606 GN=COX11 PE=1 SV=3	1	9	FALSE	High	Master Protein
5.16189	5.33271	5.05745	6.74012	6.64674	7.01792	FALSE		+	SLF2 KO_Parental	5.848	11	2	2	2	118	13.3	3.5267	0	1.61758	11.7778	+		Pf12597	116228	ENSG00000203667	COX20	Thermogenesis	Respiratory electron transport;TP53 Regulates Metabolic Genes;Cytoprotection by HMOX1	Mitochondrial complex IV assembly	hsa:116228;Q5RI15;Q8WV86	Q5RI15	Cytochrome c oxidase assembly protein COX20, mitochondrial OS=Homo sapiens (Human) OX=9606 GN=COX20 PE=1 SV=2	1	5	FALSE	High	Master Protein
9.65374	9.58797	9.56243	10.6571	10.8238	11.2747	FALSE		+	SLF2 KO_Parental	43.687	40	8	18	8	169	19.6	2.67368	0.00122008	1.31713	7.06283	+		Pf02936	1327	ENSG00000131143	COX4I1	Oxidative phosphorylation;Metabolic pathways;Cardiac muscle contraction;Thermogenesis;Non-alcoholic fatty liver disease;Alzheimer disease;Parkinson disease;Amyotrophic lateral sclerosis;Huntington disease;Prion disease;Pathways of neurodegeneration;Chemical carcinogenesis;Diabetic cardiomyopathy	Respiratory electron transport;TP53 Regulates Metabolic Genes;Cytoprotection by HMOX1	Electron transport chain: OXPHOS system in mitochondria;Nonalcoholic fatty liver disease;Mitochondrial complex IV assembly	B2R4J2;D3DUM7;hsa:1327;P13073;Q6P666	P13073	Cytochrome c oxidase subunit 4 isoform 1, mitochondrial OS=Homo sapiens (Human) OX=9606 GN=COX4I1 PE=1 SV=1	1	19	FALSE	High	Master Protein
8.50184	8.31198	8.40216	9.5155	9.62132	9.71596	FALSE		+	SLF2 KO_Parental	20.337	29	5	7	5	129	13.7	3.96195	0	1.21227	15.2027	+		Pf01215	1329	ENSG00000135940	COX5B	Oxidative phosphorylation;Metabolic pathways;Cardiac muscle contraction;Thermogenesis;Non-alcoholic fatty liver disease;Alzheimer disease;Parkinson disease;Amyotrophic lateral sclerosis;Huntington disease;Prion disease;Pathways of neurodegeneration;Chemical carcinogenesis;Diabetic cardiomyopathy	Respiratory electron transport;TP53 Regulates Metabolic Genes;Cytoprotection by HMOX1	Electron transport chain: OXPHOS system in mitochondria;Nonalcoholic fatty liver disease;Mitochondrial complex IV assembly	hsa:1329;P10606;Q53YB7;Q96J18;Q99610	P10606	Cytochrome c oxidase subunit 5B, mitochondrial OS=Homo sapiens (Human) OX=9606 GN=COX5B PE=1 SV=2	1	19	FALSE	High	Master Protein
6.19967	6.15381	6.04439	7.61618	7.67172	8.13494	FALSE		+	SLF2 KO_Parental	3.919	20	2	2	2	75	8.8	3.21771	0.000242502	1.67499	9.80815	+		Pf02937	1345	ENSG00000164919	COX6C	Oxidative phosphorylation;Metabolic pathways;Cardiac muscle contraction;Thermogenesis;Non-alcoholic fatty liver disease;Alzheimer disease;Parkinson disease;Amyotrophic lateral sclerosis;Huntington disease;Prion disease;Pathways of neurodegeneration;Chemical carcinogenesis;Diabetic cardiomyopathy	Respiratory electron transport;TP53 Regulates Metabolic Genes;Cytoprotection by HMOX1	Electron transport chain: OXPHOS system in mitochondria;Ciliary landscape;Nonalcoholic fatty liver disease;Mitochondrial complex IV assembly	B2R4D7;hsa:1345;P09669	P09669	Cytochrome c oxidase subunit 6C OS=Homo sapiens (Human) OX=9606 GN=COX6C PE=1 SV=2	1	20	FALSE	High	Master Protein
6.18587	5.81762	6.04658	8.36938	8.58909	8.67878	FALSE		+	SLF2 KO_Parental	10.967	28	2	5	2	83	9.4	4.2419	0	2.52906	17.8964	+		Pf02238	1347	ENSG00000112695	COX7A2	Oxidative phosphorylation;Metabolic pathways;Cardiac muscle contraction;Thermogenesis;Non-alcoholic fatty liver disease;Alzheimer disease;Parkinson disease;Amyotrophic lateral sclerosis;Huntington disease;Prion disease;Pathways of neurodegeneration;Chemical carcinogenesis;Diabetic cardiomyopathy		Electron transport chain: OXPHOS system in mitochondria;Nonalcoholic fatty liver disease;Mitochondrial complex IV assembly	B2R5E1;hsa:1347;P14406;Q3MIH5;Q5TF59;Q6FGI2	P14406	Cytochrome c oxidase subunit 7A2, mitochondrial OS=Homo sapiens (Human) OX=9606 GN=COX7A2 PE=1 SV=1	1	16	FALSE	High	Master Protein
6.23649	6.3147	6.08534	7.22207	7.32103	7.51806	FALSE		+	SLF2 KO_Parental	2.457	10	2	2	2	80	9.2	3.31268	8.96359e-05	1.14154	10.3778	+		Pf05392	1349	ENSG00000131174	COX7B	Oxidative phosphorylation;Metabolic pathways;Cardiac muscle contraction;Thermogenesis;Non-alcoholic fatty liver disease;Alzheimer disease;Parkinson disease;Amyotrophic lateral sclerosis;Huntington disease;Prion disease;Pathways of neurodegeneration;Chemical carcinogenesis;Diabetic cardiomyopathy	Respiratory electron transport;TP53 Regulates Metabolic Genes;Cytoprotection by HMOX1	Electron transport chain: OXPHOS system in mitochondria;Nonalcoholic fatty liver disease;Mitochondrial complex IV assembly	B2R4M3;hsa:1349;P24311;Q6ICR1	P24311	Cytochrome c oxidase subunit 7B, mitochondrial OS=Homo sapiens (Human) OX=9606 GN=COX7B PE=1 SV=2	1	19	FALSE	Medium	Master Protein
6.88874	6.85922	6.91528	8.82432	8.91976	9.1809	FALSE		+	SLF2 KO_Parental	18.778	14	5	6	5	454	50.1	4.37736	0	2.08724	19.3623	+		Pf01218	1371	ENSG00000080819	CPOX	Porphyrin metabolism;Metabolic pathways;Biosynthesis of cofactors	Heme biosynthesis	Hemesynthesis defects and porphyrias;Heme biosynthesis	A8K275;B4DSD5;hsa:1371;P36551;Q14060;Q53F08;Q8IZ45;Q96AF3	P36551	Oxygen-dependent coproporphyrinogen-III oxidase, mitochondrial OS=Homo sapiens (Human) OX=9606 GN=CPOX PE=1 SV=3	1	6	FALSE	High	Master Protein
9.43296	9.42752	9.41469	10.4105	10.4724	10.7814	FALSE		+	SLF2 KO_Parental	88.178	20	15	31	15	773	88.3	3.22223	0.000243902	1.1297	9.8346	+		Pf00755, Pf16484	1374	ENSG00000110090	CPT1A	Fatty acid degradation;Fatty acid metabolism;PPAR signaling pathway;AMPK signaling pathway;Thermogenesis;Adipocytokine signaling pathway;Glucagon signaling pathway;Insulin resistance;Alcoholic liver disease	PPARA activates gene expression;Signaling by Retinoic Acid;Carnitine metabolism;RORA activates gene expression	AMP-activated protein kinase (AMPK) signaling;Fatty acid beta-oxidation;PPAR-alpha pathway;Nuclear receptors meta-pathway;Mitochondrial long chain fatty acid beta-oxidation;Leptin and adiponectin;PPAR signaling pathway;Thermogenesis;Fragile X syndrome;IL-18 signaling pathway;Sudden infant death syndrome (SIDS) susceptibility pathways	hsa:1374;P50416;Q8TCU0;Q9BWK0	P50416	Carnitine O-palmitoyltransferase 1, liver isoform OS=Homo sapiens (Human) OX=9606 GN=CPT1A PE=1 SV=2	1	24	FALSE	High	Master Protein
8.8805	8.91707	8.89785	10.5367	10.6101	10.6551	FALSE		+	SLF2 KO_Parental	63.219	26	15	22	15	658	73.7	5.91848	0	1.70217	47.1881	+		Pf00755	1376	ENSG00000157184	CPT2	Fatty acid degradation;Fatty acid metabolism;PPAR signaling pathway;Thermogenesis;Diabetic cardiomyopathy	PPARA activates gene expression;Carnitine metabolism	Fatty acid beta-oxidation;PPAR-alpha pathway;Nuclear receptors meta-pathway;Mitochondrial long chain fatty acid beta-oxidation;PPAR signaling pathway;Thermogenesis	B2R6S0;hsa:1376;P23786;Q5SW68;Q9BQ26	P23786	Carnitine O-palmitoyltransferase 2, mitochondrial OS=Homo sapiens (Human) OX=9606 GN=CPT2 PE=1 SV=2	1	13	FALSE	High	Master Protein
4.80735	5.0268	4.90689	6.03342	6.18982	6.22497	FALSE		+	SLF2 KO_Parental	1.992	2	1	1	1	353	38.2	3.85459	0	1.23572	14.278	+		Pf07645	79174	ENSG00000184164	CRELD2				A5GZA2;A5GZA3;A5GZA4;A5GZA5;A5GZA6;hsa:79174;Q4W0V0;Q6UXH1;Q86UC0;Q9BU47	Q6UXH1	Protein disulfide isomerase CRELD2 OS=Homo sapiens (Human) OX=9606 GN=CRELD2 PE=1 SV=1	1	0	FALSE	Medium	Master Protein
7.74886	7.61471	7.60733	9.80526	9.85954	9.84831	FALSE		+	SLF2 KO_Parental	7.646	21	2	5	2	77	8.5	5.82115	0	2.18073	44.6131	+		Pf00412	1396	ENSG00000213145	CRIP1				H3BPI2;hsa:1396;P50238;Q13628;Q53XY7;Q96J34	P50238	Cysteine-rich protein 1 OS=Homo sapiens (Human) OX=9606 GN=CRIP1 PE=1 SV=3	1	0	FALSE	High	Master Protein
4.89724	4.40599	4.6893	5.79442	5.82782	5.84298	FALSE		+	SLF2 KO_Parental	8.586	5	3	3	3	612	70.1	2.89662	0.000713224	1.15756	8.0899	+		Pf00755	54677	ENSG00000005469	CROT	Peroxisome	Peroxisomal protein import;Beta-oxidation of pristanoyl-CoA		A4D1D6;E7EQF2;hsa:54677;Q86V17;Q8IUW9;Q9UKG9;Q9Y6I2	Q9UKG9	Peroxisomal carnitine O-octanoyltransferase OS=Homo sapiens (Human) OX=9606 GN=CROT PE=1 SV=2	1	3	FALSE	High	Master Protein
10.9051	10.8222	10.8501	12.0555	12.2048	12.1278	FALSE		+	SLF2 KO_Parental	98.716	33	13	53	13	466	51.7	4.86327	0	1.27025	25.6602	+		Pf00285	1431	ENSG00000062485	CS	Citrate cycle (TCA cycle);Glyoxylate and dicarboxylate metabolism;Metabolic pathways;Carbon metabolism;2-Oxocarboxylic acid metabolism;Biosynthesis of amino acids	Mitochondrial protein import;Citric acid cycle (TCA cycle)	TCA cycle and deficiency of pyruvate dehydrogenase complex (PDHc);Amino acid metabolism;Fluoroacetic acid toxicity;TCA cycle (aka Krebs or citric acid cycle)	hsa:1431;O75390;Q71UT9;Q7KZH0;Q96FZ8;Q9BWN8	O75390	Citrate synthase, mitochondrial OS=Homo sapiens (Human) OX=9606 GN=CS PE=1 SV=2	1	12	FALSE	High	Master Protein
5.38888	5.52042	5.47897	6.67525	6.94953	6.55459	FALSE		+	SLF2 KO_Parental	7.042	8	2	2	2	261	29.2	3.29393	8.77915e-05	1.2637	10.2629	+		Pf03031	58190	ENSG00000144579	CTDSP1			mir-124 predicted interactions with cell cycle and differentiation;Epithelial to mesenchymal transition in colorectal cancer	C9IYG0;hsa:58190;Q7Z5Q3;Q7Z5Q4;Q9GZU7	Q9GZU7	Carboxy-terminal domain RNA polymerase II polypeptide A small phosphatase 1 OS=Homo sapiens (Human) OX=9606 GN=CTDSP1 PE=1 SV=1	1	2	FALSE	High	Master Protein
4.37851	4.21723	4.27053	5.27053	5.36807	5.2854	FALSE		+	SLF2 KO_Parental	2.683	3	1	1	1	271	30.6	4.2613	0	1.01924	18.0995	+		Pf03031	10106	ENSG00000175215	CTDSP2		XBP1(S) activates chaperone genes		A8K5H4;hsa:10106;O14595;Q53ZR2;Q6NZY3;Q9UEX1	O14595	Carboxy-terminal domain RNA polymerase II polypeptide A small phosphatase 2 OS=Homo sapiens (Human) OX=9606 GN=CTDSP2 PE=1 SV=2	1	1	FALSE	Medium	Master Protein
6.73877	6.66676	6.54535	8.03177	8.14364	8.32373	FALSE		+	SLF2 KO_Parental	16.937	18	5	5	5	335	37.4	3.92219	0	1.51609	14.8536	+		Pf00112, Pf08246	1512	ENSG00000103811	CTSH	Lysosome;Apoptosis	Neutrophil degranulation;Surfactant metabolism;MHC class II antigen presentation		B2RBK0;hsa:1512;P09668;Q96NY6;Q9BUM7	P09668	Pro-cathepsin H OS=Homo sapiens (Human) OX=9606 GN=CTSH PE=1 SV=4	1	5	FALSE	High	Master Protein
4.24031	3.89724	3.99095	5.23649	5.4822	5.88264	FALSE		+	SLF2 KO_Parental	2.842	3	1	1	1	331	37.5	2.64892	0.00135257	1.49094	6.95618	+		Pf00112, Pf08246	1520	ENSG00000163131	CTSS	Lysosome;Phagosome;Apoptosis;Antigen processing and presentation;Tuberculosis	MHC class II antigen presentation;Neutrophil degranulation;Degradation of the extracellular matrix;Assembly of collagen fibrils and other multimeric structures;Trafficking and processing of endosomal TLR;Endosomal/Vacuolar pathway		B4DWC9;D3DV05;hsa:1520;P25774;Q5T5I0;Q6FHS5;Q9BUG3	P25774	Cathepsin S OS=Homo sapiens (Human) OX=9606 GN=CTSS PE=1 SV=3	1	11	FALSE	Medium	Master Protein
8.31696	8.38802	8.17991	9.20114	9.31198	10.294	FALSE		+	SLF2 KO_Parental	30.185	59	7	11	7	150	16.7	1.68408	0.00646447	1.30743	3.70759	+		Pf00173	80777	ENSG00000103018	CYB5B		Phase I - Functionalization of compounds	Oxidation by cytochrome P450	A8K6B1;hsa:80777;J3KNF8;O43169;Q96CC3;Q9BT35	O43169	Cytochrome b5 type B OS=Homo sapiens (Human) OX=9606 GN=CYB5B PE=1 SV=3	1	2	FALSE	High	Master Protein
8.40003	8.37547	8.30697	9.45183	9.65267	9.77413	FALSE		+	SLF2 KO_Parental	26.515	27	8	11	8	305	34.1	3.68277	0	1.26538	12.9103	+		Pf00175, Pf00970	51706	ENSG00000159348	CYB5R1	Amino sugar and nucleotide sugar metabolism	Platelet degranulation;Erythrocytes take up carbon dioxide and release oxygen	Oxidation by cytochrome P450	A0PK21;B2R8E0;hsa:51706;O95329;Q53F73;Q8NCL5;Q9UHJ1;Q9UHQ9	Q9UHQ9	NADH-cytochrome b5 reductase 1 OS=Homo sapiens (Human) OX=9606 GN=CYB5R1 PE=1 SV=1	1	4	FALSE	High	Master Protein
10.0978	10.1562	10.0111	11.43	11.5852	11.8667	FALSE		+	SLF2 KO_Parental	107.867	48	13	45	13	301	34.2	3.47654	0	1.53894	11.4345	+		Pf00175, Pf00970	1727	ENSG00000100243	CYB5R3	Amino sugar and nucleotide sugar metabolism	Neutrophil degranulation;Phase I - Functionalization of compounds;Vitamin C (ascorbate) metabolism	Oxidation by cytochrome P450	B1AHF2;B7Z7L3;hsa:1727;O75675;P00387;Q8TDL8;Q8WTS8;Q9UEN4;Q9UEN5;Q9UL55;Q9UL56	P00387	NADH-cytochrome b5 reductase 3 OS=Homo sapiens (Human) OX=9606 GN=CYB5R3 PE=1 SV=3	1	5	FALSE	High	Master Protein
6.64386	6.75087	6.41785	8.01458	8.08481	8.57024	FALSE		+	SLF2 KO_Parental	17.026	20	4	5	4	187	20.8	2.89451	0.000711462	1.61901	8.0796	+		Pf15169	79415	ENSG00000178927	CYBC1				E1B6X3;hsa:79415;Q96NR1;Q9BQA9	Q9BQA9	Cytochrome b-245 chaperone 1 OS=Homo sapiens (Human) OX=9606 GN=CYBC1 PE=1 SV=1	1	0	FALSE	High	Master Protein
6.72383	6.97269	6.77347	7.6575	7.79051	8.62899	FALSE		+	SLF2 KO_Parental	15.182	13	3	5	3	325	35.4	1.73218	0.00585666	1.20234	3.83569	+		Pf02167	1537	ENSG00000179091	CYC1	Oxidative phosphorylation;Metabolic pathways;Cardiac muscle contraction;Thermogenesis;Non-alcoholic fatty liver disease;Alzheimer disease;Parkinson disease;Amyotrophic lateral sclerosis;Huntington disease;Prion disease;Pathways of neurodegeneration;Chemical carcinogenesis;Diabetic cardiomyopathy	Respiratory electron transport;Mitochondrial protein import	Nonalcoholic fatty liver disease;Mitochondrial complex III assembly	hsa:1537;P08574;Q5U062;Q6FHS7	P08574	Cytochrome c1, heme protein, mitochondrial OS=Homo sapiens (Human) OX=9606 GN=CYC1 PE=1 SV=3	1	17	FALSE	High	Master Protein
6.22304	6.35755	6.2114	9.59544	9.58177	9.93561	FALSE		+	SLF2 KO_Parental	40.497	37	10	14	8	323	37.3	4.98611	0	3.44028	27.5495	+		Pf07159	81553	ENSG00000197872	CYRIA				B3KNZ1;hsa:81553;Q53QW2;Q9H0Q0	Q9H0Q0	Protein FAM49A OS=Homo sapiens (Human) OX=9606 GN=FAM49A PE=2 SV=1	1	0	FALSE	High	Master Protein
7.64386	7.51412	7.53916	8.91886	9.09671	9.49605	FALSE		+	SLF2 KO_Parental	21.196	14	7	8	7	521	56.4	3.10293	0.000423121	1.60483	9.15866	+		Pf01565, Pf02913	728294	ENSG00000180902	D2HGDH		Interconversion of 2-oxoglutarate and 2-hydroxyglutarate		B4E3L6;E7ENP2;hsa:728294;Q6IQ24;Q8N465;Q8N5Q8	Q8N465	D-2-hydroxyglutarate dehydrogenase, mitochondrial OS=Homo sapiens (Human) OX=9606 GN=D2HGDH PE=1 SV=3	1	1	FALSE	High	Master Protein
9.34718	9.35094	9.43858	10.4229	10.504	10.4407	FALSE		+	SLF2 KO_Parental	83.583	24	27	29	27	1078	123.4	5.00345	0	1.07696	27.827	+		Pf02181, Pf06367, Pf06371	23002	ENSG00000100592	DAAM1	Wnt signaling pathway	RHO GTPases Activate Formins;PCP/CE pathway;RHOC GTPase cycle;RHOA GTPase cycle;CDC42 GTPase cycle;RHOB GTPase cycle	Physico-chemical features and toxicity-associated pathways;Wnt signaling	hsa:23002;Q86U34;Q8N1Z8;Q8TB39;Q9Y4D1	Q9Y4D1	Disheveled-associated activator of morphogenesis 1 OS=Homo sapiens (Human) OX=9606 GN=DAAM1 PE=1 SV=2	1	9	FALSE	High	Master Protein
9.27403	9.15228	9.24055	10.5629	10.6932	10.6343	FALSE		+	SLF2 KO_Parental	74.347	35	14	20	14	398	45.5	4.9452	0	1.40785	26.9054	+		Pf10236	7818	ENSG00000132676	DAP3		Mitochondrial translation initiation;Mitochondrial translation elongation;Mitochondrial translation termination		B4DP59;B4DY62;E7EM60;hsa:7818;P51398;Q13044;Q68CT7;Q96Q20	P51398	28S ribosomal protein S29, mitochondrial OS=Homo sapiens (Human) OX=9606 GN=DAP3 PE=1 SV=1	1	3	FALSE	High	Master Protein
6.35755	6.4822	6.52356	7.58721	7.45615	7.46516	FALSE		+	SLF2 KO_Parental	10.122	13	3	3	3	370	42.9	4.0531	0	1.0484	16.0331	+		Pf00069	23604	ENSG00000035664	DAPK2	Autophagy;Pathways in cancer;Bladder cancer	Caspase activation via Dependence Receptors in the absence of ligand	Bladder cancer	E9JGM7;hsa:23604;O75892;Q24JS1;Q9UIK4	Q9UIK4	Death-associated protein kinase 2 OS=Homo sapiens (Human) OX=9606 GN=DAPK2 PE=1 SV=1	1	5	FALSE	High	Master Protein
8.1416	8.14873	8.10957	9.60437	9.70701	9.93502	FALSE		+	SLF2 KO_Parental	57.099	29	11	17	11	482	53.5	4.0929	0	1.6155	16.4095	+		Pf00198, Pf00364, Pf02817	1629	ENSG00000137992	DBT	Valine, leucine and isoleucine degradation;Propanoate metabolism;Metabolic pathways	RHOH GTPase cycle;Glyoxylate metabolism and glycine degradation;Branched-chain amino acid catabolism		B2R811;hsa:1629;P11182;Q5VVL8	P11182	Lipoamide acyltransferase component of branched-chain alpha-keto acid dehydrogenase complex, mitochondrial OS=Homo sapiens (Human) OX=9606 GN=DBT PE=1 SV=3	1	6	FALSE	High	Master Protein
8.16692	8.04603	8.04439	9.08481	9.26374	9.87329	FALSE		+	SLF2 KO_Parental	24.957	32	7	11	7	244	25.9	2.26165	0.00197581	1.3215	5.4588	+		Pf13561	51181	ENSG00000169738	DCXR	Pentose and glucuronate interconversions;Metabolic pathways	Formation of xylulose-5-phosphate;Essential pentosuria		hsa:51181;Q7Z4W1;Q9BTZ3;Q9UHY9	Q7Z4W1	L-xylulose reductase OS=Homo sapiens (Human) OX=9606 GN=DCXR PE=1 SV=2	1	4	FALSE	High	Master Protein
9.19279	9.15051	9.05853	10.6347	10.7796	10.8382	FALSE		+	SLF2 KO_Parental	60.361	35	11	21	11	335	36	4.62587	0	1.61688	22.3647	+		Pf13561	1666	ENSG00000104325	DECR1		mitochondrial fatty acid beta-oxidation of unsaturated fatty acids	Fatty acid beta-oxidation;Fatty acid biosynthesis;VEGFA-VEGFR2 signaling pathway	B7Z6B8;hsa:1666;Q16698;Q2M304;Q93085	Q16698	2,4-dienoyl-CoA reductase, mitochondrial OS=Homo sapiens (Human) OX=9606 GN=DECR1 PE=1 SV=1	1	4	FALSE	High	Master Protein
6.03122	6.15178	6.19574	7.12515	7.14771	7.57137	FALSE		+	SLF2 KO_Parental	8.177	7	2	3	2	292	30.8	2.78033	0.000765996	1.15517	7.53867	+		Pf13561	26063	ENSG00000242612;ENSG00000274296	DECR2	Peroxisome	Peroxisomal protein import;Beta-oxidation of very long chain fatty acids		hsa:26063;Q6ZRS7;Q96ET0;Q9NUI1	Q9NUI1	Peroxisomal 2,4-dienoyl-CoA reductase OS=Homo sapiens (Human) OX=9606 GN=DECR2 PE=1 SV=1	1	3	FALSE	High	Master Protein
4	3.36457	3.7866	4.56682	4.7761	5.17792	FALSE		+	SLF2 KO_Parental	5.568	16	2	3	2	239	27.5	1.91148	0.00384916	1.12322	4.33918	+		Pf04511	51009	ENSG00000072849	DERL2	Protein processing in endoplasmic reticulum	ABC-family proteins mediated transport;Hedgehog ligand biogenesis;Hh mutants are degraded by ERAD;Defective CFTR causes cystic fibrosis;ER Quality Control Compartment (ERQC)		hsa:51009;Q9GZP9;Q9Y3A7	Q9GZP9	Derlin-2 OS=Homo sapiens (Human) OX=9606 GN=DERL2 PE=1 SV=1	1	6	FALSE	High	Master Protein
7.31922	7.17093	7.25833	8.56415	8.79863	8.7879	FALSE		+	SLF2 KO_Parental	14.535	25	5	5	5	277	32	4.12596	0	1.4674	16.7286	+		Pf01712	1716	ENSG00000114956	DGUOK	Purine metabolism;Metabolic pathways;Nucleotide metabolism	Purine salvage		hsa:1716;P78532;Q16759;Q16854;Q4ZG09;Q7L1W9;Q96BC1	Q16854	Deoxyguanosine kinase, mitochondrial OS=Homo sapiens (Human) OX=9606 GN=DGUOK PE=1 SV=2	1	4	FALSE	High	Master Protein
7.58045	7.3837	7.55689	8.64314	8.99322	8.68194	FALSE		+	SLF2 KO_Parental	24.682	19	6	6	6	395	42.8	3.24493	0.000164921	1.26575	9.96835	+		Pf01180	1723	ENSG00000102967	DHODH	Pyrimidine metabolism;Metabolic pathways;Biosynthesis of cofactors	Pyrimidine biosynthesis	Pyrimidine metabolism	A8K8C8;hsa:1723;Q02127;Q6P176	Q02127	Dihydroorotate dehydrogenase (quinone), mitochondrial OS=Homo sapiens (Human) OX=9606 GN=DHODH PE=1 SV=3	1	5	FALSE	High	Master Protein
8.36019	8.32418	8.20653	9.93443	9.95507	10.2554	FALSE		+	SLF2 KO_Parental	22.301	24	8	12	8	278	29.5	3.98556	0	1.75133	15.4137	+		Pf13561	10901	ENSG00000157326;ENSG00000284807	DHRS4	Retinol metabolism;Metabolic pathways;Peroxisome	Peroxisomal protein import;RA biosynthesis pathway		B2RB10;B7WNS9;D3YTB8;E2QRL8;hsa:10901;O95162;Q20CR0;Q2LC19;Q2LE81;Q58IU4;Q6E0Y1;Q6UWU3;Q71UQ6;Q8TD03;Q9BTZ2;Q9H3N5;Q9NV08	Q9BTZ2	Dehydrogenase/reductase SDR family member 4 OS=Homo sapiens (Human) OX=9606 GN=DHRS4 PE=1 SV=3	1	5	FALSE	High	Master Protein
6.0045	5.98641	6.1334	7.17493	7.22978	7.25644	FALSE		+	SLF2 KO_Parental	13.656	17	4	5	4	325	35.1	4.64517	0	1.17895	22.6162	+		Pf00106	25979	ENSG00000109016	DHRS7B		Plasmalogen biosynthesis		B5MEF4;hsa:25979;Q6IAN0;Q6UX59;Q9BTF9;Q9UFM6;Q9Y3A1	Q6IAN0	Dehydrogenase/reductase SDR family member 7B OS=Homo sapiens (Human) OX=9606 GN=DHRS7B PE=1 SV=2	1	1	FALSE	High	Master Protein
6.853	6.93899	6.83162	7.85425	8.05039	8.29829	FALSE		+	SLF2 KO_Parental	11.028	4	4	4	4	919	103	3.07335	0.000415909	1.19311	8.99786	+		Pf00676, Pf02779, Pf16870	55526	ENSG00000181192	DHTKD1	Lysine degradation;Tryptophan metabolism;Metabolic pathways	Glyoxylate metabolism and glycine degradation		hsa:55526;Q68CU5;Q96HY7;Q9BUM8;Q9HCE2	Q96HY7	Probable 2-oxoglutarate dehydrogenase E1 component DHKTD1, mitochondrial OS=Homo sapiens (Human) OX=9606 GN=DHTKD1 PE=1 SV=2	1	4	FALSE	High	Master Protein
9.71562	9.63771	9.59077	10.8187	11.0066	11.1416	FALSE		+	SLF2 KO_Parental	107.587	29	14	34	14	647	69	3.73984	0	1.34095	13.3499	+		Pf00198, Pf00364, Pf02817	1737	ENSG00000150768	DLAT	Glycolysis / Gluconeogenesis;Citrate cycle (TCA cycle);Pyruvate metabolism;Metabolic pathways;Carbon metabolism	Glyoxylate metabolism and glycine degradation;Regulation of pyruvate dehydrogenase (PDH) complex;Signaling by Retinoic Acid	TCA cycle and deficiency of pyruvate dehydrogenase complex (PDHc);Neuroinflammation and glutamatergic signaling;Glycolysis and gluconeogenesis	hsa:1737;P10515;Q16783;Q53EP3	P10515	Dihydrolipoyllysine-residue acetyltransferase component of pyruvate dehydrogenase complex, mitochondrial OS=Homo sapiens (Human) OX=9606 GN=DLAT PE=1 SV=3	1	12	FALSE	High	Master Protein
10.9156	10.78	10.8756	12.0496	12.2949	12.0785	FALSE		+	SLF2 KO_Parental	102.175	31	14	40	14	509	54.1	3.90649	0	1.28395	14.718	+		Pf02852, Pf07992	1738	ENSG00000091140	DLD	Glycolysis / Gluconeogenesis;Citrate cycle (TCA cycle);Glycine, serine and threonine metabolism;Valine, leucine and isoleucine degradation;Lysine degradation;Tryptophan metabolism;Pyruvate metabolism;Glyoxylate and dicarboxylate metabolism;Propanoate metabolism;Metabolic pathways;Carbon metabolism;Biosynthesis of cofactors	Lysine catabolism;Regulation of pyruvate dehydrogenase (PDH) complex;Signaling by Retinoic Acid;Citric acid cycle (TCA cycle);Branched-chain amino acid catabolism;Glycine degradation	Fatty acid beta-oxidation;TCA cycle and deficiency of pyruvate dehydrogenase complex (PDHc);Amino acid metabolism;7q11.23 copy number variation syndrome;Neuroinflammation and glutamatergic signaling;Glycolysis and gluconeogenesis;TCA cycle (aka Krebs or citric acid cycle)	B2R5X0;B4DHG0;B4DT69;hsa:1738;P09622;Q14131;Q14167;Q59EV8;Q8WTS4	P09622	Dihydrolipoyl dehydrogenase, mitochondrial OS=Homo sapiens (Human) OX=9606 GN=DLD PE=1 SV=2	1	27	FALSE	High	Master Protein
10.4656	10.3775	10.3735	11.5545	11.6777	11.4697	FALSE		+	SLF2 KO_Parental	84.63	34	15	36	15	453	48.7	4.17673	0	1.16176	17.2305	+		Pf00198, Pf00364	1743	ENSG00000119689	DLST	Citrate cycle (TCA cycle);Lysine degradation;Tryptophan metabolism;Metabolic pathways;Carbon metabolism	Citric acid cycle (TCA cycle);Glyoxylate metabolism and glycine degradation;Lysine catabolism	TCA cycle and deficiency of pyruvate dehydrogenase complex (PDHc);Amino acid metabolism;Metabolic reprogramming in colon cancer;7q11.23 copy number variation syndrome;TCA cycle (aka Krebs or citric acid cycle)	B7Z5W8;E7ESY5;hsa:1743;P36957;Q7LDY7;Q9BQ32	P36957	Dihydrolipoyllysine-residue succinyltransferase component of 2-oxoglutarate dehydrogenase complex, mitochondrial OS=Homo sapiens (Human) OX=9606 GN=DLST PE=1 SV=4	1	13	FALSE	High	Master Protein
6.25739	6.14771	6.18587	7.41447	7.6453	7.84423	FALSE		+	SLF2 KO_Parental	10.221	14	4	4	4	257	29.2	3.44272	0	1.43768	11.2084	+			55101	ENSG00000105341	DMAC2				B4DDC0;B4DMZ4;B4DP55;B4DXE8;F5H4W7;hsa:55101;K7EMF6;Q96D43;Q9NW81	Q9NW81	Distal membrane-arm assembly complex protein 2 OS=Homo sapiens (Human) OX=9606 GN=DMAC2 PE=1 SV=3	1	0	FALSE	High	Master Protein
6.3147	6.30012	6.2555	7.83289	7.89664	7.91049	FALSE		+	SLF2 KO_Parental	13.262	19	4	5	4	215	24.9	6.13144	0	1.5899	53.3513	+			27109	ENSG00000125375	DMAC2L		Cristae formation;Formation of ATP by chemiosmotic coupling	Electron transport chain: OXPHOS system in mitochondria;Oxidative phosphorylation	A8K1U3;D9N156;hsa:27109;Q8WWX3;Q96F77;Q99766	Q99766	ATP synthase subunit s, mitochondrial OS=Homo sapiens (Human) OX=9606 GN=DMAC2L PE=1 SV=3	1	4	FALSE	High	Master Protein
8.44997	8.45162	8.47573	9.32441	9.4733	9.58195	FALSE		+	SLF2 KO_Parental	48.776	27	11	16	11	480	52.5	3.73648	0	1.00078	13.3237	+		Pf00226, Pf00684, Pf01556	9093	ENSG00000103423;ENSG00000276726	DNAJA3	Viral carcinogenesis			B2RAJ5;B4DI33;E7ES32;hsa:9093;O75472;Q8WUJ6;Q8WXJ3;Q96D76;Q96EY1;Q96IV1;Q9NYH8	Q96EY1	DnaJ homolog subfamily A member 3, mitochondrial OS=Homo sapiens (Human) OX=9606 GN=DNAJA3 PE=1 SV=2	1	1	FALSE	High	Master Protein
8.94749	8.95826	9.05582	10.0352	10.1439	9.83873	FALSE		+	SLF2 KO_Parental	70.663	32	12	20	12	358	40.5	3.35531	9.28882e-05	1.01875	10.6434	+		Pf00226, Pf01556	51726	ENSG00000090520	DNAJB11	Protein processing in endoplasmic reticulum	XBP1(S) activates chaperone genes	Photodynamic therapy-induced unfolded protein response	hsa:51726;Q542Y5;Q542Y9;Q6IAQ8;Q96JC6;Q9UBS4	Q9UBS4	DnaJ homolog subfamily B member 11 OS=Homo sapiens (Human) OX=9606 GN=DNAJB11 PE=1 SV=1	1	3	FALSE	High	Master Protein
9.87621	9.88371	9.97284	10.9026	10.9696	11.0978	FALSE		+	SLF2 KO_Parental	89.687	22	16	28	16	793	91	4.1091	0	1.07909	16.565	+		Pf00085, Pf00226	54431	ENSG00000077232	DNAJC10	Protein processing in endoplasmic reticulum			hsa:54431;Q17RJ6;Q3B7W8;Q4ZG06;Q53QT7;Q6UWZ6;Q86T61;Q8IXB1;Q8NC82;Q8TD87;Q96K38;Q96K44;Q96K54;Q9NSY6	Q8IXB1	DnaJ homolog subfamily C member 10 OS=Homo sapiens (Human) OX=9606 GN=DNAJC10 PE=1 SV=2	1	1	FALSE	High	Master Protein
9.67895	9.52689	9.61581	10.7087	10.8656	10.5308	FALSE		+	SLF2 KO_Parental	56.673	36	16	19	16	504	57.5	3.29954	8.83978e-05	1.09449	10.2971	+		Pf00226, Pf00515, Pf13181, Pf13432	5611	ENSG00000102580	DNAJC3	Protein processing in endoplasmic reticulum;Influenza A	Neutrophil degranulation;Viral mRNA Translation;XBP1(S) activates chaperone genes;Regulation of Insulin-like Growth Factor (IGF) transport and uptake by Insulin-like Growth Factor Binding Proteins (IGFBPs);Post-translational protein phosphorylation	Photodynamic therapy-induced unfolded protein response	hsa:5611;Q13217;Q86WT9;Q8N4N2	Q13217	DnaJ homolog subfamily C member 3 OS=Homo sapiens (Human) OX=9606 GN=DNAJC3 PE=1 SV=1	1	8	FALSE	High	Master Protein
5.90929	5.89724	5.92837	7.40088	7.45861	7.808	FALSE		+	SLF2 KO_Parental	7.913	13	3	3	3	226	25.9	3.68079	0	1.6442	12.8953	+		Pf00226	84277	ENSG00000176410	DNAJC30			7q11.23 copy number variation syndrome	hsa:84277;Q96LL9;Q9BSG8	Q96LL9	DnaJ homolog subfamily C member 30, mitochondrial OS=Homo sapiens (Human) OX=9606 GN=DNAJC30 PE=1 SV=3	1	1	FALSE	High	Master Protein
9.70096	9.67631	9.67895	10.6816	10.705	10.7821	FALSE		+	SLF2 KO_Parental	87.723	35	14	32	14	496	53.3	5.30355	0	1.0375	33.0952	+		Pf02174	79930	ENSG00000146094	DOK3		Neutrophil degranulation		E9PAT0;H7BXS0;hsa:79930;Q7L591;Q8N864;Q9BQB3;Q9H666	Q7L591	Docking protein 3 OS=Homo sapiens (Human) OX=9606 GN=DOK3 PE=1 SV=2	1	1	FALSE	High	Master Protein
5.89966	6.14771	5.99095	6.98185	6.97039	7.19869	FALSE		+	SLF2 KO_Parental	8.768	5	2	2	2	675	77.3	3.25051	0.000165354	1.03754	10.0015	+		Pf10034	23333	ENSG00000173852	DPY19L1				hsa:23333;O94954;Q2PZI1;Q4G151	Q2PZI1	Probable C-mannosyltransferase DPY19L1 OS=Homo sapiens (Human) OX=9606 GN=DPY19L1 PE=2 SV=1	1	0	FALSE	High	Master Protein
5.6893	5.75489	5.59694	6.7879	6.84925	7.06717	FALSE		+	SLF2 KO_Parental	10.438	5	3	3	3	716	83.1	3.65162	0	1.22106	12.6762	+		Pf10034	147991	ENSG00000178904	DPY19L3				hsa:147991;Q68DC7;Q6ZPD9;Q6ZTB7;Q6ZTS2	Q6ZPD9	Probable C-mannosyltransferase DPY19L3 OS=Homo sapiens (Human) OX=9606 GN=DPY19L3 PE=2 SV=1	1	0	FALSE	High	Master Protein
6.77347	6.77742	6.85549	8.08375	8.2075	8.56224	FALSE		+	SLF2 KO_Parental	26.851	16	8	8	8	523	58.7	3.27745	0.000170155	1.48237	10.1629	+		Pf00749, Pf19269	124454	ENSG00000103356	EARS2	Porphyrin metabolism;Aminoacyl-tRNA biosynthesis;Metabolic pathways;Biosynthesis of cofactors	Mitochondrial tRNA aminoacylation		B3KTT2;D3DWF1;hsa:124454;Q5JPH6;Q86YH3;Q8TF31	Q5JPH6	Probable glutamate--tRNA ligase, mitochondrial OS=Homo sapiens (Human) OX=9606 GN=EARS2 PE=1 SV=2	1	5	FALSE	High	Master Protein
9.40024	9.37199	9.38046	10.5225	10.7405	10.7473	FALSE		+	SLF2 KO_Parental	90.547	41	11	34	11	328	35.8	4.18443	0	1.28584	17.3079	+		Pf00378	1891	ENSG00000104823;ENSG00000282853	ECH1	Peroxisome	Peroxisomal protein import	Fatty acid biosynthesis;IL-18 signaling pathway	A8K745;hsa:1891;Q13011;Q8WVX0;Q96EZ9	Q13011	Delta(3,5)-Delta(2,4)-dienoyl-CoA isomerase, mitochondrial OS=Homo sapiens (Human) OX=9606 GN=ECH1 PE=1 SV=2	1	4	FALSE	High	Master Protein
9.64908	9.54206	9.54651	10.6237	10.7388	10.9186	FALSE		+	SLF2 KO_Parental	59.074	40	11	23	11	290	31.4	3.66095	0	1.18115	12.7459	+		Pf00378	1892	ENSG00000127884	ECHS1	Fatty acid elongation;Fatty acid degradation;Valine, leucine and isoleucine degradation;Lysine degradation;Tryptophan metabolism;beta-Alanine metabolism;Propanoate metabolism;Butanoate metabolism;Metabolic pathways;Carbon metabolism;Fatty acid metabolism	Branched-chain amino acid catabolism;Beta oxidation of decanoyl-CoA to octanoyl-CoA-CoA;Beta oxidation of octanoyl-CoA to hexanoyl-CoA;Beta oxidation of hexanoyl-CoA to butanoyl-CoA;Beta oxidation of butanoyl-CoA to acetyl-CoA;Beta oxidation of lauroyl-CoA to decanoyl-CoA-CoA	Fatty acid beta-oxidation;Fatty acid biosynthesis;Ciliary landscape;Tryptophan metabolism	hsa:1892;O00739;P30084;Q5VWY1;Q96H54	P30084	Enoyl-CoA hydratase, mitochondrial OS=Homo sapiens (Human) OX=9606 GN=ECHS1 PE=1 SV=4	1	21	FALSE	High	Master Protein
8.42164	8.39189	8.37156	9.40088	9.45162	9.42605	FALSE		+	SLF2 KO_Parental	31.918	24	8	10	8	394	43.6	6.01731	0	1.03116	49.9545	+		Pf00378, Pf00887	10455	ENSG00000198721	ECI2	Fatty acid degradation;Peroxisome			hsa:10455;O75521;Q5JYK5;Q5JYK7;Q7L124;Q8N0X0;Q9BUE9;Q9H0T9;Q9NQH1;Q9NYH7;Q9UN55	O75521	Enoyl-CoA delta isomerase 2, mitochondrial OS=Homo sapiens (Human) OX=9606 GN=ECI2 PE=1 SV=4	1	2	FALSE	High	Master Protein
9.00338	8.96867	9.01402	10.0171	10.0432	10.0364	FALSE		+	SLF2 KO_Parental	63.573	24	11	17	11	569	62.4	6.49438	0	1.03688	65.7606	+		Pf12836	80820	ENSG00000122547	EEPD1		NR1H3 & NR1H2 regulate gene expression linked to cholesterol transport and efflux		hsa:80820;Q7L9B9;Q96K64;Q9C0F7	Q7L9B9	Endonuclease/exonuclease/phosphatase family domain-containing protein 1 OS=Homo sapiens (Human) OX=9606 GN=EEPD1 PE=1 SV=2	1	1	FALSE	High	Master Protein
2.72247	2.67807	2.70044	4.06178	4.08746	4.47897	FALSE		+	SLF2 KO_Parental	2.072	1	1	1	1	1649	186.8	3.43074	0	1.50908	11.1293	+		Pf00069, Pf05773, Pf12745, Pf13393	440275	ENSG00000128829	EIF2AK4	Autophagy;Protein processing in endoplasmic reticulum;Hepatitis C;Measles;Herpes simplex virus 1 infection	Response of EIF2AK4 (GCN2) to amino acid deficiency	Measles virus infection	C9JEC4;hsa:440275;Q69YL7;Q6DC97;Q96GN6;Q9H5K1;Q9NSQ3;Q9NSZ5;Q9P2K8;Q9UJ56	Q9P2K8	eIF-2-alpha kinase GCN2 OS=Homo sapiens (Human) OX=9606 GN=EIF2AK4 PE=1 SV=3	1	7	FALSE	Medium	Master Protein
3.45943	3.63227	3.67807	4.43962	4.44626	4.926	FALSE		+	SLF2 KO_Parental	5.977	4	2	2	2	500	55	2.36237	0.00186278	1.01404	5.81944	+		Pf01223	23052	ENSG00000149218	ENDOD1		Platelet degranulation		A8K6K8;hsa:23052;O94919;Q6GQY5;Q8TAQ8	O94919	Endonuclease domain-containing 1 protein OS=Homo sapiens (Human) OX=9606 GN=ENDOD1 PE=1 SV=2	1	1	FALSE	High	Master Protein
5.7761	6.01569	5.78398	7.07039	6.56682	7.4446	FALSE		+	SLF2 KO_Parental	69.528	23	8	44	2	434	47	1.92897	0.00378063	1.16868	4.39063	+		Pf00113, Pf03952	2027	ENSG00000108515	ENO3	Glycolysis / Gluconeogenesis;Metabolic pathways;Carbon metabolism;Biosynthesis of amino acids;RNA degradation;HIF-1 signaling pathway	Glycolysis;Gluconeogenesis	Clear cell renal cell carcinoma pathways;Glycolysis and gluconeogenesis	B4DUI6;B4DUM6;D3DTL2;E7ENK8;hsa:2027;P13929;Q96AE2	P13929	Beta-enolase OS=Homo sapiens (Human) OX=9606 GN=ENO3 PE=1 SV=5	1	10	FALSE	High	Master Protein
7.1639	6.98299	7.13443	8.18884	8.25314	8.18438	FALSE		+	SLF2 KO_Parental	21.36	13	7	7	7	616	70.2	4.29863	0	1.11501	18.4966	+		Pf01150	9583	ENSG00000197217	ENTPD4	Purine metabolism;Pyrimidine metabolism;Metabolic pathways;Nucleotide metabolism;Lysosome	Phosphate bond hydrolysis by NTPDase proteins		D3DSS3;hsa:9583;O15092;Q9Y227	Q9Y227	Ectonucleoside triphosphate diphosphohydrolase 4 OS=Homo sapiens (Human) OX=9606 GN=ENTPD4 PE=1 SV=1	1	6	FALSE	High	Master Protein
4.01792	4.19377	4.41954	5.20555	5.14975	5.43296	FALSE		+	SLF2 KO_Parental	9.102	2	3	6	1	1087	120.6	2.71854	0.000957475	1.05234	7.25964	+		Pf00373, Pf04382, Pf05902, Pf08736, Pf09379, Pf09380	23136	ENSG00000082397	EPB41L3		Neurexins and neuroligins;Sensory processing of sound by inner hair cells of the cochlea;Sensory processing of sound by outer hair cells of the cochlea	Splicing factor NOVA regulated synaptic proteins	B7Z4I5;F5GX05;hsa:23136;O95713;Q9BRP5;Q9Y2J2	Q9Y2J2	Band 4.1-like protein 3 OS=Homo sapiens (Human) OX=9606 GN=EPB41L3 PE=1 SV=2	1	4	FALSE	High	Master Protein
3.45943	2.94486	2.96347	4.7761	4.89239	4.72247	FALSE		+	SLF2 KO_Parental	2.941	1	1	1	1	641	68.4	3.16835	0.000309002	1.6744	9.52378	+		Pf01417	22905	ENSG00000072134	EPN2	Endocytosis	Cargo recognition for clathrin-mediated endocytosis		A8MTV8;B3KRX8;E9PBC2;hsa:22905;O95207;O95208;Q52LD0;Q9H7Z2;Q9UPT7	O95208	Epsin-2 OS=Homo sapiens (Human) OX=9606 GN=EPN2 PE=1 SV=3	1	3	FALSE	Medium	Master Protein
7.93605	7.80735	7.91169	8.85393	9.02514	8.84235	FALSE		+	SLF2 KO_Parental	33.153	13	11	11	11	960	110.4	3.86713	0	1.02211	14.3831	+		Pf01433, Pf11838, Pf17900	64167	ENSG00000164308	ERAP2		Antigen Presentation: Folding, assembly and peptide loading of class I MHC		hsa:64167;Q6P179;Q7Z5K1;Q8TD32;Q8WVJ4;Q9HBX2	Q6P179	Endoplasmic reticulum aminopeptidase 2 OS=Homo sapiens (Human) OX=9606 GN=ERAP2 PE=1 SV=2	1	1	FALSE	High	Master Protein
7.03452	7.15684	6.94369	7.73809	7.9472	8.65964	FALSE		+	SLF2 KO_Parental	6.268	7	3	4	3	377	42.5	1.69828	0.00624443	1.06996	3.7451	+		Pf07970, Pf13850	51290	ENSG00000087502	ERGIC2				A6NHH6;hsa:51290;Q53GY2;Q8N2Q9;Q96RQ1;Q9BVV9;Q9NZA3	Q96RQ1	Endoplasmic reticulum-Golgi intermediate compartment protein 2 OS=Homo sapiens (Human) OX=9606 GN=ERGIC2 PE=1 SV=2	1	0	FALSE	High	Master Protein
9.07334	8.98812	9.08321	10.1902	10.3477	10.1599	FALSE		+	SLF2 KO_Parental	72.889	46	13	26	10	339	37.8	4.25733	0	1.18438	18.0578	+		Pf01145	11160	ENSG00000147475	ERLIN2		ABC-family proteins mediated transport;Defective CFTR causes cystic fibrosis;Signaling by FGFR1 in disease;Signaling by plasma membrane FGFR1 fusions		A0JLQ1;A8K5S9;B4DM38;D3DSW0;hsa:11160;O94905;Q6NW21;Q86VS6;Q86W49	O94905	Erlin-2 OS=Homo sapiens (Human) OX=9606 GN=ERLIN2 PE=1 SV=1	1	4	FALSE	High	Master Protein
9.67878	9.67296	9.58045	11.3185	11.3978	11.6034	FALSE		+	SLF2 KO_Parental	104.203	49	12	32	12	333	35.1	4.41639	0	1.79585	19.8061	+		Pf00766, Pf01012	2108	ENSG00000140374	ETFA		Respiratory electron transport		B4DT43;hsa:2108;P13804;Q53XN3	P13804	Electron transfer flavoprotein subunit alpha, mitochondrial OS=Homo sapiens (Human) OX=9606 GN=ETFA PE=1 SV=1	1	1	FALSE	High	Master Protein
10.0731	9.97757	9.99887	11.4547	11.4763	11.3233	FALSE		+	SLF2 KO_Parental	50.95	42	12	28	12	255	27.8	4.82365	0	1.40157	25.0786	+		Pf01012	2109	ENSG00000105379	ETFB		Respiratory electron transport;Protein methylation		A8K766;B3KNY2;hsa:2109;P38117;Q6IBH7;Q71RF6;Q9Y3S7	P38117	Electron transfer flavoprotein subunit beta OS=Homo sapiens (Human) OX=9606 GN=ETFB PE=1 SV=3	1	2	FALSE	High	Master Protein
8.59991	8.58459	8.5411	9.90974	9.97255	9.98996	FALSE		+	SLF2 KO_Parental	46.696	25	14	17	14	617	68.5	5.87337	0	1.38222	45.9768	+		Pf01946, Pf05187	2110	ENSG00000171503	ETFDH		Respiratory electron transport	Riboflavin and CoQ disorders	B4E3R9;hsa:2110;J3KND9;Q16134;Q7Z347	Q16134	Electron transfer flavoprotein-ubiquinone oxidoreductase, mitochondrial OS=Homo sapiens (Human) OX=9606 GN=ETFDH PE=1 SV=2	1	2	FALSE	High	Master Protein
4.79701	4.74416	4.78136	5.88753	6.32373	6.36107	FALSE		+	SLF2 KO_Parental	7.131	6	2	2	2	368	41.1	3.12315	0.000430588	1.4166	9.27013	+		Pf01223, Pf18026	9941	ENSG00000157036	EXOG				A8K242;B4DVG2;hsa:9941;Q3SXM9;Q9Y2C4;Q9Y2C8	Q9Y2C4	Nuclease EXOG, mitochondrial OS=Homo sapiens (Human) OX=9606 GN=EXOG PE=1 SV=2	1	0	FALSE	High	Master Protein
6.13545	6.04876	6.36457	7.2317	7.39661	7.20457	FALSE		+	SLF2 KO_Parental	12.61	5	3	4	3	746	86.2	3.21648	0.000242038	1.0947	9.80095	+		Pf03016, Pf09258	2131	ENSG00000182197	EXT1	Glycosaminoglycan biosynthesis;Metabolic pathways	HS-GAG biosynthesis;Defective EXT2 causes exostoses 2;Defective EXT1 causes exostoses 1, TRPS2 and CHDS	Endoderm differentiation;Mesodermal commitment pathway;Mesodermal commitment pathway;Proteoglycan biosynthesis	B2R7V2;hsa:2131;Q16394;Q9BVI9	Q16394	Exostosin-1 OS=Homo sapiens (Human) OX=9606 GN=EXT1 PE=1 SV=2	1	9	FALSE	High	Master Protein
6.24982	6.28725	6.25172	7.19967	7.22014	7.38888	FALSE		+	SLF2 KO_Parental	5.007	3	3	3	3	718	82.2	4.09771	0	1.00663	16.4555	+		Pf03016, Pf09258	2132	ENSG00000151348	EXT2	Glycosaminoglycan biosynthesis;Metabolic pathways	HS-GAG biosynthesis;Defective EXT2 causes exostoses 2;Defective EXT1 causes exostoses 1, TRPS2 and CHDS	Mesodermal commitment pathway;Mesodermal commitment pathway;Proteoglycan biosynthesis	B2R5Z6;C9JU51;hsa:2132;J3KPT2;O15288;Q93063	Q93063	Exostosin-2 OS=Homo sapiens (Human) OX=9606 GN=EXT2 PE=1 SV=1	1	8	FALSE	High	Master Protein
8.51412	8.55842	8.41151	9.93899	10.1098	10.1311	FALSE		+	SLF2 KO_Parental	46.204	31	5	15	5	154	17.3	4.51205	0	1.56528	20.9366	+		Pf06388	26355	ENSG00000114023	FAM162A				hsa:26355;Q96A26;Q9NRN6;Q9UJX8	Q96A26	Protein FAM162A OS=Homo sapiens (Human) OX=9606 GN=FAM162A PE=1 SV=2	1	0	FALSE	High	Master Protein
6.78005	6.76553	6.70321	7.59842	7.56072	8.11218	FALSE		+	SLF2 KO_Parental	11.621	12	4	4	4	338	36.8	2.30598	0.00183356	1.00751	5.61523	+		Pf00316, Pf18913	2203	ENSG00000165140	FBP1	Glycolysis / Gluconeogenesis;Pentose phosphate pathway;Fructose and mannose metabolism;Metabolic pathways;Carbon metabolism;AMPK signaling pathway;Insulin signaling pathway;Glucagon signaling pathway	Gluconeogenesis	Angiopoietin-like protein 8 regulatory pathway;Disorders of fructose metabolism;Glycolysis and gluconeogenesis	hsa:2203;O75571;P09467;Q53F94;Q96E46	P09467	Fructose-1,6-bisphosphatase 1 OS=Homo sapiens (Human) OX=9606 GN=FBP1 PE=1 SV=5	1	12	FALSE	High	Master Protein
5.19377	5.4822	5.32912	7.08852	6.66534	5.99774	FALSE		+	SLF2 KO_Parental	8.943	8	2	2	2	293	33.9	1.72056	0.00600888	1.24884	3.80448	+		Pf04300, Pf12937	26270	ENSG00000116663	FBXO6	Protein processing in endoplasmic reticulum	Antigen processing: Ubiquitination & Proteasome degradation;Neddylation;Association of TriC/CCT with target proteins during biosynthesis		B1AK42;B2RC88;hsa:26270;Q9NRD1;Q9UKT3	Q9NRD1	F-box only protein 6 OS=Homo sapiens (Human) OX=9606 GN=FBXO6 PE=1 SV=1	1	4	FALSE	High	Master Protein
4.87774	4.6893	4.853	7.86666	8.04056	8.53411	FALSE		+	SLF2 KO_Parental	15.06	6	4	4	4	734	80.8	4.05212	0	3.34043	16.024	+		Pf00047, Pf13895	115352	ENSG00000160856	FCRL3			Genes associated with the development of rheumatoid arthritis	A0N0M4;A8MTH7;D3DVD2;hsa:115352;Q5VXZ8;Q8N6S2;Q96LA4;Q96P27;Q96P28;Q96P29;Q96P30;Q96P31	Q96P31	Fc receptor-like protein 3 OS=Homo sapiens (Human) OX=9606 GN=FCRL3 PE=1 SV=1	1	1	FALSE	High	Master Protein
7.9542	7.99944	8.03342	9.75689	9.85284	9.98527	FALSE		+	SLF2 KO_Parental	19.275	15	5	9	5	359	38.9	4.93046	0	1.86932	26.6771	+		Pf13895	84824	ENSG00000132185	FCRLA				A0N0M1;A6NC03;A6NL20;F5H720;F8W743;G3V1J2;hsa:84824;Q5VXA1;Q5VXA2;Q5VXA3;Q5VXA4;Q5VXB0;Q5VXB1;Q7L513;Q8NEW4;Q8WXH3;Q96PC6;Q96PJ0;Q96PJ1;Q96PJ2;Q96PJ4;Q9BR57	Q7L513	Fc receptor-like A OS=Homo sapiens (Human) OX=9606 GN=FCRLA PE=1 SV=2	1	0	FALSE	High	Master Protein
5.4822	4.95884	5.84046	6.12515	6.97384	6.42794	FALSE		+	SLF2 KO_Parental	3.571	8	2	2	2	184	19.4	1.41281	0.0124186	1.08181	3.03333	+		Pf00111	2230	ENSG00000137714	FDX1		Endogenous sterols;Pregnenolone biosynthesis;Defective CYP11A1 causes AICSR;Electron transport from NADPH to Ferredoxin		B0YJ14;hsa:2230;P10109;Q53YD6	P10109	Adrenodoxin, mitochondrial OS=Homo sapiens (Human) OX=9606 GN=FDX1 PE=1 SV=1	1	5	FALSE	High	Master Protein
9.2731	9.24627	9.19402	10.3864	10.4434	10.6061	FALSE		+	SLF2 KO_Parental	60.14	37	16	23	16	491	53.8	4.23016	0	1.24084	17.7746	+		Pf07992	2232	ENSG00000161513	FDXR		Pregnenolone biosynthesis;Endogenous sterols;Defective CYP11A1 causes AICSR;Electron transport from NADPH to Ferredoxin		B4DDI7;B4DHX5;B4DQQ4;B4DX24;B7Z7G2;E7EQC1;hsa:2232;P22570;Q13716;Q4PJI0;Q9BU12	P22570	NADPH:adrenodoxin oxidoreductase, mitochondrial OS=Homo sapiens (Human) OX=9606 GN=FDXR PE=1 SV=3	1	4	FALSE	High	Master Protein
5.47897	5.23649	5.42291	7.57969	7.6453	7.89905	FALSE		+	SLF2 KO_Parental	8.471	7	3	3	3	423	47.8	4.35438	0	2.32856	19.1056	+		Pf00762	2235	ENSG00000066926	FECH	Porphyrin metabolism;Metabolic pathways;Biosynthesis of cofactors	Heme biosynthesis	Hemesynthesis defects and porphyrias;Heme biosynthesis	A8KA72;hsa:2235;P22830;Q8IXN1;Q8NAN0	P22830	Ferrochelatase, mitochondrial OS=Homo sapiens (Human) OX=9606 GN=FECH PE=1 SV=2	1	6	FALSE	High	Master Protein
7.49905	7.64818	7.59021	9.04221	9.14006	9.19992	FALSE		+	SLF2 KO_Parental	22.612	12	8	8	7	529	59.4	4.78261	0	1.54825	24.4899	+		Pf00017, Pf00018, Pf07714	2268	ENSG00000000938	FGR	Chemokine signaling pathway	Neutrophil degranulation;FCGR3A-mediated phagocytosis;FCGR activation;FCGR3A-mediated IL10 synthesis;Platelet sensitization by LDL	Focal adhesion;Chemokine signaling pathway	D3DPL7;hsa:2268;P09769;Q9UIQ3	P09769	Tyrosine-protein kinase Fgr OS=Homo sapiens (Human) OX=9606 GN=FGR PE=1 SV=2	1	8	FALSE	High	Master Protein
6.89966	7.02791	6.77873	7.48462	7.83731	8.52278	FALSE		+	SLF2 KO_Parental	15.342	37	3	4	3	142	15.6	1.54033	0.00898297	1.04614	3.34065	+		Pf00254	2286	ENSG00000173486	FKBP2			Complement system	hsa:2286;P26885;Q5BJH9;Q9BTS7	P26885	Peptidyl-prolyl cis-trans isomerase FKBP2 OS=Homo sapiens (Human) OX=9606 GN=FKBP2 PE=1 SV=2	1	1	FALSE	High	Master Protein
5.36807	5.42962	5.51412	7.00225	7.12825	7.26115	FALSE		+	SLF2 KO_Parental	8.441	20	2	2	2	113	12.7	4.40814	0	1.69328	19.7114	+			100996928;154791	ENSG00000164898	FMC1				B7Z4Q3;hsa:100996928;hsa:154791;Q75M90;Q96HJ9;Q9P0B3	Q96HJ9	Protein FMC1 homolog OS=Homo sapiens (Human) OX=9606 GN=FMC1 PE=1 SV=2	1	0	FALSE	High	Master Protein
7.61471	7.49185	7.49265	8.85144	8.96347	9.06205	FALSE		+	SLF2 KO_Parental	24.001	18	10	10	10	486	53.8	4.38626	0	1.42591	19.4627	+		Pf01266	55572	ENSG00000110074	FOXRED1				B3KN84;B4DHU2;hsa:55572;Q71MG0;Q96CU9;Q9BU39;Q9UKY9	Q96CU9	FAD-dependent oxidoreductase domain-containing protein 1 OS=Homo sapiens (Human) OX=9606 GN=FOXRED1 PE=1 SV=2	1	0	FALSE	High	Master Protein
4.16189	4.03562	4.22497	5.57894	5.66676	5.87036	FALSE		+	SLF2 KO_Parental	5.659	4	2	2	2	496	55.8	3.96539	0	1.56453	15.2332	+		Pf00041, Pf00622	79187	ENSG00000105255	FSD1				B2RDT0;hsa:79187;Q9BTV5;Q9BXN0;Q9HAG4	Q9BTV5	Fibronectin type III and SPRY domain-containing protein 1 OS=Homo sapiens (Human) OX=9606 GN=FSD1 PE=1 SV=1	1	0	FALSE	High	Master Protein
6.69349	6.78529	6.43796	7.67666	7.77545	7.75956	FALSE		+	SLF2 KO_Parental	12.007	13	2	4	2	175	20	3.27339	0.000169355	1.09831	10.1385	+		Pf00210	2512	ENSG00000087086	FTL	Ferroptosis;Necroptosis;Mineral absorption	Neutrophil degranulation;Golgi Associated Vesicle Biogenesis;Iron uptake and transport;Scavenging by Class A Receptors	Nuclear receptors meta-pathway;NRF2 pathway;Ferroptosis;Neurodegeneration with brain iron accumulation (NBIA) subtypes pathway	B2R4B9;hsa:2512;P02792;Q6IBT7;Q7Z2W1;Q86WI9;Q8WU07;Q96AU9;Q96CU0;Q9BTZ8	P02792	Ferritin light chain OS=Homo sapiens (Human) OX=9606 GN=FTL PE=1 SV=2	1	11	FALSE	High	Master Protein
9.29117	9.26491	9.281	10.4157	10.5824	10.6073	FALSE		+	SLF2 KO_Parental	77.701	28	17	29	17	575	66.5	4.49405	0	1.25614	20.7191	+		Pf14604, Pf19745	2530	ENSG00000033170	FUT8	N-Glycan biosynthesis;Various types of N-glycan biosynthesis;Glycosaminoglycan biosynthesis;Metabolic pathways;Transcriptional misregulation in cancer	Reactions specific to the complex N-glycan synthesis pathway;Maturation of spike protein	MECP2 and associated Rett syndrome	B4DFS7;G3V5N0;hsa:2530;O00235;Q8IUA5;Q9BYC5;Q9BYC6;Q9P2U5;Q9P2U6	Q9BYC5	Alpha-(1,6)-fucosyltransferase OS=Homo sapiens (Human) OX=9606 GN=FUT8 PE=1 SV=2	1	8	FALSE	High	Master Protein
4.60288	3.91648	4.53605	5.2555	5.6893	5.60585	FALSE		+	SLF2 KO_Parental	1.84	5	1	1	1	210	23.1	1.98403	0.00329845	1.16508	4.55546	+		Pf01491	2395	ENSG00000165060	FXN	Porphyrin metabolism	Mitochondrial protein import;Mitochondrial iron-sulfur cluster biogenesis		A8MXJ6;C9JJ89;hsa:2395;O15545;O95656;Q15294;Q16595;Q5VZ01	Q16595	Frataxin, mitochondrial OS=Homo sapiens (Human) OX=9606 GN=FXN PE=1 SV=2	1	3	FALSE	Medium	Master Protein
7.67455	7.62278	7.60659	8.90177	9.03315	8.96203	FALSE		+	SLF2 KO_Parental	21.383	38	6	7	6	222	25.4	5.18186	0	1.33101	30.8492	+		Pf10147	90480	ENSG00000179271	GADD45GIP1		Mitochondrial translation elongation;Mitochondrial translation initiation;Mitochondrial translation termination		hsa:90480;Q8IVM3;Q8TAE8;Q8TE51;Q969P9;Q9BSM6	Q8TAE8	Growth arrest and DNA damage-inducible proteins-interacting protein 1 OS=Homo sapiens (Human) OX=9606 GN=GADD45GIP1 PE=1 SV=1	1	3	FALSE	High	Master Protein
8.04111	8.03947	7.90026	8.95971	8.98954	9.14236	FALSE		+	SLF2 KO_Parental	39.508	20	10	12	10	559	64.2	3.83775	0	1.03692	14.138	+		Pf00535, Pf00652	2589	ENSG00000141429	GALNT1	Mucin type O-glycan biosynthesis;Other types of O-glycan biosynthesis;Metabolic pathways	COPI-independent Golgi-to-ER retrograde traffic;O-linked glycosylation of mucins;Maturation of protein 3a;Maturation of protein 3a	Metabolism of spingolipids in ER and Golgi apparatus	hsa:2589;Q10472;Q86TJ7;Q9UM86	Q10472	Polypeptide N-acetylgalactosaminyltransferase 1 OS=Homo sapiens (Human) OX=9606 GN=GALNT1 PE=1 SV=1	1	8	FALSE	High	Master Protein
5.71973	5.49506	5.89724	7.2724	7.41701	7.60363	FALSE		+	SLF2 KO_Parental	6.322	5	3	3	3	581	66.9	3.47946	0	1.727	11.4542	+		Pf00535, Pf00652	79695	ENSG00000119514	GALNT12	Mucin type O-glycan biosynthesis;Other types of O-glycan biosynthesis;Metabolic pathways	O-linked glycosylation of mucins;Defective GALNT12 causes CRCS1		hsa:79695;Q5TCF7;Q8IXK2;Q8NG54;Q96CT9;Q9H771	Q8IXK2	Polypeptide N-acetylgalactosaminyltransferase 12 OS=Homo sapiens (Human) OX=9606 GN=GALNT12 PE=1 SV=3	1	5	FALSE	High	Master Protein
4.94486	4.98641	4.99095	6.04658	6.18982	6.38716	FALSE		+	SLF2 KO_Parental	2.951	3	2	2	2	552	64.3	3.60878	0	1.23378	12.361	+		Pf00535, Pf00652	79623	ENSG00000158089	GALNT14	Mucin type O-glycan biosynthesis;Other types of O-glycan biosynthesis;Metabolic pathways	O-linked glycosylation of mucins		B3KV89;hsa:79623;Q4ZG75;Q53SU1;Q53TJ0;Q8IVI4;Q96FL9;Q9BRH1;Q9H827;Q9H9J8	Q96FL9	Polypeptide N-acetylgalactosaminyltransferase 14 OS=Homo sapiens (Human) OX=9606 GN=GALNT14 PE=1 SV=1	1	4	FALSE	Medium	Master Protein
5.31832	5.36457	5.31107	6.27612	6.1918	6.64962	FALSE		+	SLF2 KO_Parental	3.531	3	2	2	2	622	71.1	2.73868	0.000858667	1.04119	7.34954	+		Pf00535, Pf00652	11226	ENSG00000139629	GALNT6	Mucin type O-glycan biosynthesis;Other types of O-glycan biosynthesis;Metabolic pathways	O-linked glycosylation of mucins		hsa:11226;Q8IYH4;Q8NCL4;Q9H6G2;Q9UIV5	Q8NCL4	Polypeptide N-acetylgalactosaminyltransferase 6 OS=Homo sapiens (Human) OX=9606 GN=GALNT6 PE=2 SV=2	1	4	FALSE	High	Master Protein
10.0987	10.0163	9.99704	11.0933	11.1676	11.2231	FALSE		+	SLF2 KO_Parental	66.083	44	9	24	9	268	28.1	4.67494	0	1.124	23.0097	+			8209		GATD3B			Gastric cancer network 1	A0A0B4J2D5;A6NFJ6;A6NJY7;hsa:8209;O00650;O00660;O15011;O15012;P30042;P55346;P78474;Q92505;Q92507	A0A0B4J2D5	Glutamine amidotransferase-like class 1 domain-containing protein 3B, mitochondrial OS=Homo sapiens (Human) OX=9606 GN=GATD3B PE=1 SV=1	1	1	FALSE	High	Master Protein
5.32553	5.58195	5.48543	6.75087	7.02348	7.10852	FALSE		+	SLF2 KO_Parental	5.184	5	2	2	2	423	48.4	3.47183	0	1.49665	11.4028	+			2628	ENSG00000171766	GATM	Glycine, serine and threonine metabolism;Arginine and proline metabolism;Metabolic pathways	Creatine metabolism	Creatine Pathway	B4DH99;B4DPI3;hsa:2628;P50440;Q53EQ4	P50440	Glycine amidinotransferase, mitochondrial OS=Homo sapiens (Human) OX=9606 GN=GATM PE=1 SV=1	1	5	FALSE	High	Master Protein
6.79312	6.8679	6.99774	7.93605	7.97842	7.81634	FALSE		+	SLF2 KO_Parental	14.402	7	4	4	4	536	59.7	3.73333	0	1.02402	13.2991	+		Pf02055, Pf17189	2629	ENSG00000177628	GBA	Other glycan degradation;Sphingolipid metabolism;Metabolic pathways;Lysosome	Glycosphingolipid metabolism;Association of TriC/CCT with target proteins during biosynthesis	Sphingolipid pathway	A8K796;B7Z5G2;B7Z6S1;hsa:2629;J3KQG4;J3KQK9;P04062;Q16545;Q4VX22;Q6I9R6;Q9UMJ8	P04062	Lysosomal acid glucosylceramidase OS=Homo sapiens (Human) OX=9606 GN=GBA PE=1 SV=3	1	7	FALSE	High	Master Protein
7.6388	7.58646	7.64962	8.74483	8.77215	8.89845	FALSE		+	SLF2 KO_Parental	23.787	13	5	7	5	438	48.1	4.67885	0	1.18019	23.0618	+		Pf00441, Pf02770, Pf02771	2639	ENSG00000105607	GCDH	Fatty acid degradation;Lysine degradation;Tryptophan metabolism;Metabolic pathways	Lysine catabolism	Fatty acid beta-oxidation;Tryptophan metabolism	A8K2Z2;hsa:2639;O14719;Q92947	Q92947	Glutaryl-CoA dehydrogenase, mitochondrial OS=Homo sapiens (Human) OX=9606 GN=GCDH PE=1 SV=1	1	7	FALSE	High	Master Protein
6.71836	6.56224	6.79312	8.05094	7.96982	8.05039	FALSE		+	SLF2 KO_Parental	6.191	13	4	4	4	250	27.9	4.27213	0	1.33248	18.2138	+		Pf01227	2643	ENSG00000131979	GCH1	Folate biosynthesis;Metabolic pathways;Biosynthesis of cofactors	Tetrahydrobiopterin (BH4) synthesis, recycling, salvage and regulation	Ferroptosis	hsa:2643;P30793;Q6FHY7;Q9Y4I8	P30793	GTP cyclohydrolase 1 OS=Homo sapiens (Human) OX=9606 GN=GCH1 PE=1 SV=1	1	5	FALSE	High	Master Protein
5.60288	5.74416	5.80478	6.89118	7.07682	7.14057	FALSE		+	SLF2 KO_Parental	15.781	15	5	6	5	358	41.3	3.79278	0	1.31891	13.7706	+		Pf13410, Pf13417	54332	ENSG00000104381	GDAP1		Class I peroxisomal membrane protein import	Intracellular trafficking proteins involved in CMT neuropathy	A8K957;E7FJF3;E7FJF4;hsa:54332;Q8TB36	Q8TB36	Ganglioside-induced differentiation-associated protein 1 OS=Homo sapiens (Human) OX=9606 GN=GDAP1 PE=1 SV=3	1	2	FALSE	High	Master Protein
6.88509	7	6.95652	8.03507	8.09592	8.55229	FALSE		+	SLF2 KO_Parental	7.49	11	3	4	3	331	37.7	2.81211	0.000780624	1.28056	7.68586	+		Pf03009	51573	ENSG00000006007	GDE1		Glycerophospholipid catabolism		hsa:51573;O43334;Q6PKF7;Q7KYR4;Q9NZC3	Q9NZC3	Glycerophosphodiester phosphodiesterase 1 OS=Homo sapiens (Human) OX=9606 GN=GDE1 PE=1 SV=1	1	1	FALSE	High	Master Protein
3.20163	3.12102	3.44626	5.12515	4.926	4.8125	FALSE		+	SLF2 KO_Parental	3.771	4	1	1	1	314	36.1	3.65332	0	1.69825	12.689	+		Pf03009	284161	ENSG00000153982	GDPD1	Ether lipid metabolism;Metabolic pathways	Glycerophospholipid catabolism		A8W735;hsa:284161;Q56VR1;Q8N4E3;Q8N9F7	Q8N9F7	Lysophospholipase D GDPD1 OS=Homo sapiens (Human) OX=9606 GN=GDPD1 PE=1 SV=2	1	3	FALSE	High	Master Protein
5.35403	5.58496	5.41954	6.63662	6.71836	6.87897	FALSE		+	SLF2 KO_Parental	7.605	5	3	3	3	605	68.5	3.702	0	1.29181	13.0569	+		Pf03009	81544	ENSG00000158555	GDPD5		Glycerophospholipid catabolism		hsa:81544;Q49AQ5;Q6UX76;Q7Z4S0;Q8N781;Q8NCB7;Q8TB77;Q8WTR4	Q8WTR4	Glycerophosphodiester phosphodiesterase domain-containing protein 5 OS=Homo sapiens (Human) OX=9606 GN=GDPD5 PE=1 SV=2	1	1	FALSE	High	Master Protein
10.1918	10.1273	10.2098	11.1279	11.2348	11.3267	FALSE		+	SLF2 KO_Parental	95.863	33	23	34	23	751	83.4	4.13472	0	1.0535	16.8141	+		Pf00009, Pf00679, Pf03144, Pf03764, Pf14492	85476	ENSG00000168827	GFM1		Mitochondrial translation elongation		A6NCI9;B2RCB9;B3KRW1;hsa:85476;Q6GTN2;Q96RP9;Q96T39	Q96RP9	Elongation factor G, mitochondrial OS=Homo sapiens (Human) OX=9606 GN=GFM1 PE=1 SV=2	1	1	FALSE	High	Master Protein
7.14873	7.11998	7.0864	8.27473	8.28679	8.53722	FALSE		+	SLF2 KO_Parental	15.309	16	2	5	2	157	16.6	3.85392	0	1.24787	14.2724	+		Pf00462	51218	ENSG00000182512	GLRX5		Mitochondrial iron-sulfur cluster biogenesis		hsa:51218;Q0X088;Q3YML0;Q86SX6;Q86WY3;Q8IZ54	Q86SX6	Glutaredoxin-related protein 5, mitochondrial OS=Homo sapiens (Human) OX=9606 GN=GLRX5 PE=1 SV=2	1	1	FALSE	High	Master Protein
8.65392	8.5812	8.67419	10.134	10.2891	10.1987	FALSE		+	SLF2 KO_Parental	67.125	18	10	21	10	669	73.4	5.10949	0	1.57084	29.5859	+		Pf04960, Pf12796, Pf17959	2744	ENSG00000115419	GLS	Arginine biosynthesis;Alanine, aspartate and glutamate metabolism;D-Amino acid metabolism;Metabolic pathways;Glutamatergic synapse;GABAergic synapse;Proximal tubule bicarbonate reclamation;MicroRNAs in cancer;Central carbon metabolism in cancer	Glutamate Neurotransmitter Release Cycle;TP53 Regulates Metabolic Genes;Glutamate and glutamine metabolism	Amino acid metabolism;Metabolic reprogramming in colon cancer;Neuroinflammation and glutamatergic signaling;Amino acid metabolism in triple-negative breast cancer cells	hsa:2744;O94925;Q9UL05;Q9UL06;Q9UL07;Q9UN40	O94925	Glutaminase kidney isoform, mitochondrial OS=Homo sapiens (Human) OX=9606 GN=GLS PE=1 SV=1	1	16	FALSE	High	Master Protein
9.66906	9.67296	9.67331	10.9958	11.1154	11.1638	FALSE		+	SLF2 KO_Parental	98.355	35	20	34	20	558	61.4	5.03966	0	1.4199	28.4157	+		Pf00208, Pf02812	2746	ENSG00000148672	GLUD1	Arginine biosynthesis;Alanine, aspartate and glutamate metabolism;Nitrogen metabolism;Metabolic pathways;Carbon metabolism;Necroptosis;Proximal tubule bicarbonate reclamation	Transcriptional activation of mitochondrial biogenesis;Glutamate and glutamine metabolism	VEGFA-VEGFR2 signaling pathway;Amino acid metabolism;Metabolic reprogramming in colon cancer;22q11.2 copy number variation syndrome;Amino acid metabolism pathway excerpt: histidine catabolism extension	B3KV55;B4DGN5;hsa:2746;P00367;Q5TBU3	P00367	Glutamate dehydrogenase 1, mitochondrial OS=Homo sapiens (Human) OX=9606 GN=GLUD1 PE=1 SV=2	1	14	FALSE	High	Master Protein
10.3232	10.2911	10.2129	11.1638	11.2894	11.5266	FALSE		+	SLF2 KO_Parental	100.656	54	17	31	9	355	40.4	3.15382	0.000383133	1.05089	9.44151	+		Pf00503	2771	ENSG00000114353	GNAI2	Rap1 signaling pathway;cGMP-PKG signaling pathway;cAMP signaling pathway;Chemokine signaling pathway;Sphingolipid signaling pathway;Adrenergic signaling in cardiomyocytes;Axon guidance;Apelin signaling pathway;Gap junction;Platelet activation;Leukocyte transendothelial migration;Circadian entrainment;Retrograde endocannabinoid signaling;Glutamatergic synapse;Cholinergic synapse;Serotonergic synap…	G alpha (i) signalling events;Extra-nuclear estrogen signaling;G alpha (z) signalling events;Adenylate cyclase inhibitory pathway;ADP signalling through P2Y purinoceptor 12;G alpha (s) signalling events;GPER1 signaling;ADORA2B mediated anti-inflammatory cytokines production;Adrenaline,noradrenaline inhibits insulin secretion	Thyroid stimulating hormone (TSH) signaling pathway;Corticotropin-releasing hormone signaling pathway;S1P receptor signal transduction;Complement system;G protein signaling pathways;Chemokine signaling pathway;Hippo signaling regulation pathways;Purinergic signaling;Calcium regulation in cardiac cells;Serotonin HTR1 group and FOS pathway	B3KTZ0;B4DYA0;B4E2X5;hsa:2771;P04899;Q6B6N3;Q8IZ71	P04899	Guanine nucleotide-binding protein G(i) subunit alpha-2 OS=Homo sapiens (Human) OX=9606 GN=GNAI2 PE=1 SV=3	1	61	FALSE	High	Master Protein
7.53138	7.76752	7.50938	8.50581	8.69905	8.70805	FALSE		+	SLF2 KO_Parental	74.771	41	13	24	5	354	40.5	3.21429	0.000241577	1.03488	9.78821	+		Pf00503	2773	ENSG00000065135	GNAI3	Rap1 signaling pathway;cGMP-PKG signaling pathway;cAMP signaling pathway;Chemokine signaling pathway;Sphingolipid signaling pathway;Adrenergic signaling in cardiomyocytes;Axon guidance;Apelin signaling pathway;Gap junction;Platelet activation;Leukocyte transendothelial migration;Circadian entrainment;Retrograde endocannabinoid signaling;Glutamatergic synapse;Cholinergic synapse;Serotonergic synap…	G alpha (i) signalling events;G alpha (z) signalling events;Adenylate cyclase inhibitory pathway;ADP signalling through P2Y purinoceptor 12;G alpha (s) signalling events;Extra-nuclear estrogen signaling;GPER1 signaling;ADORA2B mediated anti-inflammatory cytokines production	Thyroid stimulating hormone (TSH) signaling pathway;S1P receptor signal transduction;Complement system;G protein signaling pathways;Chemokine signaling pathway;Hippo signaling regulation pathways;Purinergic signaling;Calcium regulation in cardiac cells;Serotonin HTR1 group and FOS pathway	hsa:2773;P08754;P17539;Q5TZX1	P08754	Guanine nucleotide-binding protein G(i) subunit alpha OS=Homo sapiens (Human) OX=9606 GN=GNAI3 PE=1 SV=3	1	58	FALSE	High	Master Protein
9.19328	9.11061	9.11634	10.2165	10.4032	10.5159	FALSE		+	SLF2 KO_Parental	63.882	16	13	19	12	1037	111	3.76741	0	1.23846	13.5675	+		Pf00503	2778	ENSG00000087460	GNAS		G alpha (i) signalling events;G alpha (z) signalling events;G alpha (s) signalling events;GPER1 signaling;ADORA2B mediated anti-inflammatory cytokines production;Glucagon-like Peptide-1 (GLP1) regulates insulin secretion;Prostacyclin signalling through prostacyclin receptor;Glucagon-type ligand receptors;Vasopressin regulates renal water homeostasis via Aquaporins;PKA activation in glucagon signa…	Thyroid stimulating hormone (TSH) signaling pathway;Endothelin pathways;Corticotropin-releasing hormone signaling pathway;Common pathways underlying drug addiction;Myometrial relaxation and contraction pathways;G protein signaling pathways;Thermogenesis;Hippo signaling regulation pathways;Purinergic signaling;GPR143 in melanocytes and retinal pigment epithelium cells;Prostaglandin and leukotriene…	A2A2S3;E1P5G3;O75684;O75685;Q5JW67;Q5JWF1;Q5JWF2;Q9NY42	Q5JWF2	Guanine nucleotide-binding protein G(s) subunit alpha isoforms XLas OS=Homo sapiens (Human) OX=9606 GN=GNAS PE=1 SV=2	1	26	FALSE	High	Master Protein
3.7761	3.70044	3.41954	5.07895	5.07468	5.26679	FALSE		+	SLF2 KO_Parental	8.512	23	1	2	1	71	7.8	3.55939	0	1.50811	12.0068	+		Pf00631	54331	ENSG00000186469	GNG2	Ras signaling pathway;Chemokine signaling pathway;PI3K-Akt signaling pathway;Apelin signaling pathway;Circadian entrainment;Retrograde endocannabinoid signaling;Glutamatergic synapse;Cholinergic synapse;Serotonergic synapse;GABAergic synapse;Dopaminergic synapse;Relaxin signaling pathway;Morphine addiction;Alcoholism;Human cytomegalovirus infection;Kaposi sarcoma-associated herpesvirus infection;…	G alpha (i) signalling events;G alpha (12/13) signalling events;Extra-nuclear estrogen signaling;G alpha (z) signalling events;ADP signalling through P2Y purinoceptor 12;G alpha (s) signalling events;GPER1 signaling;ADORA2B mediated anti-inflammatory cytokines production;Adrenaline,noradrenaline inhibits insulin secretion;Glucagon-like Peptide-1 (GLP1) regulates insulin secretion;Vasopressin regu…	Nicotine effect on dopaminergic neurons;Thyroid stimulating hormone (TSH) signaling pathway;Myometrial relaxation and contraction pathways;Chemokine signaling pathway;Focal adhesion: PI3K-Akt-mTOR-signaling pathway;PI3K-Akt signaling pathway;Ras signaling;Calcium regulation in cardiac cells	hsa:54331;P59768;Q5JPE2;Q6P9A9	P59768	Guanine nucleotide-binding protein G(I)/G(S)/G(O) subunit gamma-2 OS=Homo sapiens (Human) OX=9606 GN=GNG2 PE=1 SV=2	1	54	FALSE	High	Master Protein
5.54844	5.3505	5.56682	7.3156	6.96116	5.96116	FALSE		+	SLF2 KO_Parental	5.093	24	1	2	1	68	7.5	1.42261	0.0120345	1.25739	3.05639	+		Pf00631	2788	ENSG00000176533	GNG7	Ras signaling pathway;Chemokine signaling pathway;PI3K-Akt signaling pathway;Apelin signaling pathway;Circadian entrainment;Retrograde endocannabinoid signaling;Glutamatergic synapse;Cholinergic synapse;Serotonergic synapse;GABAergic synapse;Dopaminergic synapse;Olfactory transduction;Relaxin signaling pathway;Morphine addiction;Alcoholism;Human cytomegalovirus infection;Kaposi sarcoma-associated…	G alpha (q) signalling events;G alpha (i) signalling events;G alpha (12/13) signalling events;G alpha (z) signalling events;ADP signalling through P2Y purinoceptor 12;G alpha (s) signalling events;Extra-nuclear estrogen signaling;GPER1 signaling;ADORA2B mediated anti-inflammatory cytokines production;Thrombin signalling through proteinase activated receptors (PARs);Activation of G protein gated P…	Myometrial relaxation and contraction pathways;G protein signaling pathways;Chemokine signaling pathway;Focal adhesion: PI3K-Akt-mTOR-signaling pathway;PI3K-Akt signaling pathway;Ras signaling;Calcium regulation in cardiac cells	B2R496;hsa:2788;O60262	O60262	Guanine nucleotide-binding protein G(I)/G(S)/G(O) subunit gamma-7 OS=Homo sapiens (Human) OX=9606 GN=GNG7 PE=1 SV=1	1	54	FALSE	High	Master Protein
8.42585	8.30788	8.43463	9.41722	9.50442	9.40472	FALSE		+	SLF2 KO_Parental	38.437	26	11	13	11	436	49.5	4.47037	0	1.05267	20.4364	+			113201	ENSG00000166734	GOLM2				B4DPZ6;G5E934;hsa:113201;Q6P4E1;Q6UY45;Q96EM1	Q6P4E1	Protein CASC4 OS=Homo sapiens (Human) OX=9606 GN=CASC4 PE=1 SV=2	1	0	FALSE	High	Master Protein
7.21432	7.12102	7.2384	8.14822	8.15279	8.38759	FALSE		+	SLF2 KO_Parental	13.097	16	2	4	2	138	15.4	3.55367	0	1.03829	11.9665	+		Pf04178	51026	ENSG00000111711	GOLT1B				B2R4R4;hsa:51026;Q54A40;Q6I9W6;Q9P1R9;Q9Y3E0	Q9Y3E0	Vesicle transport protein GOT1B OS=Homo sapiens (Human) OX=9606 GN=GOLT1B PE=1 SV=1	1	0	FALSE	High	Master Protein
6.55152	6.39232	6.53605	7.41109	7.64602	7.47005	FALSE		+	SLF2 KO_Parental	18.914	15	6	6	6	456	52	3.51415	0	1.01576	11.691	+		Pf01553	137964	ENSG00000158669	GPAT4	Glycerolipid metabolism;Glycerophospholipid metabolism;Metabolic pathways	Synthesis of PA	Glycerolipids and glycerophospholipids;IL-18 signaling pathway	hsa:137964;Q2TU73;Q86UL3;Q86V89	Q86UL3	Glycerol-3-phosphate acyltransferase 4 OS=Homo sapiens (Human) OX=9606 GN=GPAT4 PE=1 SV=1	1	6	FALSE	High	Master Protein
8.51333	8.49985	8.43796	10.1347	10.1195	10.1081	FALSE		+	SLF2 KO_Parental	53.509	19	10	15	10	556	62.4	6.52584	0	1.63705	66.9632	+		Pf01153	2239	ENSG00000076716	GPC4	Wnt signaling pathway	A tetrasaccharide linker sequence is required for GAG synthesis;HS-GAG biosynthesis;HS-GAG degradation;Defective B4GALT7 causes EDS, progeroid type;Defective B3GAT3 causes JDSSDHD;Defective EXT2 causes exostoses 2;Defective EXT1 causes exostoses 1, TRPS2 and CHDS;Defective B3GALT6 causes EDSP2 and SEMDJL1;Attachment and Entry;Retinoid metabolism and transport	Wnt signaling	B2R6J7;B4E2C0;hsa:2239;O75487;Q6ZMA6;Q96L43;Q9NU08;Q9UJN1;Q9UPD9	O75487	Glypican-4 OS=Homo sapiens (Human) OX=9606 GN=GPC4 PE=1 SV=4	1	12	FALSE	High	Master Protein
4.76022	4.41954	4.60881	6.71012	6.60585	6.82528	FALSE		+	SLF2 KO_Parental	11.821	6	3	4	2	590	67.7	4.25882	0	2.11756	18.0734	+		Pf00069, Pf00615	2869	ENSG00000198873	GRK5	Chemokine signaling pathway;Endocytosis;Morphine addiction	G alpha (s) signalling events;G alpha (q) signalling events	Myometrial relaxation and contraction pathways;Chemokine signaling pathway;Calcium regulation in cardiac cells	D3DRD0;hsa:2869;P34947;Q5T059	P34947	G protein-coupled receptor kinase 5 OS=Homo sapiens (Human) OX=9606 GN=GRK5 PE=1 SV=1	1	8	FALSE	High	Master Protein
10.3081	10.121	10.2291	11.4842	11.5722	11.2314	FALSE		+	SLF2 KO_Parental	80.219	60	14	26	13	217	24.3	3.32639	9.03317e-05	1.20985	10.4625	+		Pf01025	80273	ENSG00000109519	GRPEL1		Mitochondrial protein import		B2R783;hsa:80273;Q549M6;Q9HAV7	Q9HAV7	GrpE protein homolog 1, mitochondrial OS=Homo sapiens (Human) OX=9606 GN=GRPEL1 PE=1 SV=2	1	1	FALSE	High	Master Protein
9.81362	9.75422	9.80252	11.4361	11.4945	11.359	FALSE		+	SLF2 KO_Parental	72.262	55	11	28	11	226	25.5	5.53862	0	1.63976	37.9043	+		Pf01323	373156	ENSG00000197448	GSTK1	Glutathione metabolism;Metabolism of xenobiotics by cytochrome P450;Drug metabolism;Metabolic pathways;Peroxisome;Chemical carcinogenesis	Peroxisomal protein import;Glutathione conjugation	Metapathway biotransformation Phase I and II	B4DIH1;B4DSY2;hsa:373156;Q6P4H0;Q7Z520;Q9P1S4;Q9Y2Q3	Q9Y2Q3	Glutathione S-transferase kappa 1 OS=Homo sapiens (Human) OX=9606 GN=GSTK1 PE=1 SV=3	1	9	FALSE	High	Master Protein
8.2384	8.34074	8.10434	9.33628	9.23817	9.40981	FALSE		+	SLF2 KO_Parental	18.141	19	4	7	4	216	24.2	3.69527	0	1.10026	13.0054	+		Pf13417, Pf14497	2954	ENSG00000100577	GSTZ1	Tyrosine metabolism;Metabolic pathways	Glutathione conjugation;Regulation of pyruvate dehydrogenase (PDH) complex;Tyrosine catabolism	Metapathway biotransformation Phase I and II	A6NED0;A6NNB8;A8MWD7;B2RCK3;hsa:2954;O15308;O43708;O75430;Q6IB17;Q7Z610;Q9BV63	O43708	Maleylacetoacetate isomerase OS=Homo sapiens (Human) OX=9606 GN=GSTZ1 PE=1 SV=3	1	6	FALSE	High	Master Protein
6.5345	6.29094	6.47411	7.39661	7.49025	8.09698	FALSE		+	SLF2 KO_Parental	18.378	9	5	5	5	492	52	2.21762	0.00212004	1.22809	5.30695	+		Pf01926, Pf10396, Pf12631	84705	ENSG00000130299	GTPBP3		tRNA modification in the mitochondrion		A6NFH1;A6NIG5;A6NKR4;A8K7B4;B7Z4V8;hsa:84705;Q8TCY6;Q8WUW9;Q969G4;Q969Y2;Q9BX61	Q969Y2	tRNA modification GTPase GTPBP3, mitochondrial OS=Homo sapiens (Human) OX=9606 GN=GTPBP3 PE=1 SV=2	1	1	FALSE	High	Master Protein
6.49665	6.25172	6.36807	7.68159	7.71973	7.91767	FALSE		+	SLF2 KO_Parental	15.576	8	4	4	4	516	56.9	3.79204	0	1.40085	13.7647	+		Pf01926, Pf13167, Pf16360	8225	ENSG00000178605	GTPBP6				H0Y2S1;hsa:8225;O43824;Q53F77;Q5HYX8	O43824	Putative GTP-binding protein 6 OS=Homo sapiens (Human) OX=9606 GN=GTPBP6 PE=2 SV=4	1	0	FALSE	High	Master Protein
5.05311	4.83289	4.90689	6.17792	6.34163	6.60437	FALSE		+	SLF2 KO_Parental	10.144	6	3	3	3	669	74.3	3.30137	8.87041e-05	1.44367	10.3084	+		Pf00009, Pf00679, Pf03144, Pf06421	60558	ENSG00000151806	GUF1				hsa:60558;Q5XKM8;Q8N442;Q9H710;Q9H8U4	Q8N442	Translation factor GUF1, mitochondrial OS=Homo sapiens (Human) OX=9606 GN=GUF1 PE=1 SV=1	1	0	FALSE	High	Master Protein
10.4127	10.3599	10.2535	11.6342	11.7943	11.8315	FALSE		+	SLF2 KO_Parental	90.351	47	18	42	18	213	22.5	4.29385	0	1.41133	18.4453	+		Pf00538	8971	ENSG00000184897	H1-10				hsa:8971;Q92522	Q92522	Histone H1x OS=Homo sapiens (Human) OX=9606 GN=H1FX PE=1 SV=1	1	0	FALSE	High	Master Protein
6.29829	5.87529	6.15178	7.64313	7.79181	8.15482	FALSE		+	SLF2 KO_Parental	38.355	27	8	48	3	207	22	3.06375	0.000413559	1.7548	8.94626	+		Pf00538	3010	ENSG00000187475	H1-6				hsa:3010;P22492;Q6ISI1;Q8IUE8	P22492	Histone H1t OS=Homo sapiens (Human) OX=9606 GN=HIST1H1T PE=2 SV=4	1	0	FALSE	High	Master Protein
5.34696	5.38198	5.43962	6.11686	6.27984	6.82528	FALSE		+	SLF2 KO_Parental	8.543	4	3	3	3	791	88.8	2.0357	0.00290147	1.01781	4.71422	+		Pf00479, Pf01182, Pf02781	9563	ENSG00000049239	H6PD	Pentose phosphate pathway;Metabolic pathways;Carbon metabolism		Classical pathway of steroidogenesis with glucocorticoid and mineralocorticoid metabolism	hsa:9563;O95479;Q4TT33;Q66I35;Q68DT3;R4GMU1	O95479	GDH/6PGL endoplasmic bifunctional protein OS=Homo sapiens (Human) OX=9606 GN=H6PD PE=1 SV=2	1	4	FALSE	High	Master Protein
8.26913	8.19377	8.08852	8.98214	9.26866	9.68492	FALSE		+	SLF2 KO_Parental	12.175	8	3	7	3	254	28.4	2.23182	0.00213404	1.1281	5.35556	+		Pf04387	201562	ENSG00000206527	HACD2	Fatty acid elongation;Biosynthesis of unsaturated fatty acids;Metabolic pathways;Fatty acid metabolism	Synthesis of very long-chain fatty acyl-CoAs		hsa:201562;Q6Y1H2	Q6Y1H2	Very-long-chain (3R)-3-hydroxyacyl-CoA dehydratase 2 OS=Homo sapiens (Human) OX=9606 GN=HACD2 PE=1 SV=1	1	5	FALSE	High	Master Protein
10.4819	10.4712	10.3425	11.5378	11.695	11.8206	FALSE		+	SLF2 KO_Parental	76.127	41	12	37	12	314	34.3	3.75038	0	1.25262	13.4327	+		Pf00725, Pf02737	3033	ENSG00000138796	HADH	Fatty acid elongation;Fatty acid degradation;Valine, leucine and isoleucine degradation;Lysine degradation;Tryptophan metabolism;Butanoate metabolism;Metabolic pathways;Fatty acid metabolism	Beta oxidation of decanoyl-CoA to octanoyl-CoA-CoA;Beta oxidation of octanoyl-CoA to hexanoyl-CoA;Beta oxidation of hexanoyl-CoA to butanoyl-CoA;Beta oxidation of butanoyl-CoA to acetyl-CoA;Beta oxidation of lauroyl-CoA to decanoyl-CoA-CoA	Fatty acid beta-oxidation;Fatty acid biosynthesis;Mitochondrial long chain fatty acid beta-oxidation;Amino acid metabolism;Tryptophan metabolism;IL-18 signaling pathway	hsa:3033;J3KQ17;O00324;O00397;O00753;Q16836;Q4W5B4	Q16836	Hydroxyacyl-coenzyme A dehydrogenase, mitochondrial OS=Homo sapiens (Human) OX=9606 GN=HADH PE=1 SV=3	1	19	FALSE	High	Master Protein
10.6409	10.5911	10.5399	12.3135	12.4117	12.4122	FALSE		+	SLF2 KO_Parental	179.351	46	30	65	30	763	82.9	5.66468	0	1.78851	40.7636	+		Pf00378, Pf00725, Pf02737	3030	ENSG00000084754	HADHA	Fatty acid elongation;Fatty acid degradation;Valine, leucine and isoleucine degradation;Lysine degradation;Tryptophan metabolism;beta-Alanine metabolism;Propanoate metabolism;Butanoate metabolism;Metabolic pathways;Fatty acid metabolism	Acyl chain remodeling of CL;mitochondrial fatty acid beta-oxidation of unsaturated fatty acids;Beta oxidation of decanoyl-CoA to octanoyl-CoA-CoA;Beta oxidation of octanoyl-CoA to hexanoyl-CoA;Beta oxidation of hexanoyl-CoA to butanoyl-CoA;Beta oxidation of myristoyl-CoA to lauroyl-CoA;Beta oxidation of lauroyl-CoA to decanoyl-CoA-CoA;Beta oxidation of palmitoyl-CoA to myristoyl-CoA	Fatty acid beta-oxidation;Mitochondrial long chain fatty acid beta-oxidation;Valproic acid pathway;Sudden infant death syndrome (SIDS) susceptibility pathways	B2R7L4;B4DYP2;hsa:3030;P40939;Q16679;Q53T69;Q53TA2;Q96GT7;Q9UQC5	P40939	Trifunctional enzyme subunit alpha, mitochondrial OS=Homo sapiens (Human) OX=9606 GN=HADHA PE=1 SV=2	1	22	FALSE	High	Master Protein
10.0622	10.052	10.0243	11.6545	11.72	11.9709	FALSE		+	SLF2 KO_Parental	106.536	43	18	40	18	474	51.3	4.24028	0	1.73561	17.8796	+		Pf00108, Pf02803	3032	ENSG00000138029	HADHB	Fatty acid elongation;Fatty acid degradation;Valine, leucine and isoleucine degradation;Metabolic pathways;Fatty acid metabolism	mitochondrial fatty acid beta-oxidation of unsaturated fatty acids;Beta oxidation of decanoyl-CoA to octanoyl-CoA-CoA;Beta oxidation of octanoyl-CoA to hexanoyl-CoA;Acyl chain remodeling of CL;Beta oxidation of hexanoyl-CoA to butanoyl-CoA;Beta oxidation of myristoyl-CoA to lauroyl-CoA;Beta oxidation of lauroyl-CoA to decanoyl-CoA-CoA;Beta oxidation of palmitoyl-CoA to myristoyl-CoA	Fatty acid beta-oxidation;Valproic acid pathway;Sudden infant death syndrome (SIDS) susceptibility pathways	B2RB16;B4E2W0;hsa:3032;O14969;P55084;Q53TA6;Q96C77;Q9H3F5;Q9T2V8	P55084	Trifunctional enzyme subunit beta, mitochondrial OS=Homo sapiens (Human) OX=9606 GN=HADHB PE=1 SV=3	1	16	FALSE	High	Master Protein
7.69558	7.62205	7.60955	8.86604	9.09908	9.11009	FALSE		+	SLF2 KO_Parental	23.123	21	6	8	6	268	30.6	4.0986	0	1.38268	16.464	+		Pf01265	3052	ENSG00000004961	HCCS	Porphyrin metabolism;Metabolic pathways			B3KUS1;hsa:3052;P53701;Q502X8	P53701	Cytochrome c-type heme lyase OS=Homo sapiens (Human) OX=9606 GN=HCCS PE=1 SV=1	1	2	FALSE	High	Master Protein
4.97269	4.87774	4.88264	10.0174	10.0719	10.1304	FALSE		+	SLF2 KO_Parental	49.008	24	11	19	9	526	59.6	7.46328	0	5.1622	114.896	+		Pf00017, Pf00018, Pf07714	3055	ENSG00000101336	HCK	Chemokine signaling pathway;Fc gamma R-mediated phagocytosis;Kaposi sarcoma-associated herpesvirus infection	FCGR3A-mediated phagocytosis;Signaling by CSF3 (G-CSF);Inactivation of CSF3 (G-CSF) signaling;FCGR activation;FCGR3A-mediated IL10 synthesis;Regulation of signaling by CBL;Nef and signal transduction;FLT3 signaling through SRC family kinases	Thymic stromal lymphopoietin (TSLP) signaling pathway;IL-3 signaling pathway;Focal adhesion;IL6 signaling pathway;Chemokine signaling pathway;Microglia pathogen phagocytosis pathway	A8K1I1;B4DQB6;E1P5M2;hsa:3055;P08631;Q29RX1;Q2VPE2;Q504R5;Q5T7K1;Q5T7K2;Q96CC0;Q9H5Y5;Q9NUA4;Q9UMJ5	P08631	Tyrosine-protein kinase HCK OS=Homo sapiens (Human) OX=9606 GN=HCK PE=1 SV=5	1	17	FALSE	High	Master Protein
5.59395	5.63517	5.74685	7.50859	7.63372	7.53138	FALSE		+	SLF2 KO_Parental	18.325	6	7	7	7	1011	111.2	5.23449	0	1.89924	31.8014	+		Pf00850, Pf12203	9734	ENSG00000048052	HDAC9	Neutrophil extracellular trap formation;Alcoholism;Viral carcinogenesis	Constitutive Signaling by NOTCH1 PEST Domain Mutants;Constitutive Signaling by NOTCH1 HD+PEST Domain Mutants;NOTCH1 Intracellular Domain Regulates Transcription;Notch-HLH transcription pathway	MicroRNAs in cardiomyocyte hypertrophy;Neural crest differentiation;Cardiac hypertrophic response;Initiation of transcription and translation elongation at the HIV-1 LTR;VEGFA-VEGFR2 signaling pathway;Ethanol effects on histone modifications;Sudden infant death syndrome (SIDS) susceptibility pathways	A7E2F3;B7Z4I4;B7Z917;B7Z928;B7Z940;C9JS87;E7EX34;F8W9E0;hsa:9734;O94845;O95028;Q2M2R6;Q86SL1;Q86US3;Q9UKV0	Q9UKV0	Histone deacetylase 9 OS=Homo sapiens (Human) OX=9606 GN=HDAC9 PE=1 SV=2	1	14	FALSE	High	Master Protein
8.71493	8.77709	8.63008	10.1846	10.2407	10.5771	FALSE		+	SLF2 KO_Parental	92.11	36	11	27	11	423	46.3	3.63274	0	1.62678	12.5364	+		Pf13344	27440	ENSG00000069998	HDHD5				B2RCK5;hsa:27440;Q9BXW7;Q9BXW8;Q9NWA8;Q9NX41	Q9BXW7	Haloacid dehalogenase-like hydrolase domain-containing 5 OS=Homo sapiens (Human) OX=9606 GN=HDHD5 PE=1 SV=1	1	0	FALSE	High	Master Protein
4.9542	4.89239	5.18982	5.76553	5.88753	6.40769	FALSE		+	SLF2 KO_Parental	2.651	1	1	1	1	556	63.1	2.01531	0.0031123	1.00811	4.6511	+		Pf00728, Pf14845	3074		HEXB	Other glycan degradation;Various types of N-glycan biosynthesis;Amino sugar and nucleotide sugar metabolism;Glycosaminoglycan degradation;Sphingolipid metabolism;Glycosphingolipid biosynthesis;Glycosphingolipid biosynthesis;Metabolic pathways;Lysosome			A0A024RAJ6;hsa:3074	P07686	Beta-hexosaminidase subunit beta OS=Homo sapiens (Human) OX=9606 GN=HEXB PE=1 SV=3	1	9	FALSE	Medium	Master Protein
3.73335	3.63227	4.0268	5	5.01792	4.72792	FALSE		+	SLF2 KO_Parental	3.271	4	1	1	1	270	30	2.75045	0.000864043	1.11781	7.40255	+		Pf00046	3087	ENSG00000152804	HHEX	Maturity onset diabetes of the young;Transcriptional misregulation in cancer		Endoderm differentiation	B1AQ17;hsa:3087;Q03014;Q96CE9	Q03014	Hematopoietically-expressed homeobox protein HHEX OS=Homo sapiens (Human) OX=9606 GN=HHEX PE=1 SV=1	1	3	FALSE	High	Master Protein
7.44377	7.33181	7.34341	9.18289	9.39403	9.30401	FALSE		+	SLF2 KO_Parental	48.032	32	8	11	8	336	35.3	4.96068	0	1.92065	27.1473	+		Pf03446, Pf14833	11112	ENSG00000106049	HIBADH	Valine, leucine and isoleucine degradation;Metabolic pathways	Branched-chain amino acid catabolism	Amino acid metabolism	hsa:11112;P31937;Q546Z2;Q9UDN3	P31937	3-hydroxyisobutyrate dehydrogenase, mitochondrial OS=Homo sapiens (Human) OX=9606 GN=HIBADH PE=1 SV=2	1	4	FALSE	High	Master Protein
9.47431	9.4417	9.44232	10.8597	11.0084	11.1193	FALSE		+	SLF2 KO_Parental	59.246	39	15	23	15	386	43.5	4.45948	0	1.54301	20.3077	+		Pf16113	26275	ENSG00000198130	HIBCH	Valine, leucine and isoleucine degradation;beta-Alanine metabolism;Propanoate metabolism;Metabolic pathways;Carbon metabolism	Branched-chain amino acid catabolism	Amino acid metabolism	D3DPI4;hsa:26275;Q53GA8;Q53GF2;Q53RF7;Q53TC6;Q6NVY1;Q92931;Q9BS94	Q6NVY1	3-hydroxyisobutyryl-CoA hydrolase, mitochondrial OS=Homo sapiens (Human) OX=9606 GN=HIBCH PE=1 SV=2	1	7	FALSE	High	Master Protein
8.42206	8.30652	8.44045	9.71063	9.88813	9.99492	FALSE		+	SLF2 KO_Parental	31.394	41	5	12	5	163	17.2	4.03618	0	1.47488	15.8756	+		Pf01230	84681	ENSG00000137133	HINT2		RHOD GTPase cycle		hsa:84681;Q5TCW3;Q9BX68	Q9BX68	Histidine triad nucleotide-binding protein 2, mitochondrial OS=Homo sapiens (Human) OX=9606 GN=HINT2 PE=1 SV=1	1	1	FALSE	High	Master Protein
7.76951	7.88996	7.77742	9.21844	9.24198	9.2588	FALSE		+	SLF2 KO_Parental	43.344	24	7	15	3	365	40.8	5.40738	0	1.42745	35.1396	+		Pf00129, Pf06623, Pf07654	3105	ENSG00000206503	HLA-A	Endocytosis;Phagosome;Cellular senescence;Cell adhesion molecules;Antigen processing and presentation;Natural killer cell mediated cytotoxicity;Type I diabetes mellitus;Human cytomegalovirus infection;Human papillomavirus infection;Human T-cell leukemia virus 1 infection;Kaposi sarcoma-associated herpesvirus infection;Herpes simplex virus 1 infection;Epstein-Barr virus infection;Human immunodefic…	ER-Phagosome pathway;Neutrophil degranulation;Interferon gamma signaling;SARS-CoV-2 activates/modulates innate and adaptive immune responses;Nef mediated downregulation of MHC class I complex cell surface expression;E3 ubiquitin ligases ubiquitinate target proteins;Antigen Presentation: Folding, assembly and peptide loading of class I MHC;Immunoregulatory interactions between a Lymphoid and a non…	Proteasome degradation;Allograft rejection;Ebola virus infection in host;Cancer immunotherapy by PD-1 blockade	B1PKZ3;hsa:3105;O02939;O02954;O02955;O02963;O19509;O19546;O19598;O19605;O19606;O19619;O19647;O19673;O19687;O19695;O19756;O19794;O19795;O43906;O43907;O46874;O62921;O62924;O77937;O77938;O77964;O78073;O78171;O98009;O98010;O98011;O98137;P01891;P01892;P04439;P05534;P06338;P10313;P10314;P10315;P10316;P13746;P16188;P16189;P16190;P18462;P30443;P30444;P30445;P30446;P30447;P30448;P30449;P30450;P30451;P3045…	P04439	HLA class I histocompatibility antigen, A alpha chain OS=Homo sapiens (Human) OX=9606 GN=HLA-A PE=1 SV=2	1	33	FALSE	High	Master Protein
7.70321	7.62571	7.59694	9.81073	10.0271	10.1908	FALSE		+	SLF2 KO_Parental	61.317	32	10	19	5	362	40.4	4.48979	0	2.36759	20.668	+		Pf00129, Pf06623, Pf07654	3106	ENSG00000234745	HLA-B	Endocytosis;Phagosome;Cellular senescence;Cell adhesion molecules;Antigen processing and presentation;Natural killer cell mediated cytotoxicity;Type I diabetes mellitus;Human cytomegalovirus infection;Human papillomavirus infection;Human T-cell leukemia virus 1 infection;Kaposi sarcoma-associated herpesvirus infection;Herpes simplex virus 1 infection;Epstein-Barr virus infection;Human immunodefic…	Neutrophil degranulation;Immunoregulatory interactions between a Lymphoid and a non-Lymphoid cell;ER-Phagosome pathway;SARS-CoV-2 activates/modulates innate and adaptive immune responses;Interferon gamma signaling;Interferon alpha/beta signaling;Antigen Presentation: Folding, assembly and peptide loading of class I MHC;Endosomal/Vacuolar pathway;DAP12 interactions	Proteasome degradation;Allograft rejection;Ebola virus infection in host;Type II interferon signaling	A0A2I6Q7B5;B0V0B8;G3GN01;hsa:3106;O02862;O02956;O02957;O02960;O19555;O19556;O19595;O19615;O19624;O19625;O19627;O19641;O19651;O19675;O19692;O19758;O19779;O19783;O46702;O62897;O62901;O62915;O62917;O62919;O77933;O77959;O78053;O78138;O78160;O78163;O78172;O78173;O78180;O78217;O95730;O98140;P01889;P01890;P03989;P10317;P10318;P10319;P10320;P18463;P18464;P18465;P19373;P30460;P30461;P30462;P30463;P30464;P…	P01889	HLA class I histocompatibility antigen, B alpha chain OS=Homo sapiens (Human) OX=9606 GN=HLA-B PE=1 SV=3	1	32	FALSE	High	Master Protein
5.55152	5.10014	5.56377	6.89239	7.25739	7.71973	FALSE		+	SLF2 KO_Parental	44.26	25	7	11	2	366	40.6	2.57341	0.00142937	1.8847	6.63965	+		Pf00129, Pf06623, Pf07654	3107	ENSG00000204525	HLA-C	Endocytosis;Phagosome;Cellular senescence;Cell adhesion molecules;Antigen processing and presentation;Natural killer cell mediated cytotoxicity;Type I diabetes mellitus;Human cytomegalovirus infection;Human papillomavirus infection;Human T-cell leukemia virus 1 infection;Kaposi sarcoma-associated herpesvirus infection;Herpes simplex virus 1 infection;Epstein-Barr virus infection;Human immunodefic…	Neutrophil degranulation;ER-Phagosome pathway;SARS-CoV-2 activates/modulates innate and adaptive immune responses;Interferon gamma signaling;Interferon alpha/beta signaling;Immunoregulatory interactions between a Lymphoid and a non-Lymphoid cell;DAP12 interactions;Antigen Presentation: Folding, assembly and peptide loading of class I MHC;Endosomal/Vacuolar pathway	Proteasome degradation;Allograft rejection;Ebola virus infection in host	hsa:3107;O02863;O02864;O02865;O02866;O02958;O19505;O19652;O19676;O62879;O62882;O62883;O62888;O78060;O78061;O78062;O78063;O78067;O78068;O78069;O78072;O78083;O78090;O78091;O78149;O78165;O78166;O78178;O78202;O78203;O78211;O78214;P04222;P10321;P30499;P30500;P30501;P30502;P30503;P30504;P30505;P30506;P30507;P30508;P30509;P30510;P79498;Q07000;Q29631;Q29641;Q29643;Q29652;Q29743;Q29768;Q29862;Q29864;Q2986…	P10321	HLA class I histocompatibility antigen, C alpha chain OS=Homo sapiens (Human) OX=9606 GN=HLA-C PE=1 SV=3	1	31	FALSE	High	Master Protein
5.17393	5.21723	5.26679	6.33271	6.59246	6.61176	FALSE		+	SLF2 KO_Parental	13.817	12	2	3	2	261	29.2	3.79292	0	1.29299	13.7717	+		Pf00993, Pf07654		ENSG00000204257;ENSG00000239463;ENSG00000242361;ENSG00000242685;ENSG00000243189;ENSG00000243215;ENSG00000243719	HLA-DMA		MHC class II antigen presentation	Ebola virus infection in host;Acute viral myocarditis;Th17 cell differentiation pathway;Ulcerative colitis signaling;Inflammatory bowel disease signaling	P28067;Q29639;Q29640	P28067	HLA class II histocompatibility antigen, DM alpha chain OS=Homo sapiens (Human) OX=9606 GN=HLA-DMA PE=1 SV=1	1	6	FALSE	High	Master Protein
5.62644	6.19377	5.49825	6.64674	7.04111	7.65964	FALSE		+	SLF2 KO_Parental	10.523	13	3	3	3	250	27.6	1.67688	0.00668036	1.34301	3.68866	+		Pf00993, Pf07654	3111	ENSG00000204252;ENSG00000206292;ENSG00000230141;ENSG00000231558;ENSG00000232957;ENSG00000232962;ENSG00000235744	HLA-DOA	Phagosome;Cell adhesion molecules;Antigen processing and presentation;Hematopoietic cell lineage;Th1 and Th2 cell differentiation;Th17 cell differentiation;Intestinal immune network for IgA production;Type I diabetes mellitus;Leishmaniasis;Toxoplasmosis;Staphylococcus aureus infection;Tuberculosis;Influenza A;Human T-cell leukemia virus 1 infection;Herpes simplex virus 1 infection;Epstein-Barr vi…	MHC class II antigen presentation	Allograft rejection;Ebola virus infection in host	hsa:3111;P06340;Q58HU0;Q58HU1;Q5STC7;Q9TQC6;Q9TQC7;Q9TQC8;Q9TQC9;Q9TQD0;Q9TQD1;Q9TQD2;Q9TQD3	P06340	HLA class II histocompatibility antigen, DO alpha chain OS=Homo sapiens (Human) OX=9606 GN=HLA-DOA PE=1 SV=1	1	27	FALSE	High	Master Protein
6.50621	6.33092	6.54381	7.50462	7.69905	7.81954	FALSE		+	SLF2 KO_Parental	11.345	16	5	5	5	273	30.8	3.37447	9.46746e-05	1.21409	10.7649	+		Pf00969, Pf07654	3112	ENSG00000239457;ENSG00000241106;ENSG00000241386;ENSG00000241910;ENSG00000243496;ENSG00000243612	HLA-DOB	Phagosome;Cell adhesion molecules;Antigen processing and presentation;Hematopoietic cell lineage;Th1 and Th2 cell differentiation;Th17 cell differentiation;Intestinal immune network for IgA production;Type I diabetes mellitus;Leishmaniasis;Toxoplasmosis;Staphylococcus aureus infection;Tuberculosis;Influenza A;Human T-cell leukemia virus 1 infection;Herpes simplex virus 1 infection;Epstein-Barr vi…	MHC class II antigen presentation	Allograft rejection;Ebola virus infection in host	B0V0Y0;hsa:3112;P13765;Q29746;Q29825;Q6FHC2	P13765	HLA class II histocompatibility antigen, DO beta chain OS=Homo sapiens (Human) OX=9606 GN=HLA-DOB PE=1 SV=1	1	27	FALSE	High	Master Protein
7.51806	7.45861	7.49905	8.65141	8.86573	9.06313	FALSE		+	SLF2 KO_Parental	6.91	7	2	4	2	260	29.4	3.46924	0	1.36818	11.3853	+		Pf00993, Pf07654	3113	ENSG00000168384;ENSG00000206291;ENSG00000224103;ENSG00000228163;ENSG00000229685;ENSG00000231389;ENSG00000235844;ENSG00000236177	HLA-DPA1	Phagosome;Cell adhesion molecules;Antigen processing and presentation;Hematopoietic cell lineage;Th1 and Th2 cell differentiation;Th17 cell differentiation;Intestinal immune network for IgA production;Type I diabetes mellitus;Leishmaniasis;Toxoplasmosis;Staphylococcus aureus infection;Tuberculosis;Influenza A;Human T-cell leukemia virus 1 infection;Herpes simplex virus 1 infection;Epstein-Barr vi…	MHC class II antigen presentation;Downstream TCR signaling;Phosphorylation of CD3 and TCR zeta chains;Translocation of ZAP-70 to Immunological synapse;Generation of second messenger molecules;PD-1 signaling;Interferon gamma signaling	Allograft rejection;Ebola virus infection in host	A9YWH7;B9UKH4;hsa:3113;O19722;O46883;P01905;P20036;P79554;Q2Q060;Q2Q061;Q5EY03;Q5STP1;Q6DQK4;Q9BCQ1;Q9TPX3;Q9XS10	P20036	HLA class II histocompatibility antigen, DP alpha 1 chain OS=Homo sapiens (Human) OX=9606 GN=HLA-DPA1 PE=1 SV=1	1	33	FALSE	High	Master Protein
5.96347	5.88509	6.11061	6.97613	7.22497	7.21043	FALSE		+	SLF2 KO_Parental	17.126	24	5	6	4	258	29.1	3.41668	0	1.15078	11.0372	+		Pf00969, Pf07654	3115	ENSG00000215048;ENSG00000223865;ENSG00000226826;ENSG00000230763;ENSG00000236693;ENSG00000237710	HLA-DPB1	Phagosome;Cell adhesion molecules;Antigen processing and presentation;Hematopoietic cell lineage;Th1 and Th2 cell differentiation;Th17 cell differentiation;Intestinal immune network for IgA production;Type I diabetes mellitus;Leishmaniasis;Toxoplasmosis;Staphylococcus aureus infection;Tuberculosis;Influenza A;Human T-cell leukemia virus 1 infection;Herpes simplex virus 1 infection;Epstein-Barr vi…	Downstream TCR signaling;MHC class II antigen presentation;Phosphorylation of CD3 and TCR zeta chains;Translocation of ZAP-70 to Immunological synapse;Generation of second messenger molecules;PD-1 signaling;Interferon gamma signaling	Allograft rejection;Ebola virus infection in host	A0PFJ7;A5I886;A8YPB3;B5U8B4;B7VF80;B7VF87;B8ZX68;B8ZYT0;B9W5S8;B9W6F7;B9W6F9;C0MPP5;C0MPQ2;C0MPQ3;C0MPQ5;C0MPQ6;C0MPQ7;C4R9J5;C5IZL1;hsa:3115;O00259;O19698;O19700;O19702;O19749;O46884;O77952;O98215;O98216;O98217;O98218;O98219;O98222;O98223;P01916;P04232;P04440;P13763;P79493;P79608;Q0P0L4;Q0ZFN3;Q14279;Q27S71;Q29682;Q29684;Q29698;Q29714;Q29775;Q29776;Q29778;Q29779;Q29781;Q29827;Q29828;Q29879;Q2988…	P04440	HLA class II histocompatibility antigen, DP beta 1 chain OS=Homo sapiens (Human) OX=9606 GN=HLA-DPB1 PE=1 SV=1	1	33	FALSE	High	Master Protein
8.74282	8.66569	8.82177	9.77264	9.96217	9.74937	FALSE		+	SLF2 KO_Parental	38.194	21	4	13	4	254	28.6	3.74361	0	1.08463	13.3795	+		Pf00993, Pf07654	3122	ENSG00000277263	HLA-DRA	Phagosome;Cell adhesion molecules;Antigen processing and presentation;Hematopoietic cell lineage;Th1 and Th2 cell differentiation;Th17 cell differentiation;Intestinal immune network for IgA production;Type I diabetes mellitus;Leishmaniasis;Toxoplasmosis;Staphylococcus aureus infection;Tuberculosis;Influenza A;Human T-cell leukemia virus 1 infection;Herpes simplex virus 1 infection;Epstein-Barr vi…		Allograft rejection;Pathogenesis of SARS-CoV-2 mediated by nsp9-nsp10 complex;Network map of SARS-CoV-2 signaling pathway;Cytokines and inflammatory response	A0A0G2JMH6;hsa:3122	A0A0G2JMH6	Ig-like domain-containing protein OS=Homo sapiens (Human) OX=9606 GN=HLA-DRA PE=1 SV=1	1	28	FALSE	High	Master Protein
9.32486	9.3345	9.37156	10.1586	10.3557	10.5209	FALSE		+	SLF2 KO_Parental	38.331	32	9	15	7	266	29.9	3.15984	0.000384522	1.00143	9.47555	+		Pf00969, Pf07654	3123	ENSG00000196126	HLA-DRB1	Phagosome;Cell adhesion molecules;Antigen processing and presentation;Hematopoietic cell lineage;Th1 and Th2 cell differentiation;Th17 cell differentiation;Intestinal immune network for IgA production;Type I diabetes mellitus;Leishmaniasis;Toxoplasmosis;Staphylococcus aureus infection;Tuberculosis;Influenza A;Human T-cell leukemia virus 1 infection;Herpes simplex virus 1 infection;Epstein-Barr vi…	Downstream TCR signaling;MHC class II antigen presentation;Phosphorylation of CD3 and TCR zeta chains;Translocation of ZAP-70 to Immunological synapse;Generation of second messenger molecules;PD-1 signaling;Interferon gamma signaling	Allograft rejection;Vitamin D receptor pathway;Ebola virus infection in host;Cancer immunotherapy by PD-1 blockade;Pathogenesis of SARS-CoV-2 mediated by nsp9-nsp10 complex;Genes associated with the development of rheumatoid arthritis;Network map of SARS-CoV-2 signaling pathway;Cytokines and inflammatory response	A0MWF2;A0N0W1;A2ICT1;A2TGX3;A4F5N0;A4ZXA5;A4ZXA6;A4ZY86;A5H000;A5HKN8;A7DZP9;A7LA26;A7UHG2;A7X5B1;A7X5B7;A7X5E0;A7X5E6;A7X5H8;A7X5J4;A7X5K7;A8K098;A8YQE9;A9JPG0;B0BK85;B0LUZ6;B0UYW1;B1GWE7;B2CR03;B2LVF9;B2NJ29;B2ZCY1;B3VTP8;B3VTQ3;B5A8Y2;B5A8Y3;B5B8U0;B5B9V5;B5B9V6;B5LZ25;B5QSK8;B6VCX2;B6VEL9;B7UDB2;B9VRA4;B9X248;C0LAB5;hsa:3123;O02876;O02930;O19585;O19717;O19718;O19739;O19788;O46699;O46793;O4687…	P01911	HLA class II histocompatibility antigen, DRB1 beta chain OS=Homo sapiens (Human) OX=9606 GN=HLA-DRB1 PE=1 SV=2	1	39	FALSE	High	Master Protein
7.45286	7.49665	7.45286	8.38888	8.62205	8.68299	FALSE		+	SLF2 KO_Parental	28.505	27	7	11	5	266	30	3.57008	0	1.09718	12.0827	+		Pf00969, Pf07654	3127	ENSG00000198502	HLA-DRB5	Phagosome;Cell adhesion molecules;Antigen processing and presentation;Hematopoietic cell lineage;Th1 and Th2 cell differentiation;Th17 cell differentiation;Intestinal immune network for IgA production;Type I diabetes mellitus;Leishmaniasis;Toxoplasmosis;Staphylococcus aureus infection;Tuberculosis;Influenza A;Human T-cell leukemia virus 1 infection;Herpes simplex virus 1 infection;Epstein-Barr vi…	MHC class II antigen presentation;Downstream TCR signaling;Interferon gamma signaling;Generation of second messenger molecules;Phosphorylation of CD3 and TCR zeta chains;Translocation of ZAP-70 to Immunological synapse;PD-1 signaling	Allograft rejection;Ebola virus infection in host;Pathogenesis of SARS-CoV-2 mediated by nsp9-nsp10 complex;Network map of SARS-CoV-2 signaling pathway	B2RBV6;C7C4X3;hsa:3127;O00157;O00283;O46700;Q29703;Q29787;Q29788;Q30126;Q30150;Q30154;Q30199;Q6SJR2;Q7M2H9;Q8HWS7;Q8WLR5;Q9MY54;Q9XRX6	Q30154	HLA class II histocompatibility antigen, DR beta 5 chain OS=Homo sapiens (Human) OX=9606 GN=HLA-DRB5 PE=1 SV=1	1	35	FALSE	High	Master Protein
9.39146	9.43379	9.41447	10.7004	10.6647	10.6436	FALSE		+	SLF2 KO_Parental	63.311	25	9	22	9	377	41.5	6.36223	0	1.25634	60.9397	+		Pf04258	81502	ENSG00000101294	HM13		Regulation of HMOX1 expression and activity		B2RAY5;E1P5L3;hsa:81502;Q15K36;Q540H8;Q5JWP2;Q5JWP3;Q5JWP4;Q5JWP5;Q7Z4F2;Q86Y35;Q8TCT9;Q95H87;Q9H110;Q9H111	Q8TCT9	Minor histocompatibility antigen H13 OS=Homo sapiens (Human) OX=9606 GN=HM13 PE=1 SV=1	1	1	FALSE	High	Master Protein
8.57743	8.48623	8.50462	10.4975	10.5984	10.6137	FALSE		+	SLF2 KO_Parental	36.885	26	8	14	8	325	34.3	5.82118	0	2.0471	44.6139	+		Pf00682	3155	ENSG00000117305	HMGCL	Valine, leucine and isoleucine degradation;Butanoate metabolism;Metabolic pathways;Peroxisome	Peroxisomal protein import;Synthesis of Ketone Bodies	Ketone bodies synthesis and degradation;Amino acid metabolism	B4DUP4;B7UCC6;D3Y5K7;hsa:3155;P35914;Q6IBC0;Q96FP8	P35914	Hydroxymethylglutaryl-CoA lyase, mitochondrial OS=Homo sapiens (Human) OX=9606 GN=HMGCL PE=1 SV=2	1	8	FALSE	High	Master Protein
9.4674	9.48925	9.41109	10.7378	10.8467	11.2098	FALSE		+	SLF2 KO_Parental	96.708	39	16	37	15	542	60	3.2844	8.68975e-05	1.47553	10.205	+		Pf00076, Pf11835, Pf13893	92906	ENSG00000143889	HNRNPLL				hsa:92906;Q53T80;Q5JB51;Q5JB52;Q659B9;Q8IVH5;Q8IVH6;Q8WVV9;Q96HR5	Q8WVV9	Heterogeneous nuclear ribonucleoprotein L-like OS=Homo sapiens (Human) OX=9606 GN=HNRNPLL PE=1 SV=1	1	0	FALSE	High	Master Protein
2.65535	3.1375	3.26303	4.84298	4.79181	4.83794	FALSE		+	SLF2 KO_Parental	7.68	16	3	3	1	193	22.4	3.20102	0.000318695	1.80562	9.71112	+		Pf13499, Pf13833	3208	ENSG00000121905	HPCA				B2R9T3;D3DPQ7;hsa:3208;P32076;P41211;P70510;P84074	P84074	Neuron-specific calcium-binding protein hippocalcin OS=Homo sapiens (Human) OX=9606 GN=HPCA PE=1 SV=2	1	0	FALSE	High	Master Protein
5.27053	5.20945	5.48543	6.30743	6.48704	6.68089	FALSE		+	SLF2 KO_Parental	8.97	16	3	3	3	235	27.4	2.99245	0.000697872	1.16998	8.57128	+		Pf07743, Pf18256	150274	ENSG00000100209	HSCB		Mitochondrial protein import;Mitochondrial iron-sulfur cluster biogenesis		hsa:150274;Q8IWL3;Q9BWS7	Q8IWL3	Iron-sulfur cluster co-chaperone protein HscB OS=Homo sapiens (Human) OX=9606 GN=HSCB PE=1 SV=3	1	2	FALSE	High	Master Protein
9.44667	9.34762	9.38845	10.9325	11.1534	11.2738	FALSE		+	SLF2 KO_Parental	108.173	64	11	28	11	261	26.9	4.11222	0	1.72566	16.5952	+		Pf00106	3028	ENSG00000072506	HSD17B10	Valine, leucine and isoleucine degradation;Metabolic pathways;Alzheimer disease;Pathways of neurodegeneration	Branched-chain amino acid catabolism;tRNA processing in the mitochondrion;tRNA modification in the mitochondrion;rRNA processing in the mitochondrion	Alzheimer's disease and miRNA effects;Valproic acid pathway;Tryptophan metabolism;Alzheimer's disease	hsa:3028;Q5H927;Q6IBS9;Q8TCV9;Q96HD5;Q99714	Q99714	3-hydroxyacyl-CoA dehydrogenase type-2 OS=Homo sapiens (Human) OX=9606 GN=HSD17B10 PE=1 SV=3	1	12	FALSE	High	Master Protein
5.00899	4.93546	4.93074	6.17393	6.3505	6.90207	FALSE		+	SLF2 KO_Parental	10.548	15	3	3	3	261	27	2.62924	0.00133	1.5171	6.87245	+		Pf13561	7923	ENSG00000112474;ENSG00000204228;ENSG00000225312;ENSG00000228357;ENSG00000228712;ENSG00000232357	HSD17B8	Fatty acid biosynthesis;Steroid hormone biosynthesis;Metabolic pathways;Fatty acid metabolism	Fatty acyl-CoA biosynthesis		A6NLX7;hsa:7923;Q5STP7;Q92506;Q9UIQ1	Q92506	Estradiol 17-beta-dehydrogenase 8 OS=Homo sapiens (Human) OX=9606 GN=HSD17B8 PE=1 SV=2	1	5	FALSE	High	Master Protein
8.58082	8.60696	8.62826	10.0859	10.1348	10.2129	FALSE		+	SLF2 KO_Parental	48.241	29	11	15	11	418	45.4	5.58909	0	1.53917	39.0243	+		Pf00106, Pf02036	84263	ENSG00000119471	HSDL2				A8K1L4;A8K8X1;A8MSV3;hsa:84263;Q658M8;Q6YN16;Q9BT58	Q6YN16	Hydroxysteroid dehydrogenase-like protein 2 OS=Homo sapiens (Human) OX=9606 GN=HSDL2 PE=1 SV=1	1	0	FALSE	High	Master Protein
12.2205	12.1691	12.2104	13.219	13.3729	13.2431	FALSE		+	SLF2 KO_Parental	304.817	55	48	143	46	803	92.4	4.55222	0	1.07834	21.43	+		Pf00183, Pf02518	7184	ENSG00000166598	HSP90B1	Protein processing in endoplasmic reticulum;PI3K-Akt signaling pathway;IL-17 signaling pathway;Estrogen signaling pathway;Thyroid hormone synthesis;Salmonella infection;Pathways in cancer;Chemical carcinogenesis;Prostate cancer;Lipid and atherosclerosis;Fluid shear stress and atherosclerosis	Interleukin-4 and Interleukin-13 signaling;Regulation of Insulin-like Growth Factor (IGF) transport and uptake by Insulin-like Growth Factor Binding Proteins (IGFBPs);Post-translational protein phosphorylation;Trafficking and processing of endosomal TLR;Scavenging by Class A Receptors;ATF6 (ATF6-alpha) activates chaperone genes	Photodynamic therapy-induced unfolded protein response;Focal adhesion: PI3K-Akt-mTOR-signaling pathway;Prion disease pathway;PI3K-Akt signaling pathway;Sudden infant death syndrome (SIDS) susceptibility pathways	hsa:7184;P14625;Q96A97	P14625	Endoplasmin OS=Homo sapiens (Human) OX=9606 GN=HSP90B1 PE=1 SV=1	1	22	FALSE	High	Master Protein
12.6485	12.563	12.6847	13.63	13.7705	13.5946	FALSE		+	SLF2 KO_Parental	353.417	60	46	204	43	654	72.3	4.04566	0	1.033	15.9637	+		Pf00012	3309	ENSG00000044574	HSPA5	Protein export;Protein processing in endoplasmic reticulum;Antigen processing and presentation;Thyroid hormone synthesis;Parkinson disease;Amyotrophic lateral sclerosis;Prion disease;Pathways of neurodegeneration;Lipid and atherosclerosis	Antigen Presentation: Folding, assembly and peptide loading of class I MHC;Regulation of HSF1-mediated heat shock response;Platelet degranulation;PERK regulates gene expression;IRE1alpha activates chaperones;ATF6 (ATF6-alpha) activates chaperone genes	Parkin-ubiquitin proteasomal system pathway;Apoptosis-related network due to altered Notch3 in ovarian cancer;Photodynamic therapy-induced unfolded protein response;Prion disease pathway;Unfolded protein response;Orexin receptor pathway	B0QZ61;hsa:3309;P11021;Q2EF78;Q9NPF1;Q9UK02	P11021	Endoplasmic reticulum chaperone BiP OS=Homo sapiens (Human) OX=9606 GN=HSPA5 PE=1 SV=2	1	22	FALSE	High	Master Protein
12.1742	12.1454	12.0969	13.3342	13.4377	13.6688	FALSE		+	SLF2 KO_Parental	378.38	65	49	151	48	679	73.6	3.7237	0	1.34139	13.2242	+		Pf00012	3313	ENSG00000113013	HSPA9	RNA degradation;Tuberculosis	Regulation of HSF1-mediated heat shock response;Mitochondrial protein import;Cristae formation;Gene and protein expression by JAK-STAT signaling after Interleukin-12 stimulation	Parkin-ubiquitin proteasomal system pathway	B2RCM1;hsa:3313;P30036;P31932;P38646;Q1HB43;Q53H23;Q6GU03;Q9BWB7;Q9UC56	P38646	Stress-70 protein, mitochondrial OS=Homo sapiens (Human) OX=9606 GN=HSPA9 PE=1 SV=2	1	7	FALSE	High	Master Protein
13.1777	13.1169	13.1205	14.348	14.4231	14.351	FALSE		+	SLF2 KO_Parental	502.294	79	50	330	50	573	61	5.59901	0	1.23563	39.2482	+		Pf00118	3329	ENSG00000144381	HSPD1	RNA degradation;Type I diabetes mellitus;Legionellosis;Tuberculosis;Lipid and atherosclerosis	Mitochondrial protein import;TFAP2A acts as a transcriptional repressor during retinoic acid induced cell differentiation	Apoptosis-related network due to altered Notch3 in ovarian cancer;Sudden infant death syndrome (SIDS) susceptibility pathways	B2R5M6;B7Z712;hsa:3329;P10809;Q38L19;Q9UCR6	P10809	60 kDa heat shock protein, mitochondrial OS=Homo sapiens (Human) OX=9606 GN=HSPD1 PE=1 SV=2	1	9	FALSE	High	Master Protein
10.6082	10.6101	10.5794	11.5888	11.7204	11.5573	FALSE		+	SLF2 KO_Parental	40.9	69	8	25	8	102	10.9	4.44049	0	1.02291	20.0852	+		Pf00166	3336	ENSG00000115541	HSPE1		RHOG GTPase cycle		hsa:3336;O95421;P61604;Q04984;Q53X54;Q9UDH0	P61604	10 kDa heat shock protein, mitochondrial OS=Homo sapiens (Human) OX=9606 GN=HSPE1 PE=1 SV=2	1	1	FALSE	High	Master Protein
11.212	11.1224	11.1853	12.1812	12.3351	12.2653	FALSE		+	SLF2 KO_Parental	243.24	52	39	73	39	999	111.3	4.51554	0	1.08731	20.979	+		Pf00012	10525	ENSG00000149428;ENSG00000280682	HYOU1	Protein processing in endoplasmic reticulum	XBP1(S) activates chaperone genes;Scavenging by Class F Receptors	VEGFA-VEGFR2 signaling pathway	A8C1Z0;B7Z909;hsa:10525;Q2I204;Q53H25;Q9Y4L1	Q9Y4L1	Hypoxia up-regulated protein 1 OS=Homo sapiens (Human) OX=9606 GN=HYOU1 PE=1 SV=1	1	4	FALSE	High	Master Protein
10.3566	10.3567	10.2577	11.3796	11.5586	11.6823	FALSE		+	SLF2 KO_Parental	125.753	27	25	41	25	1012	113.7	3.68971	0	1.21651	12.963	+		Pf00133, Pf06827, Pf08264	55699	ENSG00000067704	IARS2	Aminoacyl-tRNA biosynthesis	Mitochondrial tRNA aminoacylation		B2RPG8;hsa:55699;Q1M2P9;Q6PI85;Q7L439;Q86WU9;Q96D91;Q9H9Q8;Q9NSE4;Q9NW42	Q9NSE4	Isoleucine--tRNA ligase, mitochondrial OS=Homo sapiens (Human) OX=9606 GN=IARS2 PE=1 SV=2	1	2	FALSE	High	Master Protein
2.7866	2.96347	3.57289	7.05853	7.31379	7.05853	FALSE		+	SLF2 KO_Parental	8.56	5	3	3	3	532	57.8	4.04513	0	4.03597	15.9588	+		Pf03921	3383	ENSG00000090339	ICAM1	NF-kappa B signaling pathway;Cell adhesion molecules;Natural killer cell mediated cytotoxicity;TNF signaling pathway;Leukocyte transendothelial migration;AGE-RAGE signaling pathway in diabetic complications;African trypanosomiasis;Malaria;Staphylococcus aureus infection;Influenza A;Human T-cell leukemia virus 1 infection;Kaposi sarcoma-associated herpesvirus infection;Epstein-Barr virus infection…	Interferon gamma signaling;Immunoregulatory interactions between a Lymphoid and a non-Lymphoid cell;Integrin cell surface interactions;Interleukin-4 and Interleukin-13 signaling;Interleukin-10 signaling	Selenium micronutrient network;Vitamin B12 metabolism;Folate metabolism;RANKL/RANK signaling pathway;Interleukin-11 signaling pathway;Spinal cord injury;Complement system;IL1 and megakaryocytes in obesity;Photodynamic therapy-induced NF-kB survival signaling;VEGFA-VEGFR2 signaling pathway;miRNAs involvement in the immune response in sepsis;Cells and molecules involved in local acute inflammatory …	B2R6M3;hsa:3383;P05362;Q5NKV7;Q96B50	P05362	Intercellular adhesion molecule 1 OS=Homo sapiens (Human) OX=9606 GN=ICAM1 PE=1 SV=2	1	40	FALSE	High	Master Protein
5.33271	5.2211	5.27053	6.62352	6.54689	6.90207	FALSE		+	SLF2 KO_Parental	6.846	17	2	2	2	119	13	3.63748	0	1.41605	12.5714	+		Pf00010	3399	ENSG00000117318;ENSG00000283060	ID3	TGF-beta signaling pathway;Signaling pathways regulating pluripotency of stem cells	NGF-stimulated transcription	Adipogenesis;Orexin receptor pathway;ID signaling pathway	A8K1T8;hsa:3399;O75641;Q02535	Q02535	DNA-binding protein inhibitor ID-3 OS=Homo sapiens (Human) OX=9606 GN=ID3 PE=1 SV=2	1	6	FALSE	High	Master Protein
8.76089	8.74079	8.7761	10.4097	10.561	10.6083	FALSE		+	SLF2 KO_Parental	39.933	23	10	13	9	452	50.9	5.08015	0	1.76706	29.0886	+		Pf00180	3418	ENSG00000182054	IDH2	Citrate cycle (TCA cycle);Glutathione metabolism;Metabolic pathways;Carbon metabolism;2-Oxocarboxylic acid metabolism;Biosynthesis of amino acids;Peroxisome;Central carbon metabolism in cancer	Transcriptional activation of mitochondrial biogenesis;Citric acid cycle (TCA cycle)	VEGFA-VEGFR2 signaling pathway;Metabolic reprogramming in colon cancer;Cerebral organic acidurias, including diseases;TCA cycle (aka Krebs or citric acid cycle)	B2R6L6;B4DFL2;hsa:3418;P48735;Q96GT3	P48735	Isocitrate dehydrogenase [NADP], mitochondrial OS=Homo sapiens (Human) OX=9606 GN=IDH2 PE=1 SV=2	1	14	FALSE	High	Master Protein
9.4545	9.34541	9.29186	10.9105	11.0743	11.1016	FALSE		+	SLF2 KO_Parental	56.618	31	10	23	10	366	39.6	4.57873	0	1.6649	21.762	+		Pf00180	3419	ENSG00000166411	IDH3A	Citrate cycle (TCA cycle);Metabolic pathways;Carbon metabolism;2-Oxocarboxylic acid metabolism;Biosynthesis of amino acids	Citric acid cycle (TCA cycle)	TCA cycle and deficiency of pyruvate dehydrogenase complex (PDHc);Metabolic reprogramming in colon cancer;TCA cycle (aka Krebs or citric acid cycle)	D3DW83;hsa:3419;P50213;Q9H3X0	P50213	Isocitrate dehydrogenase [NAD] subunit alpha, mitochondrial OS=Homo sapiens (Human) OX=9606 GN=IDH3A PE=1 SV=1	1	9	FALSE	High	Master Protein
8.93605	8.86511	8.8009	10.4007	10.4035	10.6751	FALSE		+	SLF2 KO_Parental	63.487	33	11	21	11	385	42.2	4.09398	0	1.62574	16.4198	+		Pf00180	3420	ENSG00000101365	IDH3B	Citrate cycle (TCA cycle);Metabolic pathways;Carbon metabolism;2-Oxocarboxylic acid metabolism;Biosynthesis of amino acids	Citric acid cycle (TCA cycle)	TCA cycle (aka Krebs or citric acid cycle)	B2RDR1;D3DVX2;D3DVX3;hsa:3420;O43837;O95106;Q5JXS8;Q9NQ06;Q9NQ07;Q9NUZ0;Q9UEX0;Q9UG99	O43837	Isocitrate dehydrogenase [NAD] subunit beta, mitochondrial OS=Homo sapiens (Human) OX=9606 GN=IDH3B PE=1 SV=2	1	7	FALSE	High	Master Protein
6.97039	6.85674	6.92005	8.39832	8.70183	8.92719	FALSE		+	SLF2 KO_Parental	24.719	21	6	9	6	393	42.8	3.44613	0	1.76005	11.2309	+		Pf00180	3421	ENSG00000067829	IDH3G	Citrate cycle (TCA cycle);Metabolic pathways;Carbon metabolism;2-Oxocarboxylic acid metabolism;Biosynthesis of amino acids	Mitochondrial protein import;Citric acid cycle (TCA cycle)	TCA cycle (aka Krebs or citric acid cycle)	E9PDD5;hsa:3421;P51553;Q9BUU5	P51553	Isocitrate dehydrogenase [NAD] subunit gamma, mitochondrial OS=Homo sapiens (Human) OX=9606 GN=IDH3G PE=1 SV=1	1	8	FALSE	High	Master Protein
6.27984	6.12515	6.17393	8.51057	8.62425	8.38716	FALSE		+	SLF2 KO_Parental	24.956	17	6	8	6	384	42.3	5.02181	0	2.31435	28.1241	+		Pf00047, Pf07654			IGHD		CD22 mediated BCR regulation;Antigen activates B Cell Receptor (BCR) leading to generation of second messengers		A0A087WUS7;P01880;Q6P4I8;Q8WU38	P01880	Immunoglobulin heavy constant delta OS=Homo sapiens (Human) OX=9606 GN=IGHD PE=1 SV=3	1	2	FALSE	High	Master Protein
10.8729	10.8215	10.8587	13.2103	13.3397	13.1978	FALSE		+	SLF2 KO_Parental	133.367	46	21	77	21	453	49.4	6.02145	0	2.39823	50.0739	+		Pf07654		ENSG00000211899;ENSG00000282657	IGHM		Cell surface interactions at the vascular wall;CD22 mediated BCR regulation;Antigen activates B Cell Receptor (BCR) leading to generation of second messengers		A0A075B6N9;A0A0G2JQL4;P01871;P04220;P20769	P01871	Immunoglobulin heavy constant mu OS=Homo sapiens (Human) OX=9606 GN=IGHM PE=1 SV=4	1	3	FALSE	High	Master Protein
5.77347	5.74953	5.99774	8.43962	8.73471	8.78169	FALSE		+	SLF2 KO_Parental	1.844	6	1	2	1	117	13	4.5278	0	2.81176	21.1288	+		Pf07686		ENSG00000211935;ENSG00000282213	IGHV1-3				A0A0C4DH29	A0A0C4DH29	Immunoglobulin heavy variable 1-3 OS=Homo sapiens (Human) OX=9606 GN=IGHV1-3 PE=3 SV=1	1	0	FALSE	Medium	Master Protein
2.1375	1.76553	2.16992	4.50462	4.1127	4.99095	FALSE		+	SLF2 KO_Parental	3.006	9	1	1	1	117	12.9	3.03744	0.00052964	2.51177	8.80616	+		Pf07686		ENSG00000270467	IGHV3OR16-12				A0A075B7B8	A0A075B7B8	IGv domain-containing protein OS=Homo sapiens (Human) OX=9606 GN=IGHV3OR16-12 PE=1 SV=1	1	0	FALSE	High	Master Protein
8.5306	8.61508	8.54419	10.9467	11.0396	11.1367	FALSE		+	SLF2 KO_Parental	35.992	53	6	24	5	106	11.3	5.66474	0	2.4777	40.7651	+		Pf07654		ENSG00000211677	IGLC2		Antigen activates B Cell Receptor (BCR) leading to generation of second messengers;FCERI mediated NF-kB activation;Regulation of actin dynamics for phagocytic cup formation;FCGR3A-mediated phagocytosis;Initial triggering of complement;Classical antibody-mediated complement activation;Immunoregulatory interactions between a Lymphoid and a non-Lymphoid cell;Cell surface interactions at the vascular…		A0A075B6K9;A0M8Q4;P0CG05;P0CG06;P0DOY2;P80423	P0DOY2	Immunoglobulin lambda constant 2 OS=Homo sapiens (Human) OX=9606 GN=IGLC2 PE=1 SV=1	1	18	FALSE	High	Master Protein
4.54844	4.57289	5.10434	5.71699	5.95187	6.03562	FALSE		+	SLF2 KO_Parental	6.517	11	2	2	1	214	23	2.31826	0.00184562	1.15961	5.65917	+		Pf07654	100423062	ENSG00000254709	IGLL5				B9A064;hsa:100423062	B9A064	Immunoglobulin lambda-like polypeptide 5 OS=Homo sapiens (Human) OX=9606 GN=IGLL5 PE=2 SV=2	1	0	FALSE	High	Master Protein
8.45902	8.36063	8.37721	9.56948	9.61176	9.37938	FALSE		+	SLF2 KO_Parental	22.205	38	6	8	6	181	20.4	3.87349	0	1.12125	14.4368	+		Pf00929	3669	ENSG00000172183	ISG20		Interferon alpha/beta signaling		hsa:3669;O00441;O00586;Q96AZ6	Q96AZ6	Interferon-stimulated gene 20 kDa protein OS=Homo sapiens (Human) OX=9606 GN=ISG20 PE=1 SV=2	1	1	FALSE	High	Master Protein
5.77347	5.60881	5.56377	6.29829	6.72247	7.78529	FALSE		+	SLF2 KO_Parental	14.408	33	3	4	3	205	22.3	1.34647	0.0149132	1.28667	2.87956	+		Pf00857	79763	ENSG00000063241	ISOC2				hsa:79763;Q6ZN91;Q96AB3;Q9H5G0	Q96AB3	Isochorismatase domain-containing protein 2 OS=Homo sapiens (Human) OX=9606 GN=ISOC2 PE=1 SV=1	1	0	FALSE	High	Master Protein
9.38349	9.34917	9.31515	10.3939	10.5763	10.5724	FALSE		+	SLF2 KO_Parental	75.79	15	19	25	19	1170	128.7	4.28979	0	1.16494	18.4018	+		Pf00092, Pf00357, Pf01839, Pf08441	3683	ENSG00000005844	ITGAL	Rap1 signaling pathway;Cell adhesion molecules;Neutrophil extracellular trap formation;Natural killer cell mediated cytotoxicity;Leukocyte transendothelial migration;Regulation of actin cytoskeleton;Malaria;Staphylococcus aureus infection;Human T-cell leukemia virus 1 infection;Epstein-Barr virus infection;Rheumatoid arthritis;Viral myocarditis	Neutrophil degranulation;Immunoregulatory interactions between a Lymphoid and a non-Lymphoid cell;Cell surface interactions at the vascular wall;Integrin cell surface interactions;RUNX3 Regulates Immune Response and Cell Migration	Integrin-mediated cell adhesion;Focal adhesion: PI3K-Akt-mTOR-signaling pathway;Acute viral myocarditis;Cells and molecules involved in local acute inflammatory response;Leukocyte-intrinsic Hippo pathway functions;CCL18 signaling pathway	hsa:3683;O43746;P20701;Q45H73;Q96HB1;Q9UBC8	P20701	Integrin alpha-L OS=Homo sapiens (Human) OX=9606 GN=ITGAL PE=1 SV=3	1	23	FALSE	High	Master Protein
2.94486	3.30743	3.49825	4.53605	4.42626	5.30743	FALSE		+	SLF2 KO_Parental	3.858	4	2	2	1	683	75.2	2.02764	0.00299642	1.5064	4.68918	+		Pf03770	80271	ENSG00000086544	ITPKC	Inositol phosphate metabolism;Metabolic pathways;Calcium signaling pathway;Phosphatidylinositol signaling system	Synthesis of IP3 and IP4 in the cytosol		hsa:80271;Q96DU7;Q9UE25;Q9Y475	Q96DU7	Inositol-trisphosphate 3-kinase C OS=Homo sapiens (Human) OX=9606 GN=ITPKC PE=1 SV=1	1	5	FALSE	High	Master Protein
11.9785	11.9816	11.9098	13.1063	13.1406	13.1465	FALSE		+	SLF2 KO_Parental	404.423	30	75	133	63	2701	307.9	5.80427	0	1.17447	44.1809	+		Pf00520, Pf01365, Pf02815, Pf08454, Pf08709	3709	ENSG00000123104	ITPR2	Calcium signaling pathway;cGMP-PKG signaling pathway;Phosphatidylinositol signaling system;Oocyte meiosis;Apoptosis;Cellular senescence;Vascular smooth muscle contraction;Apelin signaling pathway;Gap junction;Platelet activation;NOD-like receptor signaling pathway;C-type lectin receptor signaling pathway;Long-term potentiation;Retrograde endocannabinoid signaling;Glutamatergic synapse;Cholinergic…	Effects of PIP2 hydrolysis;Antigen activates B Cell Receptor (BCR) leading to generation of second messengers;Glucagon-like Peptide-1 (GLP1) regulates insulin secretion;Ca2+ pathway;Ion homeostasis;FCERI mediated Ca+2 mobilization;Role of phospholipids in phagocytosis;FCGR3A-mediated IL10 synthesis;VEGFR2 mediated cell proliferation;Elevation of cytosolic Ca2+ levels;PLC beta mediated events;DAG …	Alzheimer's disease and miRNA effects;Myometrial relaxation and contraction pathways;Vitamin D-sensitive calcium signaling in depression;Thyroid hormones production and peripheral downstream signaling effects;Alzheimer's disease;GDNF signaling;Calcium regulation in cardiac cells	hsa:3709;O94773;Q14571	Q14571	Inositol 1,4,5-trisphosphate receptor type 2 OS=Homo sapiens (Human) OX=9606 GN=ITPR2 PE=1 SV=2	1	66	FALSE	High	Master Protein
5.1375	5.26679	5.19377	6.24413	6.42626	6.53138	FALSE		+	SLF2 KO_Parental	6.892	3	4	4	4	1259	138.3	3.70425	0	1.20124	13.0741	+		Pf14722, Pf14723	6744	ENSG00000138434	ITPRID2				A8K6T0;hsa:6744;P28290;Q68DA6;Q7Z7L2;Q8N1L3;Q8N263;Q8N7H2;Q8NEN5;Q96E36;Q96PW1	P28290	Protein ITPRID2 OS=Homo sapiens (Human) OX=9606 GN=ITPRID2 PE=1 SV=3	1	0	FALSE	High	Master Protein
6.01346	6.02459	6.11894	6.69209	7	7.52826	FALSE		+	SLF2 KO_Parental	10.705	6	4	4	4	547	62	1.84357	0.00450304	1.02112	4.14348	+		Pf20266	85450	ENSG00000148841	ITPRIP				D3DRA5;hsa:85450;Q5JU17;Q8IWB1;Q96MS8;Q9C0A9	Q8IWB1	Inositol 1,4,5-trisphosphate receptor-interacting protein OS=Homo sapiens (Human) OX=9606 GN=ITPRIP PE=1 SV=1	1	0	FALSE	High	Master Protein
10.4555	10.4765	10.4134	11.3677	11.4826	11.5865	FALSE		+	SLF2 KO_Parental	105.777	26	27	38	25	1154	133.2	4.01179	0	1.03042	15.6514	+		Pf07714, Pf17887, Pf18377, Pf18379	3716	ENSG00000162434	JAK1	EGFR tyrosine kinase inhibitor resistance;PI3K-Akt signaling pathway;Necroptosis;Osteoclast differentiation;Signaling pathways regulating pluripotency of stem cells;NOD-like receptor signaling pathway;JAK-STAT signaling pathway;Th1 and Th2 cell differentiation;Th17 cell differentiation;Leishmaniasis;Toxoplasmosis;Tuberculosis;Hepatitis C;Hepatitis B;Measles;Human cytomegalovirus infection;Influen…	SARS-CoV-2 activates/modulates innate and adaptive immune responses;ISG15 antiviral mechanism;RAF/MAP kinase cascade;Interleukin-4 and Interleukin-13 signaling;Interleukin-10 signaling;Potential therapeutics for SARS;Interleukin receptor SHC signaling;Interleukin-7 signaling;Interleukin-6 signaling;Regulation of IFNG signaling;Regulation of IFNA/IFNB signaling;Signaling by CSF3 (G-CSF);Inactivati…	IL-5 signaling pathway;Thyroid stimulating hormone (TSH) signaling pathway;Leptin signaling pathway;Prolactin signaling pathway;IL-7 signaling pathway;IL-17 signaling pathway;Type III interferon signaling;IL-9 signaling pathway;Thymic stromal lymphopoietin (TSLP) signaling pathway;Interleukin-11 signaling pathway;Oncostatin M signaling pathway;IL-3 signaling pathway;TCA cycle nutrient use and inv…	hsa:3716;P23458;Q59GQ2;Q9UD26	P23458	Tyrosine-protein kinase JAK1 OS=Homo sapiens (Human) OX=9606 GN=JAK1 PE=1 SV=2	1	96	FALSE	High	Master Protein
9.09381	9.10407	9.1153	10.3164	10.2198	10.3801	FALSE		+	SLF2 KO_Parental	74.758	23	21	25	20	1124	125	4.8551	0	1.20104	25.5391	+		Pf07714, Pf17887, Pf18377, Pf18379	3718	ENSG00000105639	JAK3	Chemokine signaling pathway;PI3K-Akt signaling pathway;Necroptosis;Signaling pathways regulating pluripotency of stem cells;JAK-STAT signaling pathway;Th1 and Th2 cell differentiation;Th17 cell differentiation;Hepatitis B;Measles;Human T-cell leukemia virus 1 infection;Epstein-Barr virus infection;Pathways in cancer;Viral carcinogenesis;Non-small cell lung cancer;Primary immunodeficiency	Interleukin receptor SHC signaling;Potential therapeutics for SARS;Signaling by ALK;Interleukin-4 and Interleukin-13 signaling;RAF/MAP kinase cascade;Interleukin-7 signaling;Interleukin-20 family signaling;Interleukin-2 signaling;Interleukin-15 signaling;Interleukin-9 signaling;Interleukin-21 signaling	IL-7 signaling pathway;IL-9 signaling pathway;Oncostatin M signaling pathway;Chemokine signaling pathway;Focal adhesion: PI3K-Akt-mTOR-signaling pathway;IL-4 signaling pathway;PI3K-Akt signaling pathway;Non-small cell lung cancer;ncRNAs involved in STAT3 signaling in hepatocellular carcinoma;Measles virus infection;Hepatitis B infection;IL-2 signaling pathway	hsa:3718;P52333;Q13259;Q13260;Q13611;Q8N1E8;Q99699;Q9Y6S2	P52333	Tyrosine-protein kinase JAK3 OS=Homo sapiens (Human) OX=9606 GN=JAK3 PE=1 SV=2	1	38	FALSE	High	Master Protein
6.31288	6.35755	6.43296	9.71682	9.89633	9.84345	FALSE		+	SLF2 KO_Parental	17.79	19	4	6	4	159	18.1	6.15669	0	3.45107	54.1331	+		Pf15097	3512	ENSG00000132465	JCHAIN		Cell surface interactions at the vascular wall;Scavenging of heme from plasma		hsa:3512;P01591	P01591	Immunoglobulin J chain OS=Homo sapiens (Human) OX=9606 GN=JCHAIN PE=1 SV=4	1	2	FALSE	High	Master Protein
3.79701	3.72247	4	4.96809	5.22882	5.30743	FALSE		+	SLF2 KO_Parental	10.834	8	5	5	2	491	55.9	3.26223	0.000167553	1.32829	10.0714	+		Pf00004, Pf09336, Pf17862	11104	ENSG00000186625	KATNA1				E1P5A3;hsa:11104;O75449;Q5TFA8;Q5TFA9;Q86VN2;Q9NU52	O75449	Katanin p60 ATPase-containing subunit A1 OS=Homo sapiens (Human) OX=9606 GN=KATNA1 PE=1 SV=1	1	0	FALSE	High	Master Protein
7.34341	7.33985	7.25644	8.23793	8.42962	8.84015	FALSE		+	SLF2 KO_Parental	19.563	13	7	7	7	634	69.1	2.56653	0.00142028	1.18933	6.61145	+		Pf10222	90231	ENSG00000116685	KIAA2013				hsa:90231;Q5JXC1;Q8IVF8;Q8IYS2;Q8NDI7;Q9BSY1	Q8IYS2	Uncharacterized protein KIAA2013 OS=Homo sapiens (Human) OX=9606 GN=KIAA2013 PE=1 SV=1	1	0	FALSE	High	Master Protein
9.04111	9.15456	8.98356	9.96	10.0062	10.3111	FALSE		+	SLF2 KO_Parental	26.413	41	6	9	3	189	21.6	2.9846	0.000693813	1.03267	8.53092	+		Pf00071	3845	ENSG00000133703	KRAS	EGFR tyrosine kinase inhibitor resistance;Endocrine resistance;MAPK signaling pathway;ErbB signaling pathway;Ras signaling pathway;Rap1 signaling pathway;Chemokine signaling pathway;FoxO signaling pathway;Sphingolipid signaling pathway;Phospholipase D signaling pathway;Mitophagy;Autophagy;mTOR signaling pathway;PI3K-Akt signaling pathway;Apoptosis;Longevity regulating pathway;Longevity regulating…	Signaling by CSF3 (G-CSF);RAS processing;Signaling by moderate kinase activity BRAF mutants;Paradoxical activation of RAF signaling by kinase inactive BRAF;Signaling downstream of RAS mutants;Signaling by RAS GAP mutants;Signaling by RAS GTPase mutants;RUNX3 regulates p14-ARF	IL-5 signaling pathway;Alzheimer's disease and miRNA effects;Glioblastoma signaling pathways;RalA downstream regulated genes;TNF-alpha signaling pathway;Oncostatin M signaling pathway;Aryl hydrocarbon receptor pathway;Bladder cancer;Extracellular vesicle-mediated signaling in recipient cells;RAC1/PAK1/p38/MMP2 pathway;G protein signaling pathways;BDNF-TrkB signaling;MAPK signaling pathway;PI3K-AK…	A8K8Z5;B0LPF9;hsa:3845;P01116;P01118;Q96D10	P01116	GTPase KRas OS=Homo sapiens (Human) OX=9606 GN=KRAS PE=1 SV=1	1	137	FALSE	High	Master Protein
7.87283	7.71012	7.77808	9.11504	9.32643	9.89966	FALSE		+	SLF2 KO_Parental	44.789	22	10	16	10	463	50.3	2.64585	0.00134856	1.66004	6.94309	+		Pf01266	79944	ENSG00000087299	L2HGDH	Butanoate metabolism;Metabolic pathways	Interconversion of 2-oxoglutarate and 2-hydroxyglutarate	Cerebral organic acidurias, including diseases	hsa:79944;Q9BRR1;Q9H9P8	Q9H9P8	L-2-hydroxyglutarate dehydrogenase, mitochondrial OS=Homo sapiens (Human) OX=9606 GN=L2HGDH PE=1 SV=3	1	4	FALSE	High	Master Protein
8.01681	8.11009	8.01235	9.21723	9.36567	9.29485	FALSE		+	SLF2 KO_Parental	22.114	40	5	7	5	161	17.7	4.69893	0	1.24617	23.3317	+		Pf15454	55004	ENSG00000149357	LAMTOR1	mTOR signaling pathway	Neutrophil degranulation;Regulation of PTEN gene transcription;Macroautophagy;TP53 Regulates Metabolic Genes;mTORC1-mediated signalling;RAC1 GTPase cycle;RAC2 GTPase cycle;RAC3 GTPase cycle;CDC42 GTPase cycle;RHOQ GTPase cycle;RHOJ GTPase cycle;RHOH GTPase cycle;RHOG GTPase cycle;Energy dependent regulation of mTOR by LKB1-AMPK;Amino acids regulate mTORC1		hsa:55004;Q6IAA8;Q8WZ09;Q9NWT0	Q6IAA8	Ragulator complex protein LAMTOR1 OS=Homo sapiens (Human) OX=9606 GN=LAMTOR1 PE=1 SV=2	1	17	FALSE	High	Master Protein
6.33628	6.01569	6.14364	7.6575	7.84172	7.85362	FALSE		+	SLF2 KO_Parental	6.147	11	2	2	2	262	29.9	3.86444	0	1.61907	14.3605	+		Pf03821	7805	ENSG00000162511	LAPTM5	Lysosome			hsa:7805;Q13240;Q13571;Q14698;Q3KP54	Q13571	Lysosomal-associated transmembrane protein 5 OS=Homo sapiens (Human) OX=9606 GN=LAPTM5 PE=1 SV=1	1	1	FALSE	High	Master Protein
9.18611	9.1267	9.16842	10.2564	10.347	10.3753	FALSE		+	SLF2 KO_Parental	63.327	20	16	19	16	903	101.9	5.08675	0	1.16581	29.1997	+		Pf00133, Pf08264	23395	ENSG00000011376	LARS2	Aminoacyl-tRNA biosynthesis	Mitochondrial tRNA aminoacylation	Amino acid metabolism;IL-18 signaling pathway	hsa:23395;Q15031	Q15031	Probable leucine--tRNA ligase, mitochondrial OS=Homo sapiens (Human) OX=9606 GN=LARS2 PE=1 SV=2	1	4	FALSE	High	Master Protein
4.22497	4.54226	4.36457	5.58195	5.26303	5.33985	FALSE		+	SLF2 KO_Parental	4.26	3	1	1	1	440	49.5	2.80593	0.000777005	1.01768	7.65704	+		Pf02450	3931	ENSG00000213398	LCAT	Glycerophospholipid metabolism;Cholesterol metabolism	HDL remodeling	Lipid particles composition;Statin inhibition of cholesterol production;Metabolic pathway of LDL, HDL and TG, including diseases;Familial hyperlipidemia type 1;Familial hyperlipidemia type 2;Familial hyperlipidemia type 3;Familial hyperlipidemia type 4;Familial hyperlipidemia type 5	hsa:3931;P04180;Q53XQ3	P04180	Phosphatidylcholine-sterol acyltransferase OS=Homo sapiens (Human) OX=9606 GN=LCAT PE=1 SV=1	1	11	FALSE	High	Master Protein
10.4856	10.3922	10.4267	11.4249	11.6107	11.4282	FALSE		+	SLF2 KO_Parental	136.534	34	22	41	22	739	83.3	4.0142	0	1.05311	15.6734	+		Pf07766	3954	ENSG00000168924	LETM1		RHOG GTPase cycle;Mitochondrial calcium ion transport		B4DED2;hsa:3954;O95202;Q9UF65	O95202	Mitochondrial proton/calcium exchanger protein OS=Homo sapiens (Human) OX=9606 GN=LETM1 PE=1 SV=1	1	2	FALSE	High	Master Protein
6.25739	6.44956	6.44294	7.92303	7.63372	7.51885	FALSE		+	SLF2 KO_Parental	10.864	11	3	3	3	348	39.7	3.18872	0.00031592	1.30857	9.64018	+		Pf03388	81562	ENSG00000114988	LMAN2L		COPII-mediated vesicle transport;Cargo concentration in the ER		B4DSH3;D3DXH6;hsa:81562;Q53GV3;Q53S67;Q63HN6;Q8NBQ6;Q9BQ14;Q9H0V9	Q9H0V9	VIP36-like protein OS=Homo sapiens (Human) OX=9606 GN=LMAN2L PE=1 SV=1	1	2	FALSE	High	Master Protein
9.03947	9.07948	9.04576	10.3968	10.4676	10.1636	FALSE		+	SLF2 KO_Parental	61.037	29	13	20	13	428	47.7	3.8085	0	1.28779	13.898	+		Pf10058	80856	ENSG00000144320	LNPK				B7ZLA8;hsa:80856;Q2M2V8;Q2YD99;Q658W8;Q8N5V9;Q96MS5;Q9C0E8	Q9C0E8	Endoplasmic reticulum junction formation protein lunapark OS=Homo sapiens (Human) OX=9606 GN=LNPK PE=1 SV=2	1	0	FALSE	High	Master Protein
9.89936	9.84235	9.7187	11.0485	10.8264	11.2913	FALSE		+	SLF2 KO_Parental	63.539	36	10	30	10	214	24.6	2.9886	0.000696021	1.23525	8.55145	+		Pf00252	100137264;100146244;100172946;100415355;100468790;100724614;100982236;101083663;101136536;101344695;101444008;101539056;101690567;101867181;101975002;102257301;102442647;102841972;102878669;102890423;102923570;103127392;103250904;103679662;104667036;104872587;105294701;105302495;105467951;105521640;105579731;105727260;105824536;106000161;108298087;108513162;108518769;109261154;109696857;110954;46…	ENSAMEG00000000227;ENSANAG00000036053;ENSCAFG00000045333;ENSCAFG00020009114;ENSCAFG00030015144;ENSCAFG00040021422;ENSCANG00000032226;ENSCATG00000030970;ENSCCAG00000024992;ENSCGRG00001008387;ENSCJAG00000011822;ENSCLAG00000003108;ENSCPOG00000002355;ENSECAG00000017154;ENSFCAG00000011395;ENSGGOG00000000131;ENSLCNG00005021252;ENSMFAG00000040824;ENSMLUG00000014337;ENSMMMG00000014279;ENSMMUG00000005494;…	LOC100768740;LOC101344695;LOC105294701;LOC112632580;Rpl10;RPL10	Ribosome;Coronavirus disease	L13a-mediated translational silencing of Ceruloplasmin expression;SRP-dependent cotranslational protein targeting to membrane;Major pathway of rRNA processing in the nucleolus and cytosol;Formation of a pool of free 40S subunits;GTP hydrolysis and joining of the 60S ribosomal subunit;Nonsense Mediated Decay (NMD) independent of the Exon Junction Complex (EJC);Nonsense Mediated Decay (NMD) enhance…	Cytoplasmic ribosomal proteins	A0A091D943;A0A1S3APJ4;A0A1S3GPT7;A0A1U7SU42;A0A250YCK6;A0A286XQR8;A0A2I3FV08;A0A2J8IN69;A0A2J8RLU6;A0A2K5EV78;A0A2K5ILK8;A0A2K5LLF2;A0A2K5QER4;A0A2K5U275;A0A2K6D043;A0A2K6GRP4;A0A2K6MTH0;A0A2K6NK39;A0A2R9B361;A0A2Y9G5G6;A0A2Y9GWW6;A0A384DKX1;A0A3Q0CF07;A0A3Q7NJC4;A0A3Q7VQC5;A0A452S2Z9;A0A485PEW4;A0A5F4CXL7;A0A667IJV2;A0A673U4F8;A0A6D2WIN2;A0A6D2XTB8;A0A6I9KPP4;A0A6I9ME29;A0A6J0A9X4;A0A6J2E7G1;A0A…	P27635	60S ribosomal protein L10 OS=Homo sapiens (Human) OX=9606 GN=RPL10 PE=1 SV=4	1	24	FALSE	High	Master Protein
11.3512	11.3277	11.2737	13.2307	13.293	13.2998	FALSE		+	SLF2 KO_Parental	274.969	46	37	107	37	959	106.4	6.38109	0	1.95699	61.6056	+		Pf00004, Pf02190, Pf05362	9361	ENSG00000196365	LONP1				B3KPH8;D6W635;E5KMH8;F5GZ27;hsa:9361;P36776;P36777;Q8N8K8;Q9UQ95	P36776	Lon protease homolog, mitochondrial OS=Homo sapiens (Human) OX=9606 GN=LONP1 PE=1 SV=2	1	0	FALSE	High	Master Protein
9.31311	9.45984	9.25361	10.4073	10.384	10.5368	FALSE		+	SLF2 KO_Parental	52.486	17	8	18	8	487	56	3.84397	0	1.10052	14.1895	+		Pf03062	10162	ENSG00000111684	LPCAT3	Glycerophospholipid metabolism;Ferroptosis	Acyl chain remodelling of PC;Acyl chain remodelling of PS;Acyl chain remodelling of PE	Ferroptosis	B2RDH0;B7Z3N3;hsa:10162;Q6P1A2;Q7KZS1;Q92980;Q9BW40	Q6P1A2	Lysophospholipid acyltransferase 5 OS=Homo sapiens (Human) OX=9606 GN=LPCAT3 PE=1 SV=1	1	6	FALSE	High	Master Protein
8.48502	8.4208	8.42836	9.61232	9.88722	9.83083	FALSE		+	SLF2 KO_Parental	43.163	17	13	14	13	890	98.6	3.98901	0	1.33206	15.4447	+		Pf04571, Pf08235, Pf16876	23175	ENSG00000134324	LPIN1	Glycerolipid metabolism;Glycerophospholipid metabolism;Metabolic pathways;mTOR signaling pathway;Alcoholic liver disease	Triglyceride biosynthesis;Depolymerisation of the Nuclear Lamina;Synthesis of PC;Synthesis of PE	Sterol regulatory element-binding proteins (SREBP) signaling;Adipogenesis;Transcription factor regulation in adipogenesis;Congenital generalized lipodystrophy (CGL)	A8MU38;B4DET9;B4DGS4;B4DGZ6;B5MC18;B7Z858;D6W506;E7ESE7;F5GY24;hsa:23175;Q14693;Q53T25	Q14693	Phosphatidate phosphatase LPIN1 OS=Homo sapiens (Human) OX=9606 GN=LPIN1 PE=1 SV=2	1	13	FALSE	High	Master Protein
3	3.45943	2.96347	3.88753	4.20945	5.06178	FALSE		+	SLF2 KO_Parental	1.973	0	1	1	1	4544	504.3	1.49721	0.0101434	1.24528	3.23493	+		Pf00057, Pf00058, Pf07645, Pf12662, Pf14670, Pf16472	4035	ENSG00000123384	LRP1	Cholesterol metabolism;Alzheimer disease;Malaria	Retinoid metabolism and transport;Scavenging of heme from plasma	Alzheimer's disease and miRNA effects;Regulation of Wnt / B-catenin signaling by small molecule compounds;Statin inhibition of cholesterol production;Familial hyperlipidemia type 1;Familial hyperlipidemia type 3;Familial hyperlipidemia type 4;Familial hyperlipidemia type 5;Alzheimer's disease	hsa:4035;Q07954;Q2PP12;Q86SW0;Q8IVG8	Q07954	Prolow-density lipoprotein receptor-related protein 1 OS=Homo sapiens (Human) OX=9606 GN=LRP1 PE=1 SV=2	1	13	FALSE	Medium	Master Protein
3.36457	2.88753	2.98185	4.15381	4.36457	4.73877	FALSE		+	SLF2 KO_Parental	1.848	1	1	1	1	713	76.1	2.40178	0.00185621	1.34107	5.96578	+		Pf00057, Pf00431	26020	ENSG00000197324	LRP10		Retinoid metabolism and transport		A8K4R5;D3DS31;hsa:26020;O95882;Q14CK7;Q7Z4F1;Q86T02;Q8NCZ4;Q9HC42;Q9UG33	Q7Z4F1	Low-density lipoprotein receptor-related protein 10 OS=Homo sapiens (Human) OX=9606 GN=LRP10 PE=1 SV=2	1	1	FALSE	Medium	Master Protein
12.5919	12.5558	12.5419	13.5659	13.6403	13.8291	FALSE		+	SLF2 KO_Parental	439.987	51	65	162	65	1394	157.8	3.81941	0	1.11519	13.9871	+		Pf01535	10128	ENSG00000138095	LRPPRC		Respiratory electron transport;Cytoprotection by HMOX1;TP53 Regulates Metabolic Genes	Ciliary landscape	A0PJE3;A8K1V1;hsa:10128;P42704;Q53PC0;Q53QN7;Q6ZUD8;Q7Z7A6;Q96D84	P42704	Leucine-rich PPR motif-containing protein, mitochondrial OS=Homo sapiens (Human) OX=9606 GN=LRPPRC PE=1 SV=3	1	4	FALSE	High	Master Protein
2.58496	3.24793	2.8679	5.32193	5.35755	5.98641	FALSE		+	SLF2 KO_Parental	8.395	8	2	2	2	371	40.6	3.1087	0.000425581	2.65503	9.19037	+		Pf13855	116064	ENSG00000163428	LRRC58				hsa:116064;Q96CX6	Q96CX6	Leucine-rich repeat-containing protein 58 OS=Homo sapiens (Human) OX=9606 GN=LRRC58 PE=1 SV=2	1	0	FALSE	High	Master Protein
4.29278	4.41954	4.38543	6.3906	6.47411	6.58946	FALSE		+	SLF2 KO_Parental	3.099	7	1	1	1	122	14.3	5.17444	0	2.11881	30.7173	+		Pf05347	57149	ENSG00000102897	LYRM1				B2R4M5;hsa:57149;O43325	O43325	LYR motif-containing protein 1 OS=Homo sapiens (Human) OX=9606 GN=LYRM1 PE=2 SV=1	1	0	FALSE	High	Master Protein
6.78136	6.20555	6.7211	7.39661	7.93015	7.59768	FALSE		+	SLF2 KO_Parental	5.45	16	2	2	2	104	11.9	1.95489	0.00354671	1.07214	4.46766	+		Pf05347	90624	ENSG00000186687	LYRM7			Mitochondrial complex III assembly	A8MPQ9;hsa:90624;Q5U5X0;Q86Y68	Q5U5X0	Complex III assembly factor LYRM7 OS=Homo sapiens (Human) OX=9606 GN=LYRM7 PE=1 SV=1	1	1	FALSE	High	Master Protein
2.96347	3.05311	2.65535	4.23266	4.37851	4.60288	FALSE		+	SLF2 KO_Parental	3	4	1	1	1	215	23.4	3.14126	0.000378571	1.51404	9.37099	+		Pf01476	256586	ENSG00000140280	LYSMD2				hsa:256586;Q5CZ88;Q8IV50;Q8WTV3	Q8IV50	LysM and putative peptidoglycan-binding domain-containing protein 2 OS=Homo sapiens (Human) OX=9606 GN=LYSMD2 PE=1 SV=1	1	0	FALSE	High	Master Protein
8.41701	8.26913	8.29783	9.62461	9.82734	9.83368	FALSE		+	SLF2 KO_Parental	32.705	27	8	12	8	291	32.5	4.19702	0	1.43389	17.4352	+			79568	ENSG00000162972	MAIP1		Processing of SMDT1		hsa:79568;Q658V9;Q8WWC4;Q9H671	Q8WWC4	m-AAA protease-interacting protein 1, mitochondrial OS=Homo sapiens (Human) OX=9606 GN=MAIP1 PE=1 SV=1	1	1	FALSE	High	Master Protein
3.63227	3.75489	3.10434	4.40599	4.8125	5.6865	FALSE		+	SLF2 KO_Parental	3.955	9	1	1	1	234	26.2	1.58147	0.00812259	1.47117	3.44332	+		Pf02410	115416	ENSG00000156928	MALSU1				A4D154;hsa:115416;Q96EH3	Q96EH3	Mitochondrial assembly of ribosomal large subunit protein 1 OS=Homo sapiens (Human) OX=9606 GN=MALSU1 PE=1 SV=1	1	0	FALSE	High	Master Protein
3.54844	3.26303	3.36457	6.16792	6.22689	5.94953	FALSE		+	SLF2 KO_Parental	6.904	2	3	3	3	1827	199.4	4.66939	0	2.72277	22.9358	+		Pf00418, Pf08377	4133	ENSG00000078018	MAP2			Melatonin metabolism and effects;MAPK cascade;Sudden infant death syndrome (SIDS) susceptibility pathways	hsa:4133;P11137;Q17S04;Q8IUX2;Q99975;Q99976	P11137	Microtubule-associated protein 2 OS=Homo sapiens (Human) OX=9606 GN=MAP2 PE=1 SV=4	1	3	FALSE	High	Master Protein
6.21917	6.30195	6.23649	7.40684	7.24888	7.19476	FALSE		+	SLF2 KO_Parental	17.686	11	4	6	2	464	52.6	3.94634	0	1.03095	15.0646	+		Pf00069	5602	ENSG00000109339	MAPK10	Endocrine resistance;MAPK signaling pathway;ErbB signaling pathway;Ras signaling pathway;cAMP signaling pathway;FoxO signaling pathway;Sphingolipid signaling pathway;Mitophagy;Autophagy;Protein processing in endoplasmic reticulum;Apoptosis;Apoptosis;Necroptosis;Wnt signaling pathway;Osteoclast differentiation;Focal adhesion;Tight junction;Toll-like receptor signaling pathway;NOD-like receptor sig…	FCERI mediated MAPK activation;Activation of the AP-1 family of transcription factors;Oxidative Stress Induced Senescence;JNK (c-Jun kinases) phosphorylation and activation mediated by activated human TAK1	Integrin-mediated cell adhesion;Alzheimer's disease and miRNA effects;Brain-derived neurotrophic factor (BDNF) signaling pathway;Apoptosis;Focal adhesion;MAPK signaling pathway;Apoptosis modulation by HSP70;Novel intracellular components of RIG-I-like receptor (RLR) pathway;Angiopoietin-like protein 8 regulatory pathway;Oxidative damage response;Wnt signaling pathway and pluripotency;Oxidative st…	A6NFS3;A6NG28;B3KQ94;hsa:5602;P53779;Q15707;Q49AP1	P53779	Mitogen-activated protein kinase 10 OS=Homo sapiens (Human) OX=9606 GN=MAPK10 PE=1 SV=2	1	108	FALSE	High	Master Protein
7.74886	7.61029	7.72792	8.8051	8.98527	9.2182	FALSE		+	SLF2 KO_Parental	28.782	13	7	10	7	593	66.5	3.29727	8.82759e-05	1.30717	10.2833	+		Pf09334, Pf19303	92935	ENSG00000247626	MARS2	Selenocompound metabolism;Aminoacyl-tRNA biosynthesis;Metabolic pathways	Mitochondrial tRNA aminoacylation	Amino acid metabolism	A0AVC3;hsa:92935;Q76E79;Q8IW62;Q8N7N4;Q96GW9	Q96GW9	Methionine--tRNA ligase, mitochondrial OS=Homo sapiens (Human) OX=9606 GN=MARS2 PE=1 SV=2	1	5	FALSE	High	Master Protein
3.76553	3.79701	3.51096	4.99548	5.1416	5.27798	FALSE		+	SLF2 KO_Parental	1.72	1	1	1	1	699	79.2	3.54049	0	1.44719	11.874	+		Pf00084, Pf00089, Pf00431	5648	ENSG00000127241	MASP1	Complement and coagulation cascades;Staphylococcus aureus infection;Coronavirus disease	Initial triggering of complement;SARS-CoV-2 activates/modulates innate and adaptive immune responses;Scavenging by Class A Receptors;Ficolins bind to repetitive carbohydrate structures on the target cell surface	Complement system;Complement system in neuronal development and plasticity;Complement activation;Complement and coagulation cascades	A8K542;A8K6M1;B4E2L7;hsa:5648;O95570;P48740;Q68D21;Q8IUV8;Q96RS4;Q9UF09	P48740	Mannan-binding lectin serine protease 1 OS=Homo sapiens (Human) OX=9606 GN=MASP1 PE=1 SV=3	1	12	FALSE	Medium	Master Protein
6.38198	6.24413	6.39232	7.19672	7.39661	7.52121	FALSE		+	SLF2 KO_Parental	19.764	25	5	5	5	279	31.4	3.20706	0.000240051	1.03204	9.74612	+		Pf00753	153364	ENSG00000176055	MBLAC2				D6RJI1;hsa:153364;Q68D91;Q8IY16;Q8N8D8	Q68D91	Metallo-beta-lactamase domain-containing protein 2 OS=Homo sapiens (Human) OX=9606 GN=MBLAC2 PE=1 SV=3	1	0	FALSE	High	Master Protein
5.34696	5.54844	5.37504	6.65249	6.65821	7.06932	FALSE		+	SLF2 KO_Parental	8.303	7	3	3	3	472	52.7	3.0793	0.000417332	1.36986	9.03003	+		Pf03062	79143	ENSG00000125505;ENSG00000273592;ENSG00000274194;ENSG00000275118;ENSG00000276935;ENSG00000277025;ENSG00000277733;ENSG00000277923;ENSG00000278322;ENSG00000278519	MBOAT7	Glycerophospholipid metabolism	Acyl chain remodelling of PI		A9C4B6;B0V3I5;B4DQ87;hsa:79143;Q05DF0;Q7L5N2;Q96N66;Q99908;Q9BPV2;Q9BRE9	Q96N66	Lysophospholipid acyltransferase 7 OS=Homo sapiens (Human) OX=9606 GN=MBOAT7 PE=1 SV=2	1	2	FALSE	High	Master Protein
7.18587	7.15178	7.15684	8.38284	8.59208	9.08507	FALSE		+	SLF2 KO_Parental	42.871	24	7	10	7	390	42.9	2.72792	0.000852228	1.52184	7.30138	+		Pf00698	27349	ENSG00000100294	MCAT	Fatty acid biosynthesis;Metabolic pathways;Fatty acid metabolism	Mitochondrial Fatty Acid Beta-Oxidation	Mitochondrial fatty acid synthesis pathway	B0QY72;hsa:27349;O95510;O95511;Q8IVS2	Q8IVS2	Malonyl-CoA-acyl carrier protein transacylase, mitochondrial OS=Homo sapiens (Human) OX=9606 GN=MCAT PE=1 SV=2	1	5	FALSE	High	Master Protein
6.36632	6.42291	6.44128	8.35138	8.35315	8.57894	FALSE		+	SLF2 KO_Parental	26.662	11	7	8	7	725	80.4	4.85832	0	2.01765	25.5868	+		Pf00289, Pf00364, Pf02785, Pf02786	56922	ENSG00000078070	MCCC1	Valine, leucine and isoleucine degradation;Metabolic pathways	Branched-chain amino acid catabolism;Biotin transport and metabolism;Defective HLCS causes multiple carboxylase deficiency	Amino acid metabolism	hsa:56922;Q59ES4;Q96RQ3;Q9H959;Q9NS97	Q96RQ3	Methylcrotonoyl-CoA carboxylase subunit alpha, mitochondrial OS=Homo sapiens (Human) OX=9606 GN=MCCC1 PE=1 SV=3	1	6	FALSE	High	Master Protein
8.75689	8.76022	8.81121	10.1736	10.2758	10.4376	FALSE		+	SLF2 KO_Parental	63.42	28	13	20	13	563	61.3	4.36888	0	1.51955	19.2672	+		Pf01039	64087	ENSG00000131844	MCCC2	Valine, leucine and isoleucine degradation;Metabolic pathways	Biotin transport and metabolism;Defective HLCS causes multiple carboxylase deficiency;Branched-chain amino acid catabolism		A6NIY9;hsa:64087;Q96C27;Q9HCC0;Q9Y4L7	Q9HCC0	Methylcrotonoyl-CoA carboxylase beta chain, mitochondrial OS=Homo sapiens (Human) OX=9606 GN=MCCC2 PE=1 SV=1	1	5	FALSE	High	Master Protein
5.83794	5.64962	5.77083	6.83668	6.90448	6.85549	FALSE		+	SLF2 KO_Parental	8.791	22	4	4	4	176	18.7	4.341	0	1.11276	18.9577	+		Pf13669	84693	ENSG00000124370	MCEE	Valine, leucine and isoleucine degradation;Glyoxylate and dicarboxylate metabolism;Propanoate metabolism;Metabolic pathways;Carbon metabolism	Propionyl-CoA catabolism	Vitamin B12 metabolism	hsa:84693;Q53TP1;Q8WW63;Q96PE7	Q96PE7	Methylmalonyl-CoA epimerase, mitochondrial OS=Homo sapiens (Human) OX=9606 GN=MCEE PE=1 SV=1	1	7	FALSE	High	Master Protein
7.68159	7.6858	7.69975	8.77906	8.89057	9.05907	FALSE		+	SLF2 KO_Parental	22.239	21	8	8	8	350	37.3	3.93466	0	1.22052	14.9622	+		Pf00452	4170	ENSG00000143384	MCL1	PI3K-Akt signaling pathway;Apoptosis;JAK-STAT signaling pathway;MicroRNAs in cancer	Interleukin-4 and Interleukin-13 signaling	Apoptosis;Photodynamic therapy-induced HIF-1 survival signaling;Hematopoietic stem cell gene regulation by GABP alpha/beta complex;PI3K-Akt signaling pathway;MicroRNA network associated with chronic lymphocytic leukemia;Host-pathogen interaction of human coronaviruses - apoptosis;Malignant pleural mesothelioma	B2R6B2;D3DV03;D3DV04;hsa:4170;Q07820;Q9HD91;Q9NRQ3;Q9NRQ4;Q9UHR7;Q9UHR8;Q9UHR9;Q9UNJ1	Q07820	Induced myeloid leukemia cell differentiation protein Mcl-1 OS=Homo sapiens (Human) OX=9606 GN=MCL1 PE=1 SV=3	1	12	FALSE	High	Master Protein
7.70183	7.55689	7.46189	9.22207	9.30058	9.38522	FALSE		+	SLF2 KO_Parental	29.403	28	8	9	8	351	39.8	4.47917	0	1.72909	20.541	+		Pf04678	90550	ENSG00000156026	MCU	Calcium signaling pathway;Cellular senescence;NOD-like receptor signaling pathway;Alzheimer disease;Parkinson disease;Amyotrophic lateral sclerosis;Spinocerebellar ataxia;Prion disease;Pathways of neurodegeneration	Processing of SMDT1	Alzheimer's disease and miRNA effects;Malignant pleural mesothelioma;Alzheimer's disease	B2RDF3;B3KXV7;hsa:90550;Q8NE86;Q96FL3	Q8NE86	Calcium uniporter protein, mitochondrial OS=Homo sapiens (Human) OX=9606 GN=MCU PE=1 SV=1	1	14	FALSE	High	Master Protein
11.4491	11.3902	11.4019	12.6802	12.8216	12.7201	FALSE		+	SLF2 KO_Parental	162.741	67	19	65	19	338	35.5	5.07435	0	1.32686	28.9913	+		Pf00056, Pf02866	4191	ENSG00000146701	MDH2	Citrate cycle (TCA cycle);Cysteine and methionine metabolism;Pyruvate metabolism;Glyoxylate and dicarboxylate metabolism;Metabolic pathways;Carbon metabolism	Gluconeogenesis;Citric acid cycle (TCA cycle)	Amino acid metabolism;Metabolic reprogramming in colon cancer;NAD metabolism in oncogene-induced senescence and mitochondrial dysfunction-associated senescence;Glycolysis and gluconeogenesis;TCA cycle (aka Krebs or citric acid cycle)	A8K414;B2RE78;B4DE44;E9PDB2;hsa:4191;O43682;P40926	P40926	Malate dehydrogenase, mitochondrial OS=Homo sapiens (Human) OX=9606 GN=MDH2 PE=1 SV=3	1	13	FALSE	High	Master Protein
9.92585	9.83684	9.86202	11.2115	11.3006	11.3578	FALSE		+	SLF2 KO_Parental	106.315	34	18	39	17	584	65.4	5.02784	0	1.41504	28.2222	+		Pf00390, Pf03949	4200	ENSG00000082212	ME2	Pyruvate metabolism;Carbon metabolism	Citric acid cycle (TCA cycle)	TCA cycle in senescence	B2R8J2;hsa:4200;P23368;Q9BWL6;Q9BYG1;Q9H4B2	P23368	NAD-dependent malic enzyme, mitochondrial OS=Homo sapiens (Human) OX=9606 GN=ME2 PE=1 SV=1	1	4	FALSE	High	Master Protein
7.14771	7.05637	6.95652	8.61839	8.8157	8.69244	FALSE		+	SLF2 KO_Parental	13.14	9	4	4	4	373	40.4	4.49714	0	1.65531	20.7563	+		Pf00107, Pf08240	51102	ENSG00000116353	MECR	Fatty acid biosynthesis;Fatty acid elongation;Metabolic pathways;Fatty acid metabolism	Beta oxidation of decanoyl-CoA to octanoyl-CoA-CoA	Fatty acid biosynthesis;Mitochondrial fatty acid synthesis pathway	B3KT72;hsa:51102;Q5SYU0;Q5SYU1;Q5SYU2;Q6IBU9;Q9BV79;Q9Y373	Q9BV79	Enoyl-[acyl-carrier-protein] reductase, mitochondrial OS=Homo sapiens (Human) OX=9606 GN=MECR PE=1 SV=2	1	7	FALSE	High	Master Protein
4.61471	4.7866	4.92125	6.1416	6.02459	6.58045	FALSE		+	SLF2 KO_Parental	11.37	7	2	2	2	407	46.1	2.81929	0.000733396	1.47469	7.71946	+		Pf01795	196074	ENSG00000169519	METTL15				A6NJ78;A8MRS5;B7WNU2;hsa:196074;Q3MHD3;Q8N601;Q8NBA7	A6NJ78	Probable methyltransferase-like protein 15 OS=Homo sapiens (Human) OX=9606 GN=METTL15 PE=1 SV=1	1	0	FALSE	High	Master Protein
7.52121	7.55382	7.40259	9.02652	8.98698	8.98014	FALSE		+	SLF2 KO_Parental	32.088	22	9	10	9	456	50.7	5.20419	0	1.50534	31.2496	+		Pf09243	64745	ENSG00000165792	METTL17				hsa:64745;Q9BSH1;Q9BZH2;Q9BZH3;Q9H7H0	Q9H7H0	Methyltransferase-like protein 17, mitochondrial OS=Homo sapiens (Human) OX=9606 GN=METTL17 PE=1 SV=1	1	0	FALSE	High	Master Protein
7.46352	7.53993	7.49426	8.5411	8.79701	9.04221	FALSE		+	SLF2 KO_Parental	17.413	11	5	7	5	455	48.3	3.04429	0.000478043	1.2942	8.84246	+		Pf07690	10227	ENSG00000109736	MFSD10				hsa:10227;Q07706;Q14728	Q14728	Major facilitator superfamily domain-containing protein 10 OS=Homo sapiens (Human) OX=9606 GN=MFSD10 PE=1 SV=1	1	0	FALSE	High	Master Protein
7.85237	7.85549	7.79571	8.84831	8.77775	8.89482	FALSE		+	SLF2 KO_Parental	23.946	26	9	10	9	344	39.4	4.86368	0	1.00576	25.6662	+		Pf12705	92667	ENSG00000125871	MGME1				B2RDG5;D3DW29;hsa:92667;Q96SW3;Q9BQP7	Q9BQP7	Mitochondrial genome maintenance exonuclease 1 OS=Homo sapiens (Human) OX=9606 GN=MGME1 PE=1 SV=1	1	0	FALSE	High	Master Protein
5.75489	5.53605	5.60288	6.61471	6.80349	6.6879	FALSE		+	SLF2 KO_Parental	3.789	12	2	2	2	118	13.1	3.64252	0	1.07076	12.6086	+		Pf15884	125988	ENSG00000174917	MICOS13		Cristae formation		A0A0B4J2A5;hsa:125988;K7EKR0;Q5XKP0;Q86YE5	Q5XKP0	MICOS complex subunit MIC13 OS=Homo sapiens (Human) OX=9606 GN=MICOS13 PE=1 SV=1	1	1	FALSE	High	Master Protein
5.65535	5.52669	5.84298	7.03892	7.00338	6.97039	FALSE		+	SLF2 KO_Parental	9.534	9	3	3	3	434	49.6	3.83919	0	1.32922	14.1499	+		Pf13833	221154	ENSG00000165487	MICU2		Processing of SMDT1		hsa:221154;Q8IYU8;Q8N0T6;Q8NAX8	Q8IYU8	Calcium uptake protein 2, mitochondrial OS=Homo sapiens (Human) OX=9606 GN=MICU2 PE=1 SV=2	1	2	FALSE	High	Master Protein
8.98954	8.97585	8.95099	9.93678	9.96246	10.1281	FALSE		+	SLF2 KO_Parental	48.807	21	15	18	15	713	80.6	4.15326	0	1.037	16.9967	+		Pf01432	4285	ENSG00000027001	MIPEP				hsa:4285;Q5JV15;Q5T9Q9;Q96G65;Q99797	Q99797	Mitochondrial intermediate peptidase OS=Homo sapiens (Human) OX=9606 GN=MIPEP PE=1 SV=2	1	0	FALSE	High	Master Protein
5.90689	5.79961	5.88509	7.03672	7.10329	6.4545	FALSE		+	SLF2 KO_Parental	9.968	41	2	3	2	63	7.3	2.06226	0.00283789	1.00098	4.79742	+				ENSG00000285723	MKKS				Q9HB66	Q9HB66	Alternative protein MKKS OS=Homo sapiens (Human) OX=9606 GN=MKKS PE=1 SV=1	1	0	FALSE	High	Master Protein
9.56701	9.58646	9.53508	10.6191	10.6924	10.6431	FALSE		+	SLF2 KO_Parental	70.502	48	13	24	13	292	32.2	5.69479	0	1.08869	41.4778	+		Pf11721	9761	ENSG00000110917	MLEC		Neutrophil degranulation;N-glycan trimming in the ER and Calnexin/Calreticulin cycle		hsa:9761;Q14165	Q14165	Malectin OS=Homo sapiens (Human) OX=9606 GN=MLEC PE=1 SV=1	1	2	FALSE	High	Master Protein
7.04767	7.02459	7.04221	8.35887	8.58834	8.83542	FALSE		+	SLF2 KO_Parental	24.339	20	8	9	8	493	55	3.45563	0	1.55606	11.2942	+		Pf05292, Pf17408	23417	ENSG00000103150	MLYCD	beta-Alanine metabolism;Propanoate metabolism;Metabolic pathways;Peroxisome;AMPK signaling pathway;Alcoholic liver disease			hsa:23417;O95822;Q9UNU5;Q9Y3F2	O95822	Malonyl-CoA decarboxylase, mitochondrial OS=Homo sapiens (Human) OX=9606 GN=MLYCD PE=1 SV=3	1	6	FALSE	High	Master Protein
7.36019	7.27426	7.33807	8.31877	8.41574	8.40854	FALSE		+	SLF2 KO_Parental	32.226	30	6	10	6	250	27.4	4.89423	0	1.05684	26.1239	+		Pf01923	326625	ENSG00000139428	MMAB	Porphyrin metabolism;Metabolic pathways;Biosynthesis of cofactors	Cobalamin (Cbl) metabolism;Defective MMAB causes MMA, cblB type	Vitamin B12 metabolism	C5HU05;hsa:326625;Q96EY8;Q9BSH0	Q96EY8	Corrinoid adenosyltransferase OS=Homo sapiens (Human) OX=9606 GN=MMAB PE=1 SV=1	1	6	FALSE	High	Master Protein
7.36894	7.32733	7.31288	8.60103	8.75756	8.90659	FALSE		+	SLF2 KO_Parental	16.258	7	5	6	5	750	83.1	4.02772	0	1.41867	15.7976	+		Pf01642, Pf02310	4594	ENSG00000146085	MMUT	Valine, leucine and isoleucine degradation;Glyoxylate and dicarboxylate metabolism;Propanoate metabolism;Metabolic pathways;Carbon metabolism	Propionyl-CoA catabolism;Defective MMAA causes MMA, cblA type;Defective MUT causes MMAM;Cobalamin (Cbl) metabolism	Vitamin B12 metabolism;Amino acid metabolism	A8K953;hsa:4594;P22033;Q5SYZ3;Q96B11;Q9UD64	P22033	Methylmalonyl-CoA mutase, mitochondrial OS=Homo sapiens (Human) OX=9606 GN=MMUT PE=1 SV=4	1	11	FALSE	High	Master Protein
NaN	1.43296	1.53605	4.56072	4.93546	5.01792	FALSE		+	SLF2 KO_Parental	3.888	2	1	1	1	716	78.5	3.43175	0	3.35353	18.0641	+		Pf01823	219972	ENSG00000197629	MPEG1				hsa:219972;Q2M1T6;Q2M385;Q8TEF8	Q2M385	Macrophage-expressed gene 1 protein OS=Homo sapiens (Human) OX=9606 GN=MPEG1 PE=1 SV=1	1	0	FALSE	High	Master Protein
7.38457	7.12515	7.31379	8.23888	8.52199	8.95099	FALSE		+	SLF2 KO_Parental	7.871	9	3	6	3	176	19.7	2.37463	0.00182833	1.29612	5.86464	+		Pf04117	4358	ENSG00000115204	MPV17	Peroxisome	Peroxisomal protein import		D6W555;hsa:4358;P39210;Q53SY2;Q96B08	P39210	Protein Mpv17 OS=Homo sapiens (Human) OX=9606 GN=MPV17 PE=1 SV=1	1	2	FALSE	High	Master Protein
7.62571	7.58797	7.51649	9.04521	9.15076	9.1179	FALSE		+	SLF2 KO_Parental	22.996	23	6	10	6	325	36.9	5.35945	0	1.52791	34.1808	+		Pf00687	65008	ENSG00000169288	MRPL1	Ribosome	Mitochondrial translation initiation;Mitochondrial translation elongation;Mitochondrial translation termination		A6NG03;hsa:65008;Q4W5B8;Q6IAG4;Q96BW3;Q9BYD6;Q9H793;Q9NRL5	Q9BYD6	39S ribosomal protein L1, mitochondrial OS=Homo sapiens (Human) OX=9606 GN=MRPL1 PE=1 SV=2	1	4	FALSE	High	Master Protein
5.05311	5.19377	4.81762	6.14568	6.3505	6.55459	FALSE		+	SLF2 KO_Parental	5.992	7	2	2	2	261	29.3	2.92797	0.00066464	1.32875	8.24462	+		Pf00466	124995	ENSG00000159111	MRPL10	Ribosome	Mitochondrial translation elongation;Mitochondrial translation initiation;Mitochondrial translation termination		A6NGJ4;hsa:124995;Q7Z7H8;Q96B80;Q96Q55	Q7Z7H8	39S ribosomal protein L10, mitochondrial OS=Homo sapiens (Human) OX=9606 GN=MRPL10 PE=1 SV=3	1	4	FALSE	High	Master Protein
9.15962	9.13417	9.08534	10.3573	10.4175	10.7117	FALSE		+	SLF2 KO_Parental	58.496	66	13	18	13	192	20.7	3.59575	0	1.36914	12.2666	+		Pf00298, Pf03946	65003	ENSG00000174547	MRPL11	Ribosome	Mitochondrial translation initiation;Mitochondrial translation elongation;Mitochondrial translation termination		A6NLT0;A8K219;hsa:65003;Q32P46;Q96Q73;Q9Y3B7	Q9Y3B7	39S ribosomal protein L11, mitochondrial OS=Homo sapiens (Human) OX=9606 GN=MRPL11 PE=1 SV=1	1	4	FALSE	High	Master Protein
8.92955	8.70183	8.90839	9.98385	10.0811	9.83779	FALSE		+	SLF2 KO_Parental	35.584	39	5	13	5	198	21.3	3.41994	0	1.12098	11.0585	+		Pf00542, Pf16320	6182	ENSG00000262814	MRPL12	Ribosome	Mitochondrial translation initiation;Mitochondrial translation elongation;Mitochondrial translation termination		hsa:6182;P52815;Q969U0;Q9HCA2;Q9UQJ3	P52815	39S ribosomal protein L12, mitochondrial OS=Homo sapiens (Human) OX=9606 GN=MRPL12 PE=1 SV=2	1	4	FALSE	High	Master Protein
6.53138	6.46434	6.57592	8.09117	8.13494	8.39146	FALSE		+	SLF2 KO_Parental	18.427	31	5	5	5	178	20.7	4.15061	0	1.68198	16.9705	+		Pf00572	28998	ENSG00000172172	MRPL13	Ribosome	Mitochondrial translation elongation;Mitochondrial translation initiation;Mitochondrial translation termination		B2R4R8;hsa:28998;Q9BYD1;Q9UI04	Q9BYD1	39S ribosomal protein L13, mitochondrial OS=Homo sapiens (Human) OX=9606 GN=MRPL13 PE=1 SV=1	1	4	FALSE	High	Master Protein
5.98641	5.88753	5.78398	7.31741	7.21237	7.54303	FALSE		+	SLF2 KO_Parental	6.662	13	2	2	2	145	15.9	3.68691	0	1.47163	12.9417	+		Pf00238	64928	ENSG00000180992	MRPL14	Ribosome	Mitochondrial translation initiation;Mitochondrial translation elongation;Mitochondrial translation termination		B2R575;hsa:64928;Q6P1L8;Q96Q72	Q6P1L8	39S ribosomal protein L14, mitochondrial OS=Homo sapiens (Human) OX=9606 GN=MRPL14 PE=1 SV=1	1	4	FALSE	High	Master Protein
6.47086	6.58797	6.66959	8.0268	8.21675	8.65821	FALSE		+	SLF2 KO_Parental	6.865	12	3	4	3	251	28.4	3.0383	0.000529933	1.72445	8.81072	+		Pf00252	54948	ENSG00000166902	MRPL16	Ribosome	Mitochondrial translation initiation;Mitochondrial translation elongation;Mitochondrial translation termination		hsa:54948;Q9BYD0;Q9HB70;Q9NX20	Q9NX20	39S ribosomal protein L16, mitochondrial OS=Homo sapiens (Human) OX=9606 GN=MRPL16 PE=1 SV=1	1	4	FALSE	High	Master Protein
6.11478	6.19967	6.10224	7.49585	7.30834	7.58346	FALSE		+	SLF2 KO_Parental	13.091	23	5	6	5	175	20	3.96868	0	1.32365	15.2625	+		Pf01196	63875	ENSG00000158042	MRPL17	Ribosome	Mitochondrial translation initiation;Mitochondrial translation elongation;Mitochondrial translation termination		D3DQU3;hsa:63875;Q6IAH8;Q96Q53;Q9C066;Q9NRX2	Q9NRX2	39S ribosomal protein L17, mitochondrial OS=Homo sapiens (Human) OX=9606 GN=MRPL17 PE=1 SV=1	1	4	FALSE	High	Master Protein
5.98185	5.84549	6.00675	7.25172	7.22593	7.38629	FALSE		+	SLF2 KO_Parental	14.73	25	4	5	4	180	20.6	4.34734	0	1.34328	19.0276	+		Pf00861	29074	ENSG00000112110	MRPL18	Ribosome	Mitochondrial translation elongation;Mitochondrial translation initiation;Mitochondrial translation termination		hsa:29074;Q5TAP9;Q9H0U6;Q9NZW8	Q9H0U6	39S ribosomal protein L18, mitochondrial OS=Homo sapiens (Human) OX=9606 GN=MRPL18 PE=1 SV=1	1	4	FALSE	High	Master Protein
6.88509	6.84674	6.83542	8.40897	8.50422	8.58571	FALSE		+	SLF2 KO_Parental	15.651	15	6	6	6	292	33.5	5.18344	0	1.64388	30.8773	+		Pf01245	9801	ENSG00000115364	MRPL19	Ribosome	Mitochondrial translation elongation;Mitochondrial translation initiation;Mitochondrial translation termination	Cytoplasmic ribosomal proteins	hsa:9801;P49406;Q53TX9;Q96Q52	P49406	39S ribosomal protein L19, mitochondrial OS=Homo sapiens (Human) OX=9606 GN=MRPL19 PE=1 SV=2	1	5	FALSE	High	Master Protein
4.78136	4.86295	4.79701	6.34518	6.57894	6.65821	FALSE		+	SLF2 KO_Parental	18.735	18	3	4	3	305	33.3	4.21564	0	1.71367	17.6252	+		Pf00181, Pf03947	51069	ENSG00000112651	MRPL2	Ribosome	Mitochondrial translation initiation;Mitochondrial translation elongation;Mitochondrial translation termination		B2RC56;hsa:51069;Q5T653;Q8WUL1;Q96Q56;Q9Y311	Q5T653	39S ribosomal protein L2, mitochondrial OS=Homo sapiens (Human) OX=9606 GN=MRPL2 PE=1 SV=2	1	4	FALSE	High	Master Protein
7.66107	7.6872	7.64386	8.99492	9.04985	9.32486	FALSE		+	SLF2 KO_Parental	21.501	35	5	7	5	149	17.4	3.8439	0	1.45917	14.189	+		Pf00453	55052	ENSG00000242485	MRPL20	Ribosome	Mitochondrial translation initiation;Mitochondrial translation elongation;Mitochondrial translation termination		B2RE41;B7Z746;hsa:55052;Q9BYC9	Q9BYC9	39S ribosomal protein L20, mitochondrial OS=Homo sapiens (Human) OX=9606 GN=MRPL20 PE=1 SV=1	1	4	FALSE	High	Master Protein
6.06393	5.56682	6.0268	7.32823	7.50621	7.41278	FALSE		+	SLF2 KO_Parental	9.452	14	3	3	3	205	22.8	3.09401	0.000421416	1.52989	9.10992	+		Pf00829	219927	ENSG00000197345	MRPL21	Ribosome	Mitochondrial translation initiation;Mitochondrial translation elongation;Mitochondrial translation termination		A6NKU0;C9JPR2;hsa:219927;Q7Z2W9	Q7Z2W9	39S ribosomal protein L21, mitochondrial OS=Homo sapiens (Human) OX=9606 GN=MRPL21 PE=1 SV=2	1	4	FALSE	High	Master Protein
7.29002	7.01903	7.2114	8.47167	8.69105	8.78169	FALSE		+	SLF2 KO_Parental	27.861	35	6	8	6	206	23.6	3.56708	0	1.47465	12.0614	+		Pf00237	29093	ENSG00000082515	MRPL22	Ribosome	Mitochondrial translation elongation;Mitochondrial translation initiation;Mitochondrial translation termination		A6NGJ8;hsa:29093;Q5H9Q1;Q96Q51;Q9NWU5;Q9P006	Q9NWU5	39S ribosomal protein L22, mitochondrial OS=Homo sapiens (Human) OX=9606 GN=MRPL22 PE=1 SV=1	1	4	FALSE	High	Master Protein
5.7252	5.61765	5.56682	7.11686	7.15381	7.63445	FALSE		+	SLF2 KO_Parental	7.8	21	3	3	3	153	17.8	3.18488	0.000314356	1.66515	9.61812	+		Pf00276	6150	ENSG00000214026;ENSG00000288141	MRPL23	Ribosome	Mitochondrial translation elongation;Mitochondrial translation initiation;Mitochondrial translation termination		A8MT29;hsa:6150;Q16540;Q96Q71	Q16540	39S ribosomal protein L23, mitochondrial OS=Homo sapiens (Human) OX=9606 GN=MRPL23 PE=1 SV=1	1	4	FALSE	High	Master Protein
7.75355	7.54535	7.59395	9.02486	9.25951	9.55401	FALSE		+	SLF2 KO_Parental	24.295	30	6	7	6	216	24.9	3.24374	0.000164598	1.64851	9.9613	+		Pf00467, Pf17136	79590	ENSG00000143314	MRPL24	Ribosome	Mitochondrial translation initiation;Mitochondrial translation elongation;Mitochondrial translation termination		D3DVC8;hsa:79590;Q53G65;Q53HT0;Q5SYZ9;Q5SZ00;Q5SZ02;Q96A35;Q96Q70;Q9H7G3	Q96A35	39S ribosomal protein L24, mitochondrial OS=Homo sapiens (Human) OX=9606 GN=MRPL24 PE=1 SV=1	1	4	FALSE	High	Master Protein
7.57061	7.54303	7.51412	9.05066	9.17243	9.02431	FALSE		+	SLF2 KO_Parental	9.305	22	3	4	3	148	16.1	5.23359	0	1.53988	31.7848	+		Pf01016	51264	ENSG00000108826	MRPL27	Ribosome	Mitochondrial translation initiation;Mitochondrial translation elongation;Mitochondrial translation termination		B2RE14;hsa:51264;Q9P0M9	Q9P0M9	39S ribosomal protein L27, mitochondrial OS=Homo sapiens (Human) OX=9606 GN=MRPL27 PE=1 SV=1	1	4	FALSE	High	Master Protein
6.10643	6.17193	6.0268	7.34607	7.3837	7.67878	FALSE		+	SLF2 KO_Parental	7.445	9	2	3	2	256	30.1	3.56934	0	1.3678	12.0774	+		Pf00830	10573	ENSG00000086504	MRPL28	Ribosome	Mitochondrial translation initiation;Mitochondrial translation elongation;Mitochondrial translation termination		B2RCM4;D3DU46;hsa:10573;Q13084;Q4TT39;Q96S26;Q9BQD8;Q9BR04	Q13084	39S ribosomal protein L28, mitochondrial OS=Homo sapiens (Human) OX=9606 GN=MRPL28 PE=1 SV=4	1	4	FALSE	High	Master Protein
7.77676	7.74147	7.76155	9.15735	9.1375	9.45574	FALSE		+	SLF2 KO_Parental	20.72	20	7	8	7	348	38.6	3.87003	0	1.49027	14.4075	+		Pf00297	11222	ENSG00000114686	MRPL3	Ribosome	Mitochondrial translation initiation;Mitochondrial translation elongation;Mitochondrial translation termination		hsa:11222;P09001;Q6IBT2	P09001	39S ribosomal protein L3, mitochondrial OS=Homo sapiens (Human) OX=9606 GN=MRPL3 PE=1 SV=1	1	4	FALSE	High	Master Protein
6.00675	6.26866	5.88753	7.70874	7.33807	7.76487	FALSE		+	SLF2 KO_Parental	8.211	18	3	4	3	161	18.5	3.04731	0.000480179	1.54958	8.8585	+		Pf00327	51263	ENSG00000185414	MRPL30	Ribosome	Mitochondrial translation initiation;Mitochondrial translation elongation;Mitochondrial translation termination		A6NIC6;D3DVI0;D3DVI3;hsa:51263;Q0D2Q7;Q6ZTP4;Q8TCC3;Q96Q69;Q9P0N0	Q8TCC3	39S ribosomal protein L30, mitochondrial OS=Homo sapiens (Human) OX=9606 GN=MRPL30 PE=1 SV=1	1	4	FALSE	High	Master Protein
4.42626	3.82782	4.34341	5.70874	5.926	5.0268	FALSE		+	SLF2 KO_Parental	3.766	5	1	1	1	188	21.5	1.83319	0.00458539	1.35468	4.1141	+		Pf01632	51318	ENSG00000132313	MRPL35	Ribosome	Mitochondrial translation initiation;Mitochondrial translation elongation;Mitochondrial translation termination		A6NKV6;B2RB93;hsa:51318;Q658U7;Q8WWA2;Q9NZE8	Q9NZE8	39S ribosomal protein L35, mitochondrial OS=Homo sapiens (Human) OX=9606 GN=MRPL35 PE=1 SV=3	1	4	FALSE	High	Master Protein
7.91349	7.85611	7.77939	9.22472	9.45902	9.84031	FALSE		+	SLF2 KO_Parental	37.306	27	9	12	9	423	48.1	3.08028	0.000417808	1.65835	9.03531	+		Pf07147	51253	ENSG00000116221	MRPL37		Mitochondrial translation initiation;Mitochondrial translation elongation;Mitochondrial translation termination		hsa:51253;Q96Q67;Q9BWR1;Q9BZE1;Q9P0P3	Q9BZE1	39S ribosomal protein L37, mitochondrial OS=Homo sapiens (Human) OX=9606 GN=MRPL37 PE=1 SV=2	1	3	FALSE	High	Master Protein
7.80413	7.69	7.70183	8.92926	9.06178	9.34252	FALSE		+	SLF2 KO_Parental	18.625	19	6	8	6	380	44.6	3.38793	9.60961e-05	1.3792	10.851	+		Pf01161	64978	ENSG00000204316	MRPL38		Mitochondrial translation initiation;Mitochondrial translation elongation;Mitochondrial translation termination		B3KN96;hsa:64978;Q96DV4;Q96Q66;Q9P0B9	Q96DV4	39S ribosomal protein L38, mitochondrial OS=Homo sapiens (Human) OX=9606 GN=MRPL38 PE=1 SV=2	1	3	FALSE	High	Master Protein
8.47127	8.45327	8.42585	9.59824	9.79279	9.87314	FALSE		+	SLF2 KO_Parental	37.492	30	11	13	11	338	38.7	4.02592	0	1.30459	15.781	+			54148	ENSG00000154719	MRPL39		Mitochondrial translation initiation;Mitochondrial translation elongation;Mitochondrial translation termination		C9JYA5;hsa:54148;Q32Q74;Q5QTR3;Q96Q65;Q9BSQ7;Q9BZV6;Q9NX44;Q9NYK5	Q9NYK5	39S ribosomal protein L39, mitochondrial OS=Homo sapiens (Human) OX=9606 GN=MRPL39 PE=1 SV=3	1	3	FALSE	High	Master Protein
7.4446	7.39403	7.39661	8.74517	8.80316	9.35072	FALSE		+	SLF2 KO_Parental	23.847	29	8	8	8	311	34.9	2.88423	0.000705537	1.5546	8.0295	+		Pf00573	51073	ENSG00000105364	MRPL4	Ribosome	Mitochondrial translation initiation;Mitochondrial translation elongation;Mitochondrial translation termination		A6NNV7;hsa:51073;Q9BW07;Q9BYD3;Q9H4N2;Q9Y317	Q9BYD3	39S ribosomal protein L4, mitochondrial OS=Homo sapiens (Human) OX=9606 GN=MRPL4 PE=1 SV=1	1	4	FALSE	High	Master Protein
6.8189	6.83416	6.84172	8.1644	8.23697	8.44667	FALSE		+	SLF2 KO_Parental	15.073	18	3	4	3	206	24.5	4.16297	0	1.45109	17.0931	+		Pf09812	64976	ENSG00000185608	MRPL40		Mitochondrial translation elongation;Mitochondrial translation initiation;Mitochondrial translation termination	22q11.2 copy number variation syndrome	B3KVZ7;hsa:64976;O95134;Q9NQ50	Q9NQ50	39S ribosomal protein L40, mitochondrial OS=Homo sapiens (Human) OX=9606 GN=MRPL40 PE=1 SV=1	1	4	FALSE	High	Master Protein
6.98641	6.97728	7.03232	8.51806	8.57024	8.51373	FALSE		+	SLF2 KO_Parental	15.409	31	4	5	4	137	15.4	6.38306	0	1.53534	61.6755	+		Pf09809	64975	ENSG00000182154	MRPL41		Mitochondrial translation elongation;Mitochondrial translation initiation;Mitochondrial translation termination		hsa:64975;Q8IXM3;Q96Q49	Q8IXM3	39S ribosomal protein L41, mitochondrial OS=Homo sapiens (Human) OX=9606 GN=MRPL41 PE=1 SV=1	1	3	FALSE	High	Master Protein
6.49506	6.18388	6.21335	7.79312	7.93958	7.6893	FALSE		+	SLF2 KO_Parental	10.179	15	2	3	2	142	16.7	3.59824	0	1.5099	12.2846	+		Pf10210	28977	ENSG00000198015	MRPL42		Mitochondrial translation initiation;Mitochondrial translation elongation;Mitochondrial translation termination		hsa:28977;Q6FID1;Q96Q48;Q9P0S1;Q9Y6G3	Q9Y6G3	39S ribosomal protein L42, mitochondrial OS=Homo sapiens (Human) OX=9606 GN=MRPL42 PE=1 SV=1	1	3	FALSE	High	Master Protein
5.65821	5.20163	5.47249	6.78267	6.96232	7.18289	FALSE		+	SLF2 KO_Parental	7.138	12	3	3	3	215	23.4	3.01817	0.000590487	1.53185	8.70484	+		Pf05047	84545	ENSG00000055950	MRPL43		Mitochondrial translation initiation;Mitochondrial translation elongation;Mitochondrial translation termination		B1AL06;B1AL07;B1AL09;B1AL10;C9J5Q3;D3DR71;hsa:84545;Q5JW06;Q7Z719;Q7Z7H6;Q86XN1;Q8N983;Q9BYC7	Q8N983	39S ribosomal protein L43, mitochondrial OS=Homo sapiens (Human) OX=9606 GN=MRPL43 PE=1 SV=1	1	3	FALSE	High	Master Protein
7.91049	7.9431	7.93133	9.47594	9.4672	9.52826	FALSE		+	SLF2 KO_Parental	38.795	25	9	12	9	332	37.5	6.68251	0	1.56216	73.2875	+			65080	ENSG00000135900	MRPL44		Mitochondrial translation initiation;Mitochondrial translation elongation;Mitochondrial translation termination		hsa:65080;Q53S16;Q6IA62;Q9H821;Q9H9J2	Q9H9J2	39S ribosomal protein L44, mitochondrial OS=Homo sapiens (Human) OX=9606 GN=MRPL44 PE=1 SV=1	1	3	FALSE	High	Master Protein
8.12774	8.01569	8.00282	9.59451	9.70891	9.67207	FALSE		+	SLF2 KO_Parental	14.869	24	6	7	6	306	35.3	5.18588	0	1.60975	30.9209	+		Pf04280		ENSG00000277936	MRPL45		Mitochondrial translation initiation;Mitochondrial translation elongation;Mitochondrial translation termination		A1L436;Q6ZMJ5;Q9BRJ2	Q9BRJ2	39S ribosomal protein L45, mitochondrial OS=Homo sapiens (Human) OX=9606 GN=MRPL45 PE=1 SV=2	1	3	FALSE	High	Master Protein
7.39661	7.27333	7.27798	8.66	8.75922	8.732	FALSE		+	SLF2 KO_Parental	16.729	20	5	5	5	279	31.7	5.01436	0	1.4011	28.0031	+		Pf11788	26589	ENSG00000259494	MRPL46		Mitochondrial translation initiation;Mitochondrial translation elongation;Mitochondrial translation termination		B2RD75;hsa:26589;Q9H2W6;Q9HBU8	Q9H2W6	39S ribosomal protein L46, mitochondrial OS=Homo sapiens (Human) OX=9606 GN=MRPL46 PE=1 SV=1	1	3	FALSE	High	Master Protein
5.45286	5.44294	5.56072	6.81506	6.98641	6.42794	FALSE		+	SLF2 KO_Parental	7.123	8	2	2	2	250	29.4	2.75491	0.000868705	1.25763	7.42276	+		Pf06984	57129	ENSG00000136522	MRPL47		Mitochondrial translation initiation;Mitochondrial translation elongation;Mitochondrial translation termination		hsa:57129;Q6XRG1;Q8N5D1;Q9HD33	Q9HD33	39S ribosomal protein L47, mitochondrial OS=Homo sapiens (Human) OX=9606 GN=MRPL47 PE=1 SV=2	1	3	FALSE	High	Master Protein
7.83668	7.58421	7.65678	9.06905	9.28887	9.2555	FALSE		+	SLF2 KO_Parental	18.855	26	5	6	5	212	23.9	3.92643	0	1.51191	14.8905	+		Pf00338	51642	ENSG00000175581	MRPL48		Mitochondrial translation initiation;Mitochondrial translation elongation;Mitochondrial translation termination		B4DN34;hsa:51642;Q49AK7;Q4U2Q4;Q96GC5;Q9P091;Q9Y5J0	Q96GC5	39S ribosomal protein L48, mitochondrial OS=Homo sapiens (Human) OX=9606 GN=MRPL48 PE=1 SV=2	1	3	FALSE	High	Master Protein
7.91648	7.82464	7.73944	8.96347	8.95681	9.24079	FALSE		+	SLF2 KO_Parental	28.483	44	7	9	7	166	19.2	3.48718	0	1.22684	11.5065	+		Pf05046	740	ENSG00000149792	MRPL49		Mitochondrial translation initiation;Mitochondrial translation elongation;Mitochondrial translation termination		B2R4G6;hsa:740;Q13405	Q13405	39S ribosomal protein L49, mitochondrial OS=Homo sapiens (Human) OX=9606 GN=MRPL49 PE=1 SV=1	1	3	FALSE	High	Master Protein
7.07575	6.92362	6.97957	8.5519	8.63336	8.57667	FALSE		+	SLF2 KO_Parental	24.839	37	5	6	5	158	18.3	5.22041	0	1.59433	31.5438	+		Pf10501	54534	ENSG00000136897	MRPL50		Mitochondrial translation initiation;Mitochondrial translation elongation;Mitochondrial translation termination		B7Z358;hsa:54534;Q5T7E0;Q8N5N7;Q9NX15	Q8N5N7	39S ribosomal protein L50, mitochondrial OS=Homo sapiens (Human) OX=9606 GN=MRPL50 PE=1 SV=2	1	3	FALSE	High	Master Protein
6.22882	6.27798	6.52513	7.43296	7.63662	7.76022	FALSE		+	SLF2 KO_Parental	5.563	22	2	2	2	128	15.1	3.17601	0.000310703	1.26596	9.56741	+		Pf10244	51258	ENSG00000111639	MRPL51		Mitochondrial translation initiation;Mitochondrial translation elongation;Mitochondrial translation termination		hsa:51258;Q4U2R6;Q96Q57;Q9BQ36;Q9P0N7	Q4U2R6	39S ribosomal protein L51, mitochondrial OS=Homo sapiens (Human) OX=9606 GN=MRPL51 PE=1 SV=1	1	3	FALSE	High	Master Protein
7.8716	7.75956	7.79181	9.06393	9.1871	9.08188	FALSE		+	SLF2 KO_Parental	13.592	34	4	5	4	112	12.1	4.86164	0	1.30332	25.6359	+		Pf10780	116540	ENSG00000204822	MRPL53		Mitochondrial translation initiation;Mitochondrial translation elongation;Mitochondrial translation termination		hsa:116540;Q96EL3	Q96EL3	39S ribosomal protein L53, mitochondrial OS=Homo sapiens (Human) OX=9606 GN=MRPL53 PE=1 SV=1	1	3	FALSE	High	Master Protein
3.65535	4.16189	4.08746	5.2854	5.4822	5.57289	FALSE		+	SLF2 KO_Parental	3.343	7	1	1	1	138	15.8	2.92868	0.000665314	1.4786	8.24815	+		Pf08561	116541	ENSG00000183617	MRPL54		Mitochondrial translation initiation;Mitochondrial translation elongation;Mitochondrial translation termination		hsa:116541;Q6P161	Q6P161	39S ribosomal protein L54, mitochondrial OS=Homo sapiens (Human) OX=9606 GN=MRPL54 PE=1 SV=1	1	3	FALSE	High	Master Protein
5.32193	5.41954	5.16993	6.03122	6.23074	7.07253	FALSE		+	SLF2 KO_Parental	9.089	23	3	3	3	128	15.1	1.59863	0.0077385	1.14103	3.4867	+		Pf09776	128308	ENSG00000162910	MRPL55		Mitochondrial translation initiation;Mitochondrial translation elongation;Mitochondrial translation termination		hsa:128308;Q5TBY3;Q5TBY6;Q6UWI8;Q7Z7F7	Q7Z7F7	39S ribosomal protein L55, mitochondrial OS=Homo sapiens (Human) OX=9606 GN=MRPL55 PE=1 SV=1	1	3	FALSE	High	Master Protein
5.90929	6.01123	5.87774	7.55305	7.81762	7.92778	FALSE		+	SLF2 KO_Parental	4.346	13	1	2	1	102	12.3	3.99542	0	1.8334	15.5026	+		Pf14978	78988	ENSG00000173141	MRPL57		Mitochondrial translation elongation;Mitochondrial translation initiation;Mitochondrial translation termination		A2A332;hsa:78988;Q9BQC6	Q9BQC6	Ribosomal protein 63, mitochondrial OS=Homo sapiens (Human) OX=9606 GN=MRPL57 PE=1 SV=1	1	3	FALSE	High	Master Protein
7.51333	7.47897	7.50223	8.89936	8.98014	9.05175	FALSE		+	SLF2 KO_Parental	26.536	26	5	7	5	206	23.6	5.28495	0	1.4789	32.7417	+		Pf00472	3396	ENSG00000167862	MRPL58		Mitochondrial translation initiation;Mitochondrial translation elongation;Mitochondrial translation termination		B2RAD1;hsa:3396;Q14197;Q53HM7;Q53Y11	Q14197	Peptidyl-tRNA hydrolase ICT1, mitochondrial OS=Homo sapiens (Human) OX=9606 GN=MRPL58 PE=1 SV=1	1	3	FALSE	High	Master Protein
6.73335	6.70736	6.68229	8.16541	8.09381	8.03617	FALSE		+	SLF2 KO_Parental	19.081	22	5	5	5	267	30.2	5.38123	0	1.3908	34.6132	+		Pf01281	65005	ENSG00000143436	MRPL9	Ribosome	Mitochondrial translation initiation;Mitochondrial translation elongation;Mitochondrial translation termination		B2RD99;hsa:65005;Q5SZR2;Q9BSW8;Q9BYD2	Q9BYD2	39S ribosomal protein L9, mitochondrial OS=Homo sapiens (Human) OX=9606 GN=MRPL9 PE=1 SV=2	1	4	FALSE	High	Master Protein
8.12825	8.01959	7.97039	9.52258	9.60733	9.84737	FALSE		+	SLF2 KO_Parental	28.792	27	5	8	5	194	20.6	3.94074	0	1.61968	15.0155	+		Pf00411	64963	ENSG00000181991	MRPS11	Ribosome	Mitochondrial translation elongation;Mitochondrial translation initiation;Mitochondrial translation termination		B2RD52;hsa:64963;P82912;Q969D7;Q96GI3;Q9BYC3	P82912	28S ribosomal protein S11, mitochondrial OS=Homo sapiens (Human) OX=9606 GN=MRPS11 PE=1 SV=2	1	4	FALSE	High	Master Protein
6.99435	6.97728	6.98755	8.42962	8.52709	8.2317	FALSE		+	SLF2 KO_Parental	6.591	14	2	3	2	138	15.2	4.07049	0	1.40974	16.1965	+		Pf00164	6183	ENSG00000128626;ENSG00000283018	MRPS12	Ribosome	Mitochondrial translation initiation;Mitochondrial translation elongation;Mitochondrial translation termination		hsa:6183;O15235;Q53X98	O15235	28S ribosomal protein S12, mitochondrial OS=Homo sapiens (Human) OX=9606 GN=MRPS12 PE=1 SV=1	1	4	FALSE	High	Master Protein
6.25739	6.21335	6.23649	7.62571	7.86851	8.64024	FALSE		+	SLF2 KO_Parental	21.562	29	3	5	3	128	15.1	2.3868	0.00184084	1.80908	5.9098	+		Pf00253	63931	ENSG00000120333	MRPS14	Ribosome	Mitochondrial translation initiation;Mitochondrial translation elongation;Mitochondrial translation termination		hsa:63931;O60783;Q5R358	O60783	28S ribosomal protein S14, mitochondrial OS=Homo sapiens (Human) OX=9606 GN=MRPS14 PE=1 SV=1	1	4	FALSE	High	Master Protein
8.35667	8.0634	8.26115	9.68633	9.97083	9.86542	FALSE		+	SLF2 KO_Parental	26.206	25	8	12	8	257	29.8	3.75508	0	1.61378	13.4698	+		Pf00312	64960	ENSG00000116898	MRPS15	Ribosome	Mitochondrial translation initiation;Mitochondrial translation elongation;Mitochondrial translation termination		B2RD82;hsa:64960;P82914;Q9H2K1	P82914	28S ribosomal protein S15, mitochondrial OS=Homo sapiens (Human) OX=9606 GN=MRPS15 PE=1 SV=1	1	4	FALSE	High	Master Protein
6.99887	6.79571	6.91409	8.26162	8.56529	8.59917	FALSE		+	SLF2 KO_Parental	17.214	28	3	8	3	137	15.3	3.67408	0	1.57247	12.8446	+		Pf00886	51021	ENSG00000182180	MRPS16	Ribosome	Mitochondrial translation initiation;Mitochondrial translation elongation;Mitochondrial translation termination		B4E032;hsa:51021;Q96Q60;Q9Y3D3	Q9Y3D3	28S ribosomal protein S16, mitochondrial OS=Homo sapiens (Human) OX=9606 GN=MRPS16 PE=1 SV=1	1	4	FALSE	High	Master Protein
8.57554	8.50938	8.56453	9.94647	9.97355	9.89239	FALSE		+	SLF2 KO_Parental	12.332	22	3	5	3	130	14.5	5.80288	0	1.38765	44.1456	+		Pf00366	51373	ENSG00000239789	MRPS17	Ribosome	Mitochondrial translation initiation;Mitochondrial translation elongation;Mitochondrial translation termination		hsa:51373;Q86X15;Q9Y2R5	Q9Y2R5	28S ribosomal protein S17, mitochondrial OS=Homo sapiens (Human) OX=9606 GN=MRPS17 PE=1 SV=1	1	4	FALSE	High	Master Protein
6.61618	6.76553	6.43796	8.25833	8.07575	8.24413	FALSE		+	SLF2 KO_Parental	5.941	11	3	3	3	196	22.2	3.8503	0	1.58618	14.2422	+		Pf01084	55168	ENSG00000096080	MRPS18A	Ribosome	Mitochondrial translation initiation;Mitochondrial translation elongation;Mitochondrial translation termination		A6XND3;hsa:55168;Q5QPA4;Q9NVS2	Q9NVS2	39S ribosomal protein S18a, mitochondrial OS=Homo sapiens (Human) OX=9606 GN=MRPS18A PE=1 SV=1	1	4	FALSE	High	Master Protein
7.00562	7.05202	6.98641	8.3336	8.43505	8.87467	FALSE		+	SLF2 KO_Parental	28.909	33	6	7	6	258	29.4	3.10494	0.000423856	1.53309	9.1697	+		Pf01084	28973	ENSG00000203624;ENSG00000204568;ENSG00000223775;ENSG00000226111;ENSG00000227420;ENSG00000229861;ENSG00000233813	MRPS18B	Viral carcinogenesis	Mitochondrial translation initiation;Mitochondrial translation elongation;Mitochondrial translation termination		A6NDQ0;hsa:28973;Q659G4;Q9BS27;Q9Y676	Q9Y676	28S ribosomal protein S18b, mitochondrial OS=Homo sapiens (Human) OX=9606 GN=MRPS18B PE=1 SV=1	1	4	FALSE	High	Master Protein
8.22882	8.21237	8.23026	9.42773	9.51688	9.77857	FALSE		+	SLF2 KO_Parental	26.978	27	9	14	9	296	33.2	3.66938	0	1.35058	12.8092	+		Pf00318	51116	ENSG00000122140	MRPS2	Ribosome	Mitochondrial translation elongation;Mitochondrial translation initiation;Mitochondrial translation termination		hsa:51116;Q5T899;Q9BSQ4;Q9Y399	Q9Y399	28S ribosomal protein S2, mitochondrial OS=Homo sapiens (Human) OX=9606 GN=MRPS2 PE=1 SV=1	1	4	FALSE	High	Master Protein
6.63662	6.45779	6.67948	8.04821	8.30743	8.06932	FALSE		+	SLF2 KO_Parental	21.227	38	3	6	3	87	10.7	3.87467	0	1.55035	14.4467	+		Pf01165	54460	ENSG00000266472	MRPS21	Ribosome	Mitochondrial translation elongation;Mitochondrial translation initiation;Mitochondrial translation termination		A0A075B746;hsa:54460;P82921;Q5TB11;Q9BST6	P82921	28S ribosomal protein S21, mitochondrial OS=Homo sapiens (Human) OX=9606 GN=MRPS21 PE=1 SV=3	1	4	FALSE	High	Master Protein
9.05175	9.10407	9.04821	10.3948	10.5123	10.6016	FALSE		+	SLF2 KO_Parental	64.233	40	16	22	16	360	41.3	4.66974	0	1.43489	22.9405	+		Pf10245	56945	ENSG00000175110	MRPS22		Mitochondrial translation initiation;Mitochondrial translation elongation;Mitochondrial translation termination		hsa:56945;P82650;Q9H3I1	P82650	28S ribosomal protein S22, mitochondrial OS=Homo sapiens (Human) OX=9606 GN=MRPS22 PE=1 SV=1	1	3	FALSE	High	Master Protein
8.13802	8.13391	8.04385	9.33807	9.45615	9.64962	FALSE		+	SLF2 KO_Parental	29.782	40	7	9	7	190	21.8	3.86358	0	1.37602	14.3533	+		Pf10484	51649	ENSG00000181610	MRPS23		Mitochondrial translation initiation;Mitochondrial translation elongation;Mitochondrial translation termination		B2R6V3;hsa:51649;Q96Q24;Q9BWH8;Q9P053;Q9Y3D9	Q9Y3D9	28S ribosomal protein S23, mitochondrial OS=Homo sapiens (Human) OX=9606 GN=MRPS23 PE=1 SV=2	1	3	FALSE	High	Master Protein
6.83289	6.85549	7.05311	8.19918	8.35182	8.72076	FALSE		+	SLF2 KO_Parental	14.602	22	3	4	3	167	19	3.05299	0.000482333	1.51009	8.88873	+		Pf14955	64951	ENSG00000062582	MRPS24		Mitochondrial translation initiation;Mitochondrial translation elongation;Mitochondrial translation termination		A4D1U9;hsa:64951;P82668;Q96EL2;Q96Q23;Q9P047	Q96EL2	28S ribosomal protein S24, mitochondrial OS=Homo sapiens (Human) OX=9606 GN=MRPS24 PE=1 SV=1	1	3	FALSE	High	Master Protein
7.58421	7.44874	7.51175	8.79572	8.92273	9.02846	FALSE		+	SLF2 KO_Parental	27.721	45	7	10	7	173	20.1	4.25141	0	1.40074	17.9957	+		Pf05047	64432	ENSG00000131368	MRPS25		Mitochondrial translation initiation;Mitochondrial translation elongation;Mitochondrial translation termination		B4DFJ5;B4DQG6;hsa:64432;P82663;Q9H7P5	P82663	28S ribosomal protein S25, mitochondrial OS=Homo sapiens (Human) OX=9606 GN=MRPS25 PE=1 SV=1	1	3	FALSE	High	Master Protein
7.29186	7.12205	7.1809	8.26397	8.40812	8.36807	FALSE		+	SLF2 KO_Parental	35.165	34	8	11	8	205	24.2	4.2	0	1.14845	17.4654	+		Pf14943	64949	ENSG00000125901	MRPS26		Mitochondrial translation initiation;Mitochondrial translation elongation;Mitochondrial translation termination		hsa:64949;Q96Q58;Q9BYN8	Q9BYN8	28S ribosomal protein S26, mitochondrial OS=Homo sapiens (Human) OX=9606 GN=MRPS26 PE=1 SV=1	1	3	FALSE	High	Master Protein
8.64458	8.55995	8.62936	9.86651	10.1348	10.1914	FALSE		+	SLF2 KO_Parental	41.26	23	10	16	10	414	47.6	3.82495	0	1.45295	14.0325	+		Pf10037	23107	ENSG00000113048	MRPS27		Mitochondrial translation initiation;Mitochondrial translation elongation;Mitochondrial translation termination		B4DRT2;hsa:23107;Q6P1S1;Q92552	Q92552	28S ribosomal protein S27, mitochondrial OS=Homo sapiens (Human) OX=9606 GN=MRPS27 PE=1 SV=3	1	3	FALSE	High	Master Protein
7.07788	6.97728	6.98299	8.62461	8.89875	8.92985	FALSE		+	SLF2 KO_Parental	20.863	19	5	6	5	439	50.3	4.21719	0	1.80502	17.641	+		Pf07147	10884	ENSG00000112996	MRPS30		Mitochondrial translation initiation;Mitochondrial translation elongation;Mitochondrial translation termination		hsa:10884;Q96I91;Q96Q19;Q9H0P8;Q9NP92;Q9NSF9;Q9NZ76	Q9NP92	39S ribosomal protein S30, mitochondrial OS=Homo sapiens (Human) OX=9606 GN=MRPS30 PE=1 SV=2	1	3	FALSE	High	Master Protein
8.96376	8.96809	8.88478	9.82337	10.0603	10.1462	FALSE		+	SLF2 KO_Parental	62.369	44	15	21	15	395	45.3	3.36164	9.34989e-05	1.07107	10.6834	+		Pf15433	10240	ENSG00000102738	MRPS31		Mitochondrial translation elongation;Mitochondrial translation initiation;Mitochondrial translation termination		B2RCS3;hsa:10240;Q5VYC8;Q8WTV8;Q92665	Q92665	28S ribosomal protein S31, mitochondrial OS=Homo sapiens (Human) OX=9606 GN=MRPS31 PE=1 SV=3	1	3	FALSE	High	Master Protein
4.06178	4.1375	4.22497	5.49825	5.61176	5.62059	FALSE		+	SLF2 KO_Parental	2.242	8	1	1	1	106	12.6	4.70133	0	1.43545	23.3641	+		Pf08293	51650	ENSG00000090263	MRPS33		Mitochondrial translation initiation;Mitochondrial translation elongation;Mitochondrial translation termination		hsa:51650;Q9Y291	Q9Y291	28S ribosomal protein S33, mitochondrial OS=Homo sapiens (Human) OX=9606 GN=MRPS33 PE=1 SV=1	1	3	FALSE	Medium	Master Protein
7.49745	7.42794	7.29554	8.61545	8.71321	9.24389	FALSE		+	SLF2 KO_Parental	25.998	33	7	9	7	218	25.6	2.68448	0.00118928	1.45054	7.10975	+		Pf16053	65993	ENSG00000074071	MRPS34		Mitochondrial translation initiation;Mitochondrial translation elongation;Mitochondrial translation termination		hsa:65993;P82930;Q9BVI7	P82930	28S ribosomal protein S34, mitochondrial OS=Homo sapiens (Human) OX=9606 GN=MRPS34 PE=1 SV=2	1	3	FALSE	High	Master Protein
7.67878	7.57137	7.824	8.85393	9.15709	8.99294	FALSE		+	SLF2 KO_Parental	32.034	30	9	15	9	323	36.8	3.48233	0	1.30994	11.4736	+		Pf10213	60488	ENSG00000061794	MRPS35		Mitochondrial translation initiation;Mitochondrial translation elongation;Mitochondrial translation termination		hsa:60488;P82673;Q32LZ1;Q6P4C6;Q7L1M6;Q8NBP4;Q96AI0;Q9H044;Q9HC14;Q9P1R5	P82673	28S ribosomal protein S35, mitochondrial OS=Homo sapiens (Human) OX=9606 GN=MRPS35 PE=1 SV=1	1	3	FALSE	High	Master Protein
6.80993	6.77742	6.72383	7.72315	7.85922	7.79181	FALSE		+	SLF2 KO_Parental	19.261	29	2	5	2	103	11.5	4.58978	0	1.021	21.9019	+			92259	ENSG00000134056;ENSG00000278461	MRPS36		Mitochondrial translation elongation;Mitochondrial translation initiation;Mitochondrial translation termination		hsa:92259;P82909;Q9H2H4	P82909	28S ribosomal protein S36, mitochondrial OS=Homo sapiens (Human) OX=9606 GN=MRPS36 PE=1 SV=2	1	3	FALSE	High	Master Protein
8.5744	8.71287	8.57061	10.0279	10.1549	10.4107	FALSE		+	SLF2 KO_Parental	43.812	24	11	15	11	430	48	3.68798	0	1.57854	12.9498	+		Pf00333, Pf03719	64969	ENSG00000144029	MRPS5	Ribosome	Mitochondrial translation initiation;Mitochondrial translation elongation;Mitochondrial translation termination		hsa:64969;P82675;Q4ZFY5;Q96LJ6;Q9BWI4;Q9BYC4	P82675	28S ribosomal protein S5, mitochondrial OS=Homo sapiens (Human) OX=9606 GN=MRPS5 PE=1 SV=2	1	4	FALSE	High	Master Protein
7.74819	7.64602	7.71699	9.02486	9.06609	9.31628	FALSE		+	SLF2 KO_Parental	12.597	35	5	5	5	125	14.2	3.93057	0	1.43201	14.9265	+		Pf01250	64968	ENSG00000243927	MRPS6	Ribosome	Mitochondrial translation initiation;Mitochondrial translation elongation;Mitochondrial translation termination		B2R573;hsa:64968;P82932;Q96Q64;Q9BSK8;Q9BW89	P82932	28S ribosomal protein S6, mitochondrial OS=Homo sapiens (Human) OX=9606 GN=MRPS6 PE=1 SV=3	1	4	FALSE	High	Master Protein
7.82018	7.75889	7.80735	9.05148	9.22352	9.24413	FALSE		+	SLF2 KO_Parental	30.412	30	7	9	7	242	28.1	4.56361	0	1.37757	21.572	+		Pf00177	51081	ENSG00000125445	MRPS7	Ribosome	Mitochondrial translation initiation;Mitochondrial translation elongation;Mitochondrial translation termination		B2R9N5;hsa:51081;Q53GD6;Q9Y2R9	Q9Y2R9	28S ribosomal protein S7, mitochondrial OS=Homo sapiens (Human) OX=9606 GN=MRPS7 PE=1 SV=2	1	4	FALSE	High	Master Protein
9.03837	9.01402	9.01402	10.2419	10.3106	10.3481	FALSE		+	SLF2 KO_Parental	59.56	36	14	19	14	396	45.8	5.62169	0	1.27804	39.7653	+		Pf00380	64965	ENSG00000135972	MRPS9	Ribosome	Mitochondrial translation initiation;Mitochondrial translation elongation;Mitochondrial translation termination		hsa:64965;P82933;Q6PG40	P82933	28S ribosomal protein S9, mitochondrial OS=Homo sapiens (Human) OX=9606 GN=MRPS9 PE=1 SV=2	1	4	FALSE	High	Master Protein
7.37678	7.39832	7.507	8.73369	8.87774	8.96	FALSE		+	SLF2 KO_Parental	21.814	19	5	7	5	262	29.3	4.29533	0	1.42978	18.4611	+		Pf01765	92399	ENSG00000148187	MRRF		Mitochondrial translation termination		A8K6D8;A8K6Z4;B7Z4X5;B7Z6P7;hsa:92399;Q5RKT1;Q5T7T0;Q5T7T1;Q5T7T2;Q5T7T3;Q5T7T4;Q5T7T5;Q96E11	Q96E11	Ribosome-recycling factor, mitochondrial OS=Homo sapiens (Human) OX=9606 GN=MRRF PE=1 SV=1	1	1	FALSE	High	Master Protein
8.95826	8.82655	8.89209	10.4843	10.718	10.2897	FALSE		+	SLF2 KO_Parental	48.793	19	6	14	6	297	33.1	3.61293	0	1.60504	12.3912	+		Pf04103	931	ENSG00000156738	MS4A1	Hematopoietic cell lineage		Extrafollicular B cell activation by SARS-CoV-2	A6NMS4;B4DT24;hsa:931;P08984;P11836;Q13963	P11836	B-lymphocyte antigen CD20 OS=Homo sapiens (Human) OX=9606 GN=MS4A1 PE=1 SV=1	1	2	FALSE	High	Master Protein
7.06501	6.91767	7.04549	7.8759	8.0954	8.27845	FALSE		+	SLF2 KO_Parental	18	13	5	6	5	389	41.5	2.99357	0.000700107	1.07386	8.57705	+		Pf00153	23787	ENSG00000137409	MTCH1			IL-18 signaling pathway	A8KAX5;B2RCE3;hsa:23787;Q6PK60;Q6UX45;Q7L465;Q9BW23;Q9NZJ7;Q9NZR6;Q9UJZ5	Q9NZJ7	Mitochondrial carrier homolog 1 OS=Homo sapiens (Human) OX=9606 GN=MTCH1 PE=1 SV=1	1	1	FALSE	High	Master Protein
8.91379	9.12464	8.91648	10.1481	10.1848	10.5085	FALSE		+	SLF2 KO_Parental	46.311	25	8	15	8	303	33.3	3.1919	0.000317104	1.29548	9.65847	+		Pf00153	23788	ENSG00000109919;ENSG00000285121	MTCH2				B2R7L8;hsa:23788;Q9Y6C9	Q9Y6C9	Mitochondrial carrier homolog 2 OS=Homo sapiens (Human) OX=9606 GN=MTCH2 PE=1 SV=1	1	0	FALSE	High	Master Protein
8.49905	8.43254	8.3837	9.74601	9.83463	9.96376	FALSE		+	SLF2 KO_Parental	33.121	31	6	15	6	227	25.5	4.4082	0	1.4097	19.7122	+		Pf00116, Pf02790	4513	ENSG00000198712	MT-CO2	Oxidative phosphorylation;Metabolic pathways;Cardiac muscle contraction;Thermogenesis;Non-alcoholic fatty liver disease;Alzheimer disease;Parkinson disease;Amyotrophic lateral sclerosis;Huntington disease;Prion disease;Pathways of neurodegeneration;Chemical carcinogenesis;Diabetic cardiomyopathy	Cytoprotection by HMOX1;Respiratory electron transport;TP53 Regulates Metabolic Genes	Electron transport chain: OXPHOS system in mitochondria;Endothelin pathways;EGF/EGFR signaling pathway;Nonalcoholic fatty liver disease;Neuroinflammation;Mitochondrial complex IV assembly;CCL18 signaling pathway	hsa:4513;P00403;Q37526	P00403	Cytochrome c oxidase subunit 2 OS=Homo sapiens (Human) OX=9606 GN=MT-CO2 PE=1 SV=1	1	23	FALSE	High	Master Protein
5.55152	5.89482	5.24413	6.46597	7.24982	7.16892	FALSE		+	SLF2 KO_Parental	3.477	5	2	2	2	380	42.7	1.95993	0.00347137	1.39809	4.48277	+		Pf00032, Pf00033	4519	ENSG00000198727	MT-CYB	Oxidative phosphorylation;Metabolic pathways;Cardiac muscle contraction;Thermogenesis;Non-alcoholic fatty liver disease;Alzheimer disease;Parkinson disease;Amyotrophic lateral sclerosis;Huntington disease;Prion disease;Pathways of neurodegeneration;Chemical carcinogenesis;Diabetic cardiomyopathy	Respiratory electron transport	Electron transport chain: OXPHOS system in mitochondria;Nonalcoholic fatty liver disease;Mitochondrial complex III assembly	hsa:4519;P00156;Q34786;Q8HBR6;Q8HNQ0;Q8HNQ1;Q8HNQ9;Q8HNR4;Q8HNR7;Q8W7V8;Q8WCV9;Q8WCY2;Q8WCY7;Q8WCY8;Q9B1A6;Q9B1B6;Q9B1B8;Q9B1D4;Q9B1X6;Q9B2V0;Q9B2V8;Q9B2W0;Q9B2W3;Q9B2W8;Q9B2X1;Q9B2X7;Q9B2X9;Q9B2Y3;Q9B2Z0;Q9B2Z4;Q9T6H6;Q9T9Y0;Q9TEH4	P00156	Cytochrome b OS=Homo sapiens (Human) OX=9606 GN=MT-CYB PE=1 SV=2	1	17	FALSE	High	Master Protein
4.76553	4.87283	4.99548	6.38024	6.32733	6.35931	FALSE		+	SLF2 KO_Parental	8.178	6	2	2	2	389	43.8	4.57146	0	1.47768	21.6705	+		Pf00551, Pf02911	123263	ENSG00000103707	MTFMT	One carbon pool by folate;Aminoacyl-tRNA biosynthesis;Metabolic pathways	Mitochondrial translation initiation	One-carbon metabolism	B7Z734;hsa:123263;Q96DP5	Q96DP5	Methionyl-tRNA formyltransferase, mitochondrial OS=Homo sapiens (Human) OX=9606 GN=MTFMT PE=1 SV=2	1	5	FALSE	High	Master Protein
6.4822	6.39746	6.37678	7.45204	7.49985	7.52199	FALSE		+	SLF2 KO_Parental	16.816	14	4	5	4	292	31.9	5.01461	0	1.07248	28.0072	+		Pf05308	56181	ENSG00000117640	MTFR1L				A6NCB4;B7WNV5;D3DPJ4;hsa:56181;Q63HP1;Q7Z2S7;Q9H019;Q9NUI7	Q9H019	Mitochondrial fission regulator 1-like OS=Homo sapiens (Human) OX=9606 GN=MTFR1L PE=1 SV=2	1	0	FALSE	High	Master Protein
7.02348	7.03342	6.93428	8.46434	8.60214	9.20261	FALSE		+	SLF2 KO_Parental	18.177	13	5	6	5	278	31.7	2.81267	0.000780988	1.75931	7.68847	+		Pf05198	219402	ENSG00000122033	MTIF3		Mitochondrial translation initiation		hsa:219402;Q05BL8;Q5W0V0;Q86X68;Q9H2K0	Q9H2K0	Translation initiation factor IF-3, mitochondrial OS=Homo sapiens (Human) OX=9606 GN=MTIF3 PE=1 SV=4	1	1	FALSE	High	Master Protein
5.23266	5.2891	5.2817	6.57137	6.66818	6.87036	FALSE		+	SLF2 KO_Parental	16.28	6	1	3	1	318	35.6	4.04717	0	1.43549	15.9777	+		Pf00146	4535	ENSG00000198888	MT-ND1	Oxidative phosphorylation;Metabolic pathways;Thermogenesis;Retrograde endocannabinoid signaling;Alzheimer disease;Parkinson disease;Amyotrophic lateral sclerosis;Huntington disease;Prion disease;Pathways of neurodegeneration;Chemical carcinogenesis;Diabetic cardiomyopathy	Complex I biogenesis	Electron transport chain: OXPHOS system in mitochondria;Oxidative phosphorylation	C0JKH6;hsa:4535;P03886;Q37523	P03886	NADH-ubiquinone oxidoreductase chain 1 OS=Homo sapiens (Human) OX=9606 GN=MT-ND1 PE=1 SV=1	1	16	FALSE	High	Master Protein
7.6632	7.57137	7.49905	8.85798	9.05853	8.7492	FALSE		+	SLF2 KO_Parental	7.654	5	2	3	2	347	38.9	3.66989	0	1.3107	12.8131	+		Pf00361, Pf06444	4536	ENSG00000198763	MT-ND2	Oxidative phosphorylation;Metabolic pathways;Thermogenesis;Retrograde endocannabinoid signaling;Alzheimer disease;Parkinson disease;Amyotrophic lateral sclerosis;Huntington disease;Prion disease;Pathways of neurodegeneration;Chemical carcinogenesis;Diabetic cardiomyopathy	Complex I biogenesis	Electron transport chain: OXPHOS system in mitochondria;Oxidative phosphorylation	hsa:4536;P03891;Q34769;Q9TGI0;Q9TGI1;Q9TGI2;Q9TGI3;Q9TGI4	P03891	NADH-ubiquinone oxidoreductase chain 2 OS=Homo sapiens (Human) OX=9606 GN=MT-ND2 PE=1 SV=2	1	16	FALSE	High	Master Protein
4.50462	4.20163	3.98185	5.19377	5.52982	5.44956	FALSE		+	SLF2 KO_Parental	3.454	4	2	2	2	459	51.5	2.5072	0.00160062	1.16168	6.37242	+		Pf00361, Pf01059	4538	ENSG00000198886	MT-ND4	Oxidative phosphorylation;Metabolic pathways;Thermogenesis;Retrograde endocannabinoid signaling;Alzheimer disease;Parkinson disease;Amyotrophic lateral sclerosis;Huntington disease;Prion disease;Pathways of neurodegeneration;Chemical carcinogenesis;Diabetic cardiomyopathy	Complex I biogenesis	Electron transport chain: OXPHOS system in mitochondria;Oxidative phosphorylation	hsa:4538;P03905;Q6RL39;Q6RQN9;Q8HNR8	P03905	NADH-ubiquinone oxidoreductase chain 4 OS=Homo sapiens (Human) OX=9606 GN=MT-ND4 PE=1 SV=1	1	16	FALSE	High	Master Protein
7.42794	7.56453	7.27798	8.37025	8.59358	8.72622	FALSE		+	SLF2 KO_Parental	17.288	7	3	4	3	603	67	2.99481	0.000701229	1.13986	8.58348	+		Pf00361, Pf00662, Pf06455	4540	ENSG00000198786	MT-ND5	Oxidative phosphorylation;Metabolic pathways;Thermogenesis;Retrograde endocannabinoid signaling;Alzheimer disease;Parkinson disease;Amyotrophic lateral sclerosis;Huntington disease;Prion disease;Pathways of neurodegeneration;Chemical carcinogenesis;Diabetic cardiomyopathy	Complex I biogenesis	Electron transport chain: OXPHOS system in mitochondria;Oxidative phosphorylation	hsa:4540;P03915;Q34773;Q8WCY3	P03915	NADH-ubiquinone oxidoreductase chain 5 OS=Homo sapiens (Human) OX=9606 GN=MT-ND5 PE=1 SV=2	1	16	FALSE	High	Master Protein
5.69209	5.94251	5.77083	7.31922	7.05745	7.12309	FALSE		+	SLF2 KO_Parental	4.537	8	2	2	2	240	27.9	3.64739	0	1.36477	12.6448	+			51250	ENSG00000130349	MTRES1				B3KRG9;hsa:51250;Q9P0P8	Q9P0P8	Mitochondrial transcription rescue factor 1 OS=Homo sapiens (Human) OX=9606 GN=MTRES1 PE=1 SV=1	1	0	FALSE	High	Master Protein
3.926	3.6893	4.06178	4.96347	4.69488	5.04876	FALSE		+	SLF2 KO_Parental	1.886	1	1	1	1	1255	122	2.57084	0.00142424	1.01001	6.62909	+		Pf01390	4582	ENSG00000185499	MUC1		Interleukin-4 and Interleukin-13 signaling;Dectin-2 family;Termination of O-glycan biosynthesis;Defective GALNT3 causes HFTC;Defective C1GALT1C1 causes TNPS;Defective GALNT12 causes CRCS1	Altered glycosylation of MUC1 in tumor microenvironment	A5YRV1;A6ZID9;A6ZIE0;B1AVQ8;B1AVR0;B6ECA1;E7ESE5;E7EUG9;hsa:4582;P13931;P15941;P15942;P17626;Q0VAP5;Q0VAP6;Q14128;Q14876;Q16437;Q16442;Q16615;Q6S4Y3;Q7Z547;Q7Z548;Q7Z550;Q7Z552;Q9BXA4;Q9UE75;Q9UE76;Q9UQL1;Q9Y4J2	P15941	Mucin-1 OS=Homo sapiens (Human) OX=9606 GN=MUC1 PE=1 SV=3	1	8	FALSE	Medium	Master Protein
9.02098	8.99095	8.97011	10.0301	9.96881	10.0185	FALSE		+	SLF2 KO_Parental	19.486	27	5	9	5	173	18.8	5.72998	0	1.01179	42.3281	+		Pf10572	56005	ENSG00000074842	MYDGF		XBP1(S) activates chaperone genes		D6W628;hsa:56005;O75256;O75272;Q969H8;Q9BTK7;Q9NP69	Q969H8	Myeloid-derived growth factor OS=Homo sapiens (Human) OX=9606 GN=MYDGF PE=1 SV=1	1	1	FALSE	High	Master Protein
9.78054	9.80381	9.6125	11.8701	11.9668	12.176	FALSE		+	SLF2 KO_Parental	200.852	41	33	63	33	1018	116.4	4.51148	0	2.27202	20.9297	+		Pf00063, Pf06017	64005	ENSG00000136286	MYO1G	Pathogenic Escherichia coli infection			B0I1T2;hsa:64005;Q8TEI9;Q8TES2;Q96BE2;Q96RI5;Q96RI6	B0I1T2	Unconventional myosin-Ig OS=Homo sapiens (Human) OX=9606 GN=MYO1G PE=1 SV=2	1	1	FALSE	High	Master Protein
8.55267	8.53255	8.46434	9.54477	9.61728	9.64548	FALSE		+	SLF2 KO_Parental	42.143	11	15	16	15	1341	151.7	4.95323	0	1.08599	27.0308	+		Pf00063, Pf00069, Pf00612	140469	ENSG00000071909	MYO3B		Sensory processing of sound by outer hair cells of the cochlea;Sensory processing of sound by inner hair cells of the cochlea		B8ZZR2;hsa:140469;Q53QE1;Q53T08;Q8IX64;Q8IX65;Q8IX66;Q8IX67;Q8IX68;Q8WXR4;Q96N94	Q8WXR4	Myosin-IIIb OS=Homo sapiens (Human) OX=9606 GN=MYO3B PE=2 SV=4	1	2	FALSE	High	Master Protein
6.12309	6.07895	6.14364	7.43212	7.3733	7.3906	FALSE		+	SLF2 KO_Parental	11.54	11	2	3	2	189	20.7	6.00594	0	1.28345	49.6282	+		Pf11938	51237	ENSG00000170476	MZB1				D2IYS0;hsa:51237;Q7Z6N2;Q8WU39;Q96RL5;Q9P0T3	Q8WU39	Marginal zone B- and B1-cell-specific protein OS=Homo sapiens (Human) OX=9606 GN=MZB1 PE=1 SV=1	1	0	FALSE	High	Master Protein
8.18537	8.06555	8.14873	9.71442	9.82161	10.0293	FALSE		+	SLF2 KO_Parental	52.261	40	13	18	13	442	49.4	4.19302	0	1.72189	17.3947	+		Pf01513	133686	ENSG00000152620	NADK2	Nicotinate and nicotinamide metabolism;Metabolic pathways;Biosynthesis of cofactors	Nicotinate metabolism		B5MC93;hsa:133686;Q4G0N4;Q6UTX5;Q96NM0	Q4G0N4	NAD kinase 2, mitochondrial OS=Homo sapiens (Human) OX=9606 GN=NADK2 PE=1 SV=2	1	4	FALSE	High	Master Protein
6.6453	6.41447	6.53916	7.61176	7.70943	8.02569	FALSE		+	SLF2 KO_Parental	18.356	13	6	6	6	477	54.1	3.04041	0.000477248	1.24932	8.82187	+		Pf00152, Pf01336	79731	ENSG00000137513	NARS2	Aminoacyl-tRNA biosynthesis	Mitochondrial tRNA aminoacylation	Ectoderm differentiation	G3V178;hsa:79731;Q96I59	Q96I59	Probable asparagine--tRNA ligase, mitochondrial OS=Homo sapiens (Human) OX=9606 GN=NARS2 PE=1 SV=3	1	3	FALSE	High	Master Protein
5.06609	4.88753	4.7866	7.24413	7.34784	7.33718	FALSE		+	SLF2 KO_Parental	10.074	29	5	5	3	193	22.2	4.96397	0	2.39631	27.1991	+		Pf13499, Pf13833	83988	ENSG00000104490	NCALD	Olfactory transduction	Activation of Ca-permeable Kainate Receptor		hsa:83988;P29554;P61601;Q8IYC3;Q9H0W2	P61601	Neurocalcin-delta OS=Homo sapiens (Human) OX=9606 GN=NCALD PE=1 SV=2	1	2	FALSE	High	Master Protein
7.51096	7.60363	7.48059	8.57856	8.57705	8.65249	FALSE		+	SLF2 KO_Parental	24.763	15	5	7	5	408	45.8	4.74862	0	1.07097	24.0128	+		Pf07859	57552	ENSG00000144959	NCEH1	Cortisol synthesis and secretion;Cushing syndrome;Bile secretion;Cholesterol metabolism	LDL clearance		B7Z2K4;B7Z3A1;B7Z5U2;B7Z906;B7ZAW6;F5H7K4;hsa:57552;Q6PIU2;Q86WZ1;Q9P2I4	Q6PIU2	Neutral cholesterol ester hydrolase 1 OS=Homo sapiens (Human) OX=9606 GN=NCEH1 PE=1 SV=3	1	5	FALSE	High	Master Protein
9.18834	9.15583	9.12464	10.2248	10.356	10.5549	FALSE		+	SLF2 KO_Parental	97.533	34	17	26	17	563	62.9	3.62954	0	1.22231	12.5128	+		Pf04389	56926	ENSG00000125912	NCLN				D6W613;hsa:56926;O75252;Q6FI60;Q6ZMB7;Q8TAT7;Q969V3;Q96H48;Q96IS7;Q9BQH9;Q9BTX4;Q9NPP2	Q969V3	Nicalin OS=Homo sapiens (Human) OX=9606 GN=NCLN PE=1 SV=2	1	0	FALSE	High	Master Protein
8.6987	8.50938	8.51373	10.2809	10.5153	10.4177	FALSE		+	SLF2 KO_Parental	52.154	26	9	17	9	355	40.7	4.41922	0	1.83071	19.8387	+		Pf01712	4705	ENSG00000130414	NDUFA10	Oxidative phosphorylation;Metabolic pathways;Thermogenesis;Retrograde endocannabinoid signaling;Non-alcoholic fatty liver disease;Alzheimer disease;Parkinson disease;Amyotrophic lateral sclerosis;Huntington disease;Prion disease;Pathways of neurodegeneration;Chemical carcinogenesis;Diabetic cardiomyopathy	Complex I biogenesis	Electron transport chain: OXPHOS system in mitochondria;Nonalcoholic fatty liver disease;Oxidative phosphorylation	hsa:4705;O95299;Q8WXC9	O95299	NADH dehydrogenase [ubiquinone] 1 alpha subcomplex subunit 10, mitochondrial OS=Homo sapiens (Human) OX=9606 GN=NDUFA10 PE=1 SV=1	1	18	FALSE	High	Master Protein
6.86295	6.84423	6.88874	7.98584	8.08958	7.8716	FALSE		+	SLF2 KO_Parental	17.534	34	4	6	4	145	17.1	4.19187	0	1.11703	17.383	+		Pf05071	55967	ENSG00000184752	NDUFA12	Oxidative phosphorylation;Metabolic pathways;Thermogenesis;Retrograde endocannabinoid signaling;Non-alcoholic fatty liver disease;Alzheimer disease;Parkinson disease;Amyotrophic lateral sclerosis;Huntington disease;Prion disease;Pathways of neurodegeneration;Chemical carcinogenesis;Diabetic cardiomyopathy	Complex I biogenesis	Electron transport chain: OXPHOS system in mitochondria;Nonalcoholic fatty liver disease	F8VQS7;hsa:55967;Q53XX0;Q9BRV6;Q9UI09	Q9UI09	NADH dehydrogenase [ubiquinone] 1 alpha subcomplex subunit 12 OS=Homo sapiens (Human) OX=9606 GN=NDUFA12 PE=1 SV=1	1	17	FALSE	High	Master Protein
7.9507	7.8125	7.86233	8.97126	9.09987	9.20335	FALSE		+	SLF2 KO_Parental	30.356	33	5	9	5	144	16.7	3.9977	0	1.21632	15.5233	+		Pf06212	51079	ENSG00000186010	NDUFA13	Oxidative phosphorylation;Metabolic pathways;Thermogenesis;Retrograde endocannabinoid signaling;Non-alcoholic fatty liver disease;Alzheimer disease;Parkinson disease;Amyotrophic lateral sclerosis;Huntington disease;Prion disease;Pathways of neurodegeneration;Chemical carcinogenesis;Diabetic cardiomyopathy	Complex I biogenesis	Nucleotide-binding oligomerization domain (NOD) pathway;EGF/EGFR signaling pathway;Nonalcoholic fatty liver disease	B4DF76;hsa:51079;K7EK58;Q6PKI0;Q9H2L3;Q9P0J0;Q9Y327	Q9P0J0	NADH dehydrogenase [ubiquinone] 1 alpha subcomplex subunit 13 OS=Homo sapiens (Human) OX=9606 GN=NDUFA13 PE=1 SV=3	1	18	FALSE	High	Master Protein
7.16692	7.09381	7.06178	7.98128	8.19574	8.44791	FALSE		+	SLF2 KO_Parental	17.964	57	5	7	5	99	10.9	2.86867	0.000699708	1.10081	7.95422	+		Pf05047	4695	ENSG00000131495	NDUFA2	Oxidative phosphorylation;Metabolic pathways;Thermogenesis;Retrograde endocannabinoid signaling;Non-alcoholic fatty liver disease;Alzheimer disease;Parkinson disease;Amyotrophic lateral sclerosis;Huntington disease;Prion disease;Pathways of neurodegeneration;Chemical carcinogenesis;Diabetic cardiomyopathy	Complex I biogenesis	Electron transport chain: OXPHOS system in mitochondria;Nonalcoholic fatty liver disease;Oxidative phosphorylation	D6RJD6;hsa:4695;O43678;Q6IAY8	O43678	NADH dehydrogenase [ubiquinone] 1 alpha subcomplex subunit 2 OS=Homo sapiens (Human) OX=9606 GN=NDUFA2 PE=1 SV=3	1	18	FALSE	High	Master Protein
6.67525	6.87652	6.49665	8.02015	8.12412	8.12774	FALSE		+	SLF2 KO_Parental	7.288	41	4	4	4	81	9.4	3.58863	0	1.40786	12.2154	+		Pf06522	4697	ENSG00000189043	NDUFA4	Oxidative phosphorylation;Metabolic pathways;Thermogenesis;Retrograde endocannabinoid signaling;Non-alcoholic fatty liver disease;Alzheimer disease;Parkinson disease;Amyotrophic lateral sclerosis;Huntington disease;Prion disease;Pathways of neurodegeneration;Chemical carcinogenesis;Diabetic cardiomyopathy	Respiratory electron transport;TP53 Regulates Metabolic Genes;Cytoprotection by HMOX1	Electron transport chain: OXPHOS system in mitochondria;Nonalcoholic fatty liver disease;Mitochondrial complex IV assembly;Oxidative phosphorylation	A4D109;hsa:4697;O00483;Q6FHN5	O00483	Cytochrome c oxidase subunit NDUFA4 OS=Homo sapiens (Human) OX=9606 GN=NDUFA4 PE=1 SV=1	1	20	FALSE	High	Master Protein
8.65642	8.80025	8.69035	10.1773	10.0947	10.0719	FALSE		+	SLF2 KO_Parental	30.426	52	5	11	5	116	13.5	4.88172	0	1.39896	25.9356	+		Pf04716	4698	ENSG00000128609	NDUFA5	Oxidative phosphorylation;Metabolic pathways;Thermogenesis;Retrograde endocannabinoid signaling;Non-alcoholic fatty liver disease;Alzheimer disease;Parkinson disease;Amyotrophic lateral sclerosis;Huntington disease;Prion disease;Pathways of neurodegeneration;Chemical carcinogenesis;Diabetic cardiomyopathy	Complex I biogenesis;RHOG GTPase cycle	Electron transport chain: OXPHOS system in mitochondria;Ciliary landscape;Nonalcoholic fatty liver disease;Oxidative phosphorylation	B2RD98;hsa:4698;Q16718;Q5H9R2;Q6IRX7	Q16718	NADH dehydrogenase [ubiquinone] 1 alpha subcomplex subunit 5 OS=Homo sapiens (Human) OX=9606 GN=NDUFA5 PE=1 SV=3	1	20	FALSE	High	Master Protein
7.10329	6.96463	7.16189	8.62936	8.76222	8.65571	FALSE		+	SLF2 KO_Parental	10.654	27	3	4	3	128	15.1	4.64029	0	1.60583	22.5524	+		Pf05347	4700	ENSG00000184983;ENSG00000272765;ENSG00000273397;ENSG00000277365;ENSG00000281013	NDUFA6	Oxidative phosphorylation;Metabolic pathways;Thermogenesis;Retrograde endocannabinoid signaling;Non-alcoholic fatty liver disease;Alzheimer disease;Parkinson disease;Amyotrophic lateral sclerosis;Huntington disease;Prion disease;Pathways of neurodegeneration;Chemical carcinogenesis;Diabetic cardiomyopathy	Complex I biogenesis	Electron transport chain: OXPHOS system in mitochondria;Nonalcoholic fatty liver disease;Oxidative phosphorylation	B2RE54;hsa:4700;O43675;P56556;Q6FGW0;Q6IBT8;Q6IC39	P56556	NADH dehydrogenase [ubiquinone] 1 alpha subcomplex subunit 6 OS=Homo sapiens (Human) OX=9606 GN=NDUFA6 PE=1 SV=4	1	18	FALSE	High	Master Protein
7.87713	7.92362	7.73742	9.24055	9.55708	9.69244	FALSE		+	SLF2 KO_Parental	13.514	34	4	5	4	113	12.5	3.46761	0	1.65063	11.3744	+		Pf07347	4701	ENSG00000267855	NDUFA7	Oxidative phosphorylation;Metabolic pathways;Thermogenesis;Retrograde endocannabinoid signaling;Non-alcoholic fatty liver disease;Alzheimer disease;Parkinson disease;Amyotrophic lateral sclerosis;Huntington disease;Prion disease;Pathways of neurodegeneration;Chemical carcinogenesis;Diabetic cardiomyopathy	Complex I biogenesis	Electron transport chain: OXPHOS system in mitochondria;Nonalcoholic fatty liver disease;Oxidative phosphorylation	hsa:4701;O95182	O95182	NADH dehydrogenase [ubiquinone] 1 alpha subcomplex subunit 7 OS=Homo sapiens (Human) OX=9606 GN=NDUFA7 PE=1 SV=3	1	18	FALSE	High	Master Protein
9.58515	9.59563	9.6193	10.9617	11.0399	10.9306	FALSE		+	SLF2 KO_Parental	54.461	29	10	23	10	377	42.5	5.65052	0	1.37737	40.432	+		Pf01370	4704	ENSG00000139180	NDUFA9	Oxidative phosphorylation;Metabolic pathways;Thermogenesis;Retrograde endocannabinoid signaling;Non-alcoholic fatty liver disease;Alzheimer disease;Parkinson disease;Amyotrophic lateral sclerosis;Huntington disease;Prion disease;Pathways of neurodegeneration;Chemical carcinogenesis;Diabetic cardiomyopathy	Complex I biogenesis	Electron transport chain: OXPHOS system in mitochondria;Ciliary landscape;Nonalcoholic fatty liver disease;Oxidative phosphorylation	hsa:4704;Q14076;Q16795;Q2NKX0	Q16795	NADH dehydrogenase [ubiquinone] 1 alpha subcomplex subunit 9, mitochondrial OS=Homo sapiens (Human) OX=9606 GN=NDUFA9 PE=1 SV=2	1	19	FALSE	High	Master Protein
6.82909	6.94369	6.95768	7.80284	7.98812	8.07414	FALSE		+	SLF2 KO_Parental	17.073	17	6	6	6	327	37.7	3.50583	0	1.04488	11.6338	+		Pf08547	51103	ENSG00000137806	NDUFAF1	Thermogenesis	Complex I biogenesis	Mitochondrial immune response to SARS-CoV-2;SARS-CoV-2 mitochondrial chronic oxidative stress and endothelial dysfunction	hsa:51103;Q9BVZ5;Q9Y375	Q9Y375	Complex I intermediate-associated protein 30, mitochondrial OS=Homo sapiens (Human) OX=9606 GN=NDUFAF1 PE=1 SV=2	1	4	FALSE	High	Master Protein
8.06447	8.00338	8.0268	9.29898	9.50819	9.43484	FALSE		+	SLF2 KO_Parental	30.994	49	8	11	8	169	19.8	4.57083	0	1.38245	21.6625	+		Pf05071	91942	ENSG00000164182	NDUFAF2	Thermogenesis	Complex I biogenesis	SARS-CoV-2 mitochondrial chronic oxidative stress and endothelial dysfunction	A8K5I1;hsa:91942;Q8N183	Q8N183	NADH dehydrogenase [ubiquinone] 1 alpha subcomplex assembly factor 2 OS=Homo sapiens (Human) OX=9606 GN=NDUFAF2 PE=1 SV=1	1	3	FALSE	High	Master Protein
7.37504	7.40003	7.40003	8.5411	8.61434	8.46434	FALSE		+	SLF2 KO_Parental	11.755	19	4	5	4	175	20.3	4.88851	0	1.14823	26.0375	+		Pf06784	29078	ENSG00000123545	NDUFAF4	Thermogenesis	Complex I biogenesis		B2R4J5;hsa:29078;Q9P032	Q9P032	NADH dehydrogenase [ubiquinone] 1 alpha subcomplex assembly factor 4 OS=Homo sapiens (Human) OX=9606 GN=NDUFAF4 PE=1 SV=1	1	2	FALSE	High	Master Protein
4.27053	4.15381	4.20163	5.51096	5.56682	5.57592	FALSE		+	SLF2 KO_Parental	6.129	6	2	2	2	345	38.9	5.34985	0	1.34258	33.9919	+		Pf08241	79133	ENSG00000101247	NDUFAF5	Thermogenesis	Complex I biogenesis		A8K166;hsa:79133;Q5TEU4;Q6GPH3;Q9H6F4	Q5TEU4	Arginine-hydroxylase NDUFAF5, mitochondrial OS=Homo sapiens (Human) OX=9606 GN=NDUFAF5 PE=1 SV=1	1	2	FALSE	High	Master Protein
8.55459	8.58421	8.49506	9.47431	9.5411	9.67684	FALSE		+	SLF2 KO_Parental	47.936	29	11	13	11	441	49.2	4.01286	0	1.01947	15.6612	+		Pf02636	55471	ENSG00000003509	NDUFAF7	Thermogenesis	Complex I biogenesis		hsa:55471;Q7L592;Q7Z399;Q9P1G3	Q7L592	Protein arginine methyltransferase NDUFAF7, mitochondrial OS=Homo sapiens (Human) OX=9606 GN=NDUFAF7 PE=1 SV=1	1	2	FALSE	High	Master Protein
3.18587	3.16992	3.16992	4.63807	4.93074	4.79701	FALSE		+	SLF2 KO_Parental	7.368	19	1	2	1	58	7	4.34805	0	1.61337	19.0355	+		Pf08040	4707	ENSG00000183648	NDUFB1	Oxidative phosphorylation;Metabolic pathways;Thermogenesis;Retrograde endocannabinoid signaling;Non-alcoholic fatty liver disease;Alzheimer disease;Parkinson disease;Amyotrophic lateral sclerosis;Huntington disease;Prion disease;Pathways of neurodegeneration;Chemical carcinogenesis;Diabetic cardiomyopathy	Complex I biogenesis	Electron transport chain: OXPHOS system in mitochondria;Nonalcoholic fatty liver disease;Oxidative phosphorylation	A0AV68;hsa:4707;O75438	O75438	NADH dehydrogenase [ubiquinone] 1 beta subcomplex subunit 1 OS=Homo sapiens (Human) OX=9606 GN=NDUFB1 PE=1 SV=1	1	18	FALSE	High	Master Protein
8.29462	8.24174	8.33539	9.46087	9.47492	9.68685	FALSE		+	SLF2 KO_Parental	31.247	45	7	13	7	172	20.8	4.05352	0	1.25029	16.037	+		Pf10249	4716	ENSG00000140990	NDUFB10	Oxidative phosphorylation;Metabolic pathways;Thermogenesis;Retrograde endocannabinoid signaling;Non-alcoholic fatty liver disease;Alzheimer disease;Parkinson disease;Amyotrophic lateral sclerosis;Huntington disease;Prion disease;Pathways of neurodegeneration;Chemical carcinogenesis;Diabetic cardiomyopathy	Complex I biogenesis	Electron transport chain: OXPHOS system in mitochondria;Nonalcoholic fatty liver disease;Modulators of TCR signaling and T cell activation;Oxidative phosphorylation	hsa:4716;O96000;Q96II6	O96000	NADH dehydrogenase [ubiquinone] 1 beta subcomplex subunit 10 OS=Homo sapiens (Human) OX=9606 GN=NDUFB10 PE=1 SV=3	1	19	FALSE	High	Master Protein
9.31129	9.02237	9.25786	10.3697	10.6975	10.2105	FALSE		+	SLF2 KO_Parental	21.933	33	4	9	4	153	17.3	2.72489	0.000907489	1.22874	7.28787	+		Pf10183	54539	ENSG00000147123	NDUFB11	Oxidative phosphorylation;Metabolic pathways;Thermogenesis;Retrograde endocannabinoid signaling;Non-alcoholic fatty liver disease;Alzheimer disease;Parkinson disease;Amyotrophic lateral sclerosis;Huntington disease;Prion disease;Pathways of neurodegeneration;Chemical carcinogenesis;Diabetic cardiomyopathy	Complex I biogenesis	Nonalcoholic fatty liver disease	hsa:54539;Q5JRR3;Q5JRR4;Q6IAB6;Q8WZ96;Q9BXX9;Q9NX14	Q9NX14	NADH dehydrogenase [ubiquinone] 1 beta subcomplex subunit 11, mitochondrial OS=Homo sapiens (Human) OX=9606 GN=NDUFB11 PE=1 SV=1	1	16	FALSE	High	Master Protein
6.93192	6.98185	7.07039	8.05039	8.19525	8.07307	FALSE		+	SLF2 KO_Parental	9.355	21	2	3	2	98	11.4	4.28641	0	1.11152	18.3657	+		Pf08122	4709	ENSG00000119013	NDUFB3	Oxidative phosphorylation;Metabolic pathways;Thermogenesis;Retrograde endocannabinoid signaling;Non-alcoholic fatty liver disease;Alzheimer disease;Parkinson disease;Amyotrophic lateral sclerosis;Huntington disease;Prion disease;Pathways of neurodegeneration;Chemical carcinogenesis;Diabetic cardiomyopathy	Complex I biogenesis	Electron transport chain: OXPHOS system in mitochondria;Nonalcoholic fatty liver disease	hsa:4709;O43676;Q6IB80	O43676	NADH dehydrogenase [ubiquinone] 1 beta subcomplex subunit 3 OS=Homo sapiens (Human) OX=9606 GN=NDUFB3 PE=1 SV=3	1	17	FALSE	High	Master Protein
6.46271	6.3505	6.46597	7.57137	7.69	7.77281	FALSE		+	SLF2 KO_Parental	21.972	41	4	8	4	129	15.2	4.24783	0	1.25167	17.9582	+		Pf07225	4710	ENSG00000065518	NDUFB4	Oxidative phosphorylation;Metabolic pathways;Thermogenesis;Retrograde endocannabinoid signaling;Non-alcoholic fatty liver disease;Alzheimer disease;Parkinson disease;Amyotrophic lateral sclerosis;Huntington disease;Prion disease;Pathways of neurodegeneration;Chemical carcinogenesis;Diabetic cardiomyopathy	Complex I biogenesis	Electron transport chain: OXPHOS system in mitochondria;Nonalcoholic fatty liver disease;Oxidative phosphorylation	B2RUY3;B9EJC7;hsa:4710;O95168	O95168	NADH dehydrogenase [ubiquinone] 1 beta subcomplex subunit 4 OS=Homo sapiens (Human) OX=9606 GN=NDUFB4 PE=1 SV=3	1	18	FALSE	High	Master Protein
8.64386	8.5263	8.62242	9.92333	10.0011	9.42354	FALSE		+	SLF2 KO_Parental	21.131	21	4	8	4	189	21.7	2.51972	0.00158042	1.18514	6.42222	+		Pf09781	4711	ENSG00000136521	NDUFB5	Oxidative phosphorylation;Metabolic pathways;Thermogenesis;Retrograde endocannabinoid signaling;Non-alcoholic fatty liver disease;Alzheimer disease;Parkinson disease;Amyotrophic lateral sclerosis;Huntington disease;Prion disease;Pathways of neurodegeneration;Chemical carcinogenesis;Diabetic cardiomyopathy	Complex I biogenesis	Electron transport chain: OXPHOS system in mitochondria;Nonalcoholic fatty liver disease;Oxidative phosphorylation	hsa:4711;O43674;Q561V6	O43674	NADH dehydrogenase [ubiquinone] 1 beta subcomplex subunit 5, mitochondrial OS=Homo sapiens (Human) OX=9606 GN=NDUFB5 PE=1 SV=1	1	18	FALSE	High	Master Protein
8.57781	8.48301	8.49865	9.58496	9.77314	9.848	FALSE		+	SLF2 KO_Parental	17.553	30	4	7	4	128	15.5	3.88638	0	1.21554	14.546	+		Pf09782	4712	ENSG00000165264	NDUFB6	Oxidative phosphorylation;Metabolic pathways;Thermogenesis;Retrograde endocannabinoid signaling;Non-alcoholic fatty liver disease;Alzheimer disease;Parkinson disease;Amyotrophic lateral sclerosis;Huntington disease;Prion disease;Pathways of neurodegeneration;Chemical carcinogenesis;Diabetic cardiomyopathy	Complex I biogenesis	Electron transport chain: OXPHOS system in mitochondria;Nonalcoholic fatty liver disease;Oxidative phosphorylation	A8K0Y7;hsa:4712;O95139;Q5VYT2;Q6IB84	O95139	NADH dehydrogenase [ubiquinone] 1 beta subcomplex subunit 6 OS=Homo sapiens (Human) OX=9606 GN=NDUFB6 PE=1 SV=3	1	18	FALSE	High	Master Protein
4.87283	4.9542	4.80735	5.89239	5.87036	6.23458	FALSE		+	SLF2 KO_Parental	2.643	7	1	1	1	137	16.4	3.06349	0.000413326	1.12098	8.94487	+		Pf05676	4713	ENSG00000099795	NDUFB7	Oxidative phosphorylation;Metabolic pathways;Thermogenesis;Retrograde endocannabinoid signaling;Non-alcoholic fatty liver disease;Alzheimer disease;Parkinson disease;Amyotrophic lateral sclerosis;Huntington disease;Prion disease;Pathways of neurodegeneration;Chemical carcinogenesis;Diabetic cardiomyopathy	Complex I biogenesis	Electron transport chain: OXPHOS system in mitochondria;Nonalcoholic fatty liver disease;Oxidative phosphorylation	hsa:4713;P17568;Q6ICN9;Q9UI16	P17568	NADH dehydrogenase [ubiquinone] 1 beta subcomplex subunit 7 OS=Homo sapiens (Human) OX=9606 GN=NDUFB7 PE=1 SV=4	1	18	FALSE	Medium	Master Protein
4.1375	4.30743	4.05311	5.0917	5.23266	5.29646	FALSE		+	SLF2 KO_Parental	6.92	11	2	2	2	186	21.8	3.38336	9.55937e-05	1.04092	10.8217	+		Pf05821	4714	ENSG00000166136	NDUFB8	Oxidative phosphorylation;Metabolic pathways;Thermogenesis;Retrograde endocannabinoid signaling;Non-alcoholic fatty liver disease;Alzheimer disease;Parkinson disease;Amyotrophic lateral sclerosis;Huntington disease;Prion disease;Pathways of neurodegeneration;Chemical carcinogenesis;Diabetic cardiomyopathy	Mitochondrial protein import;Complex I biogenesis	Electron transport chain: OXPHOS system in mitochondria;Nonalcoholic fatty liver disease;Oxidative phosphorylation	A8K0L4;hsa:4714;O95169;Q5W143;Q5W144;Q5W145;Q9UG53;Q9UJR4;Q9UQF3	O95169	NADH dehydrogenase [ubiquinone] 1 beta subcomplex subunit 8, mitochondrial OS=Homo sapiens (Human) OX=9606 GN=NDUFB8 PE=1 SV=1	1	19	FALSE	High	Master Protein
6.45286	6.53605	6.45615	7.56301	7.76288	8.03287	FALSE		+	SLF2 KO_Parental	15.903	35	5	5	5	179	21.8	3.14585	0.000380838	1.30457	9.39673	+		Pf05347	4715	ENSG00000147684	NDUFB9	Oxidative phosphorylation;Metabolic pathways;Thermogenesis;Retrograde endocannabinoid signaling;Non-alcoholic fatty liver disease;Alzheimer disease;Parkinson disease;Amyotrophic lateral sclerosis;Huntington disease;Prion disease;Pathways of neurodegeneration;Chemical carcinogenesis;Diabetic cardiomyopathy	Complex I biogenesis	Electron transport chain: OXPHOS system in mitochondria;Nonalcoholic fatty liver disease;Mitochondrial immune response to SARS-CoV-2;Oxidative phosphorylation	B2R8M6;hsa:4715;Q9UQE8;Q9Y6M9	Q9Y6M9	NADH dehydrogenase [ubiquinone] 1 beta subcomplex subunit 9 OS=Homo sapiens (Human) OX=9606 GN=NDUFB9 PE=1 SV=3	1	19	FALSE	High	Master Protein
5.44294	5.61176	5.62352	6.61324	6.63081	6.83542	FALSE		+	SLF2 KO_Parental	3.683	13	1	1	1	76	8.7	3.6012	0	1.13375	12.306	+		Pf15088	4717	ENSG00000109390	NDUFC1	Oxidative phosphorylation;Metabolic pathways;Thermogenesis;Retrograde endocannabinoid signaling;Non-alcoholic fatty liver disease;Alzheimer disease;Parkinson disease;Amyotrophic lateral sclerosis;Huntington disease;Prion disease;Pathways of neurodegeneration;Chemical carcinogenesis;Diabetic cardiomyopathy	Complex I biogenesis	Electron transport chain: OXPHOS system in mitochondria;Nonalcoholic fatty liver disease;IL-18 signaling pathway;Oxidative phosphorylation	A8K532;hsa:4717;O43677;Q3MIJ9	O43677	NADH dehydrogenase [ubiquinone] 1 subunit C1, mitochondrial OS=Homo sapiens (Human) OX=9606 GN=NDUFC1 PE=1 SV=1	1	19	FALSE	High	Master Protein
8.49546	8.42459	8.45368	9.77594	9.77841	9.18908	FALSE		+	SLF2 KO_Parental	23.428	43	7	9	7	119	14.2	2.32921	0.00182706	1.12323	5.6986	+		Pf06374	4718	ENSG00000151366	NDUFC2	Oxidative phosphorylation;Metabolic pathways;Thermogenesis;Retrograde endocannabinoid signaling;Non-alcoholic fatty liver disease;Alzheimer disease;Parkinson disease;Amyotrophic lateral sclerosis;Huntington disease;Prion disease;Pathways of neurodegeneration;Chemical carcinogenesis;Diabetic cardiomyopathy	Neutrophil degranulation;Complex I biogenesis	Electron transport chain: OXPHOS system in mitochondria;Nonalcoholic fatty liver disease;Oxidative phosphorylation	E9PNU8;E9PRB2;hsa:4718;O95298;Q549M5;Q6FIH8;Q9UBJ9	O95298	NADH dehydrogenase [ubiquinone] 1 subunit C2 OS=Homo sapiens (Human) OX=9606 GN=NDUFC2 PE=1 SV=1	1	19	FALSE	High	Master Protein
9.9472	9.94251	9.9542	11.4502	11.556	11.6232	FALSE		+	SLF2 KO_Parental	144.668	45	25	44	25	727	79.4	5.22335	0	1.59516	31.5975	+		Pf00384, Pf09326, Pf10588, Pf13510	4719	ENSG00000023228;ENSG00000283447	NDUFS1	Oxidative phosphorylation;Metabolic pathways;Thermogenesis;Retrograde endocannabinoid signaling;Non-alcoholic fatty liver disease;Alzheimer disease;Parkinson disease;Amyotrophic lateral sclerosis;Huntington disease;Prion disease;Pathways of neurodegeneration;Chemical carcinogenesis;Diabetic cardiomyopathy	Complex I biogenesis	Electron transport chain: OXPHOS system in mitochondria;Nonalcoholic fatty liver disease;Oxidative phosphorylation	B4DIN9;B4DJA0;B4DPG1;B4DUC1;E7ENF3;hsa:4719;P28331;Q53TR8;Q8N1C4;Q8TCC9	P28331	NADH-ubiquinone oxidoreductase 75 kDa subunit, mitochondrial OS=Homo sapiens (Human) OX=9606 GN=NDUFS1 PE=1 SV=3	1	18	FALSE	High	Master Protein
9.07868	9.0232	9.05934	10.3236	10.5385	10.6869	FALSE		+	SLF2 KO_Parental	51.875	30	11	18	11	463	52.5	3.78479	0	1.4626	13.7063	+		Pf00346	4720	ENSG00000158864	NDUFS2	Oxidative phosphorylation;Metabolic pathways;Thermogenesis;Retrograde endocannabinoid signaling;Non-alcoholic fatty liver disease;Alzheimer disease;Parkinson disease;Amyotrophic lateral sclerosis;Huntington disease;Prion disease;Pathways of neurodegeneration;Chemical carcinogenesis;Diabetic cardiomyopathy	Complex I biogenesis	Electron transport chain: OXPHOS system in mitochondria;Nonalcoholic fatty liver disease;Oxidative phosphorylation	D3DVG7;hsa:4720;J3KPM7;O75306;Q5VTW0;Q969P3;Q9UEV3	O75306	NADH dehydrogenase [ubiquinone] iron-sulfur protein 2, mitochondrial OS=Homo sapiens (Human) OX=9606 GN=NDUFS2 PE=1 SV=2	1	18	FALSE	High	Master Protein
9.32508	9.24982	9.21213	10.4619	10.7042	10.6623	FALSE		+	SLF2 KO_Parental	80.266	53	14	28	14	264	30.2	4.09892	0	1.34711	16.4671	+		Pf00329	4722	ENSG00000213619;ENSG00000285387	NDUFS3	Oxidative phosphorylation;Metabolic pathways;Thermogenesis;Retrograde endocannabinoid signaling;Non-alcoholic fatty liver disease;Alzheimer disease;Parkinson disease;Amyotrophic lateral sclerosis;Huntington disease;Prion disease;Pathways of neurodegeneration;Chemical carcinogenesis;Diabetic cardiomyopathy	Complex I biogenesis;RHOG GTPase cycle	Electron transport chain: OXPHOS system in mitochondria;Nonalcoholic fatty liver disease;Oxidative phosphorylation	B2R9J1;B4DFM8;hsa:4722;O75489;Q9UNQ8	O75489	NADH dehydrogenase [ubiquinone] iron-sulfur protein 3, mitochondrial OS=Homo sapiens (Human) OX=9606 GN=NDUFS3 PE=1 SV=1	1	19	FALSE	High	Master Protein
6.99661	6.89845	7.08958	8.60733	8.67913	8.33985	FALSE		+	SLF2 KO_Parental	26.615	20	3	6	3	175	20.1	3.72294	0	1.54722	13.2182	+		Pf04800	4724	ENSG00000164258	NDUFS4	Oxidative phosphorylation;Metabolic pathways;Thermogenesis;Retrograde endocannabinoid signaling;Non-alcoholic fatty liver disease;Alzheimer disease;Parkinson disease;Amyotrophic lateral sclerosis;Huntington disease;Prion disease;Pathways of neurodegeneration;Chemical carcinogenesis;Diabetic cardiomyopathy	Complex I biogenesis	Electron transport chain: OXPHOS system in mitochondria;Nonalcoholic fatty liver disease;Oxidative phosphorylation	hsa:4724;O43181;Q9BS69	O43181	NADH dehydrogenase [ubiquinone] iron-sulfur protein 4, mitochondrial OS=Homo sapiens (Human) OX=9606 GN=NDUFS4 PE=1 SV=1	1	18	FALSE	High	Master Protein
6.11686	6.04221	6.10014	7.47249	7.54381	7.70667	FALSE		+	SLF2 KO_Parental	2.39	9	1	1	1	106	12.5	4.46816	0	1.48792	20.4103	+		Pf10200	4725	ENSG00000168653	NDUFS5	Oxidative phosphorylation;Metabolic pathways;Thermogenesis;Retrograde endocannabinoid signaling;Non-alcoholic fatty liver disease;Alzheimer disease;Parkinson disease;Amyotrophic lateral sclerosis;Huntington disease;Prion disease;Pathways of neurodegeneration;Chemical carcinogenesis;Diabetic cardiomyopathy	Complex I biogenesis	Electron transport chain: OXPHOS system in mitochondria;Nonalcoholic fatty liver disease;Oxidative phosphorylation	hsa:4725;O43920	O43920	NADH dehydrogenase [ubiquinone] iron-sulfur protein 5 OS=Homo sapiens (Human) OX=9606 GN=NDUFS5 PE=1 SV=3	1	18	FALSE	Medium	Master Protein
6.26679	6.18388	6.14771	7.73132	7.87344	7.62498	FALSE		+	SLF2 KO_Parental	5.002	15	2	2	2	124	13.7	4.36857	0	1.54379	19.2637	+		Pf10276	4726	ENSG00000145494	NDUFS6	Oxidative phosphorylation;Metabolic pathways;Thermogenesis;Retrograde endocannabinoid signaling;Non-alcoholic fatty liver disease;Alzheimer disease;Parkinson disease;Amyotrophic lateral sclerosis;Huntington disease;Prion disease;Pathways of neurodegeneration;Chemical carcinogenesis;Diabetic cardiomyopathy	Complex I biogenesis	Electron transport chain: OXPHOS system in mitochondria;Nonalcoholic fatty liver disease;Oxidative phosphorylation	hsa:4726;O75380	O75380	NADH dehydrogenase [ubiquinone] iron-sulfur protein 6, mitochondrial OS=Homo sapiens (Human) OX=9606 GN=NDUFS6 PE=1 SV=1	1	18	FALSE	High	Master Protein
7.24222	7.12928	7.18686	8.48422	8.70598	8.70148	FALSE		+	SLF2 KO_Parental	13.571	18	4	6	4	213	23.5	4.25462	0	1.44444	18.0293	+		Pf01058	374291	ENSG00000115286	NDUFS7	Oxidative phosphorylation;Metabolic pathways;Thermogenesis;Retrograde endocannabinoid signaling;Non-alcoholic fatty liver disease;Alzheimer disease;Parkinson disease;Amyotrophic lateral sclerosis;Huntington disease;Prion disease;Pathways of neurodegeneration;Chemical carcinogenesis;Diabetic cardiomyopathy	Complex I biogenesis	Electron transport chain: OXPHOS system in mitochondria;Nonalcoholic fatty liver disease;Oxidative phosphorylation	B3KRI2;hsa:374291;O75251;Q2T9H7;Q9BV17	O75251	NADH dehydrogenase [ubiquinone] iron-sulfur protein 7, mitochondrial OS=Homo sapiens (Human) OX=9606 GN=NDUFS7 PE=1 SV=3	1	18	FALSE	High	Master Protein
8.23458	8.33226	8.18686	9.75154	9.80009	10.0246	FALSE		+	SLF2 KO_Parental	24.599	25	8	12	8	210	23.7	4.15723	0	1.60751	17.036	+		Pf12838	4728	ENSG00000110717	NDUFS8	Oxidative phosphorylation;Metabolic pathways;Thermogenesis;Retrograde endocannabinoid signaling;Non-alcoholic fatty liver disease;Alzheimer disease;Parkinson disease;Amyotrophic lateral sclerosis;Huntington disease;Prion disease;Pathways of neurodegeneration;Chemical carcinogenesis;Diabetic cardiomyopathy	Complex I biogenesis	Electron transport chain: OXPHOS system in mitochondria;Nonalcoholic fatty liver disease;Oxidative phosphorylation	B2RB86;hsa:4728;O00217;Q0VDA8	O00217	NADH dehydrogenase [ubiquinone] iron-sulfur protein 8, mitochondrial OS=Homo sapiens (Human) OX=9606 GN=NDUFS8 PE=1 SV=1	1	18	FALSE	High	Master Protein
8.91049	8.88264	8.87836	10.3921	10.5107	10.6094	FALSE		+	SLF2 KO_Parental	49.233	25	12	19	12	464	50.8	4.84342	0	1.61355	25.3671	+		Pf01512, Pf10531, Pf10589	4723	ENSG00000167792	NDUFV1	Oxidative phosphorylation;Metabolic pathways;Thermogenesis;Retrograde endocannabinoid signaling;Non-alcoholic fatty liver disease;Alzheimer disease;Parkinson disease;Amyotrophic lateral sclerosis;Huntington disease;Prion disease;Pathways of neurodegeneration;Chemical carcinogenesis;Diabetic cardiomyopathy	Complex I biogenesis	Electron transport chain: OXPHOS system in mitochondria;Nonalcoholic fatty liver disease;Oxidative phosphorylation	hsa:4723;O60924;O60940;P49821;Q16104;Q6IBR3;Q96BF8;Q96HS7	P49821	NADH dehydrogenase [ubiquinone] flavoprotein 1, mitochondrial OS=Homo sapiens (Human) OX=9606 GN=NDUFV1 PE=1 SV=4	1	18	FALSE	High	Master Protein
9.07468	9.08826	9.14721	10.626	10.7105	10.6173	FALSE		+	SLF2 KO_Parental	53.841	49	11	21	11	249	27.4	5.70255	0	1.54789	41.6637	+		Pf01257	4729	ENSG00000178127	NDUFV2	Oxidative phosphorylation;Metabolic pathways;Thermogenesis;Retrograde endocannabinoid signaling;Non-alcoholic fatty liver disease;Alzheimer disease;Parkinson disease;Amyotrophic lateral sclerosis;Huntington disease;Prion disease;Pathways of neurodegeneration;Chemical carcinogenesis;Diabetic cardiomyopathy	Complex I biogenesis	Electron transport chain: OXPHOS system in mitochondria;Nonalcoholic fatty liver disease;Oxidative phosphorylation	hsa:4729;P19404;Q9BV41	P19404	NADH dehydrogenase [ubiquinone] flavoprotein 2, mitochondrial OS=Homo sapiens (Human) OX=9606 GN=NDUFV2 PE=1 SV=2	1	18	FALSE	High	Master Protein
3.80735	4.17792	3.97269	5.20555	5	5.15785	FALSE		+	SLF2 KO_Parental	6.087	12	2	2	2	172	18.8	3.10383	0.000423366	1.13515	9.16358	+		Pf00173	29937	ENSG00000117691	NENF				A1KYQ8;hsa:29937;Q53FZ6;Q5TM90;Q9UMX5	Q9UMX5	Neudesin OS=Homo sapiens (Human) OX=9606 GN=NENF PE=1 SV=1	1	0	FALSE	High	Master Protein
6.824	6.93664	6.69349	7.75756	7.67101	8.0607	FALSE		+	SLF2 KO_Parental	39.246	12	11	12	6	902	95.4	2.74109	0.000860196	1.01171	7.3604	+		Pf00554, Pf16179	4776	ENSG00000100968;ENSG00000285485	NFATC4	cGMP-PKG signaling pathway;Cellular senescence;Wnt signaling pathway;Axon guidance;C-type lectin receptor signaling pathway;Oxytocin signaling pathway;Hepatitis B;Human cytomegalovirus infection;Human T-cell leukemia virus 1 infection;Kaposi sarcoma-associated herpesvirus infection;Human immunodeficiency virus 1 infection		Physiological and pathological hypertrophy of the heart;MicroRNAs in cardiomyocyte hypertrophy;Heart development;Brain-derived neurotrophic factor (BDNF) signaling pathway;Initiation of transcription and translation elongation at the HIV-1 LTR;Wnt signaling;Cancer immunotherapy by PD-1 blockade;Hepatitis B infection;IL-18 signaling pathway	B4DDG5;B4DY55;B5B2U7;B5B2U8;B5B2U9;B5B2V0;B5B2V1;B5B2V2;B5B2V3;B5B2V4;B5B2V5;B5B2V7;B5B2V8;B5B2V9;B5B2W0;B5B2W1;B5B2W2;B5B2W3;B5B2W4;B5B2W5;B5B2W6;B5B2W7;B5B2W8;B5B2W9;B5B2X0;hsa:4776;Q14934;Q7Z598;Q96H68	Q14934	Nuclear factor of activated T-cells, cytoplasmic 4 OS=Homo sapiens (Human) OX=9606 GN=NFATC4 PE=1 SV=2	1	20	FALSE	High	Master Protein
7.80735	7.77808	7.75489	8.6987	8.79279	8.89694	FALSE		+	SLF2 KO_Parental	28.739	22	8	9	8	457	50.2	4.16915	0	1.01604	17.1547	+		Pf00266	9054	ENSG00000244005	NFS1	Thiamine metabolism;Metabolic pathways;Biosynthesis of cofactors;Sulfur relay system			B3KMA5;B4DXK9;E1P5R8;F5GYK5;hsa:9054;Q6P0L8;Q9NTZ5;Q9Y481;Q9Y697	Q9Y697	Cysteine desulfurase, mitochondrial OS=Homo sapiens (Human) OX=9606 GN=NFS1 PE=1 SV=3	1	4	FALSE	High	Master Protein
5.92837	5.98413	5.87529	7.31379	7.53216	7.68229	FALSE		+	SLF2 KO_Parental	9.164	15	3	3	3	254	28.4	3.84177	0	1.58015	14.1713	+		Pf01106, Pf08712	27247	ENSG00000169599	NFU1				B4DUL9;hsa:27247;Q53QE5;Q6VNZ8;Q7Z5B1;Q7Z5B2;Q9UMS0;Q9Y322	Q9UMS0	NFU1 iron-sulfur cluster scaffold homolog, mitochondrial OS=Homo sapiens (Human) OX=9606 GN=NFU1 PE=1 SV=2	1	0	FALSE	High	Master Protein
6.8936	6.853	6.80478	8.46312	8.62753	8.76388	FALSE		+	SLF2 KO_Parental	21.064	25	7	8	5	284	33.3	4.38943	0	1.76772	19.4984	+		Pf07978	8508	ENSG00000184117	NIPSNAP1				B2RAY3;hsa:8508;O43800;Q9BPW8	Q9BPW8	Protein NipSnap homolog 1 OS=Homo sapiens (Human) OX=9606 GN=NIPSNAP1 PE=1 SV=1	1	0	FALSE	High	Master Protein
6.00225	6.12309	6.40599	7.18388	7.34607	7.11478	FALSE		+	SLF2 KO_Parental	14.472	20	3	5	3	247	28.4	2.77771	0.000764599	1.0378	7.52663	+		Pf07978	25934	ENSG00000136783	NIPSNAP3A				A6NM55;hsa:25934;Q5VX32;Q9BRV7;Q9H843;Q9P083;Q9UFN0	Q9UFN0	Protein NipSnap homolog 3A OS=Homo sapiens (Human) OX=9606 GN=NIPSNAP3A PE=1 SV=2	1	0	FALSE	High	Master Protein
10.9677	10.9232	10.9372	11.9115	12.1181	12.2205	FALSE		+	SLF2 KO_Parental	206.458	36	36	67	3	1267	139.4	3.61763	0	1.14068	12.4255	+		Pf13620, Pf17802	283820	ENSG00000185164	NOMO2				hsa:283820;Q4G177;Q5JPE7	Q5JPE7	Nodal modulator 2 OS=Homo sapiens (Human) OX=9606 GN=NOMO2 PE=1 SV=1	1	0	FALSE	High	Master Protein
6.14568	6.55612	5.91886	7.33271	7.17592	7.56377	FALSE		+	SLF2 KO_Parental	2.176	2	1	2	1	492	49	2.21002	0.0021473	1.15058	5.28106	+		Pf00013	4858	ENSG00000104967	NOVA2				hsa:4858;O43267;Q9UEA1;Q9UNW9	Q9UNW9	RNA-binding protein Nova-2 OS=Homo sapiens (Human) OX=9606 GN=NOVA2 PE=1 SV=1	1	0	FALSE	Medium	Master Protein
6.23649	6.2724	6.20945	7.15178	7.35226	7.78529	FALSE		+	SLF2 KO_Parental	6.817	5	2	2	2	398	44.4	2.49834	0.00159204	1.19033	6.33736	+		Pf13927	27020	ENSG00000156642	NPTN		GABA receptor activation		B2RAL7;B7Z4D3;B7ZLL2;hsa:27020;Q17R52;Q59EJ9;Q6NVX7;Q9Y639;Q9Y640	Q9Y639	Neuroplastin OS=Homo sapiens (Human) OX=9606 GN=NPTN PE=1 SV=2	1	1	FALSE	High	Master Protein
6.89724	6.60881	6.48543	7.54535	7.84925	7.824	FALSE		+	SLF2 KO_Parental	33.818	36	5	9	2	189	21.2	2.63359	0.00133445	1.07571	6.89088	+		Pf00071	4893	ENSG00000213281	NRAS	EGFR tyrosine kinase inhibitor resistance;Endocrine resistance;MAPK signaling pathway;ErbB signaling pathway;Ras signaling pathway;Rap1 signaling pathway;Chemokine signaling pathway;FoxO signaling pathway;Sphingolipid signaling pathway;Phospholipase D signaling pathway;Mitophagy;Autophagy;mTOR signaling pathway;PI3K-Akt signaling pathway;Apoptosis;Longevity regulating pathway;Longevity regulating…	Regulation of RAS by GAPs;Neutrophil degranulation;RAS processing;Signaling by FGFR1 in disease;FCERI mediated MAPK activation;Signaling by BRAF and RAF1 fusions;Signaling by SCF-KIT;Downstream signal transduction;Tie2 Signaling;DAP12 signaling;Signaling by phosphorylated juxtamembrane, extracellular and kinase domain KIT mutants;Signaling by PDGFRA transmembrane, juxtamembrane and kinase domain …	Alzheimer's disease and miRNA effects;Glioblastoma signaling pathways;RalA downstream regulated genes;TNF-alpha signaling pathway;Aryl hydrocarbon receptor pathway;Bladder cancer;Extracellular vesicle-mediated signaling in recipient cells;RAC1/PAK1/p38/MMP2 pathway;G protein signaling pathways;BDNF-TrkB signaling;MAPK signaling pathway;PI3K-AKT-mTOR signaling pathway and therapeutic opportunities…	hsa:4893;P01111;Q14971;Q15104;Q15282	P01111	GTPase NRas OS=Homo sapiens (Human) OX=9606 GN=NRAS PE=1 SV=1	1	187	FALSE	High	Master Protein
11.3839	11.3772	11.3411	12.6728	12.6522	12.6083	FALSE		+	SLF2 KO_Parental	188.82	47	34	75	33	744	82.5	6.18544	0	1.27701	55.0376	+		Pf00004, Pf02359, Pf02933, Pf17862	4905	ENSG00000073969;ENSG00000276262;ENSG00000278174	NSF	Synaptic vesicle cycle;GABAergic synapse;Vasopressin-regulated water reabsorption	COPI-mediated anterograde transport;COPII-mediated vesicle transport;Intra-Golgi traffic;Retrograde transport at the Trans-Golgi-Network;COPI-dependent Golgi-to-ER retrograde traffic;Trafficking of GluR2-containing AMPA receptors	Synaptic vesicle pathway;Brain-derived neurotrophic factor (BDNF) signaling pathway	A8K2D9;B4DFA2;hsa:4905;P46459;Q8N6D7;Q9UKZ2	P46459	Vesicle-fusing ATPase OS=Homo sapiens (Human) OX=9606 GN=NSF PE=1 SV=3	1	11	FALSE	High	Master Protein
3.85798	3.3505	3.71149	5.52982	5.63517	6.04221	FALSE		+	SLF2 KO_Parental	3.218	2	1	1	1	520	60.7	3.19076	0.000316511	2.09574	9.65194	+		Pf05761	64943	ENSG00000168268	NT5DC2				C9JTZ6;E9PAL9;hsa:64943;O95888;Q96C80;Q9H857;Q9H9Z8	Q9H857	5'-nucleotidase domain-containing protein 2 OS=Homo sapiens (Human) OX=9606 GN=NT5DC2 PE=1 SV=1	1	0	FALSE	High	Master Protein
3.21723	2.63227	2.90689	4.32912	4.52356	5.34341	FALSE		+	SLF2 KO_Parental	2.183	1	1	1	1	548	63.4	2.16371	0.00232105	1.81323	5.1256	+		Pf05761	51559	ENSG00000111696	NT5DC3				hsa:51559;Q86UY8;Q9NUM7;Q9P2T2;Q9P2T3	Q86UY8	5'-nucleotidase domain-containing protein 3 OS=Homo sapiens (Human) OX=9606 GN=NT5DC3 PE=1 SV=1	1	0	FALSE	Medium	Master Protein
8.83794	8.8009	8.72315	10.7017	10.6628	10.8066	FALSE		+	SLF2 KO_Parental	78.906	44	15	23	15	439	48.5	5.42118	0	1.93638	35.4207	+		Pf00202	4942	ENSG00000065154	OAT	Arginine and proline metabolism;Metabolic pathways	Glutamate and glutamine metabolism	Amino acid metabolism;22q11.2 copy number variation syndrome;Creatine Pathway	D3DRF0;hsa:4942;P04181;Q16068;Q16069;Q68CS0;Q6IAV9;Q9UD03	P04181	Ornithine aminotransferase, mitochondrial OS=Homo sapiens (Human) OX=9606 GN=OAT PE=1 SV=1	1	6	FALSE	High	Master Protein
8.75154	8.69975	8.57478	9.42354	9.83226	10.1828	FALSE		+	SLF2 KO_Parental	41.819	40	8	15	8	245	27.6	2.13858	0.00240609	1.1375	5.04273	+		Pf07051	54940	ENSG00000109180	OCIAD1				C9K030;G8JLN7;hsa:54940;Q9BZE8;Q9NX40	Q9NX40	OCIA domain-containing protein 1 OS=Homo sapiens (Human) OX=9606 GN=OCIAD1 PE=1 SV=1	1	0	FALSE	High	Master Protein
6.52669	6.38543	6.4363	7.30925	7.48704	8.00899	FALSE		+	SLF2 KO_Parental	8.507	12	2	3	2	154	16.9	2.24017	0.0021008	1.15228	5.3843	+		Pf07051	132299	ENSG00000145247	OCIAD2				B4DPE7;hsa:132299;Q56VL3;Q8N544	Q56VL3	OCIA domain-containing protein 2 OS=Homo sapiens (Human) OX=9606 GN=OCIAD2 PE=1 SV=1	1	0	FALSE	High	Master Protein
10.5552	10.4622	10.4999	11.7247	12.0503	12.0303	FALSE		+	SLF2 KO_Parental	167.782	30	28	56	28	1023	115.9	3.71287	0	1.42934	13.1404	+		Pf00676, Pf02779, Pf16078, Pf16870	4967	ENSG00000105953	OGDH	Citrate cycle (TCA cycle);Metabolic pathways;Carbon metabolism	Lysine catabolism;Glyoxylate metabolism and glycine degradation;Citric acid cycle (TCA cycle)	TCA cycle and deficiency of pyruvate dehydrogenase complex (PDHc);Amino acid metabolism;Thiamine metabolic pathways;Tryptophan metabolism;7q11.23 copy number variation syndrome;TCA cycle (aka Krebs or citric acid cycle)	B4E2U9;D3DVL0;E9PBM1;hsa:4967;Q02218;Q96DD3;Q9UDX0	Q02218	2-oxoglutarate dehydrogenase, mitochondrial OS=Homo sapiens (Human) OX=9606 GN=OGDH PE=1 SV=3	1	12	FALSE	High	Master Protein
4.82273	4.7866	4.88264	6.05528	6.1127	6.32193	FALSE		+	SLF2 KO_Parental	7.658	18	2	2	2	147	15.8	4.00007	0	1.33265	15.5447	+		Pf09791	339229	ENSG00000204237	OXLD1				A6ND24;hsa:339229;Q5BKU9	Q5BKU9	Oxidoreductase-like domain-containing protein 1 OS=Homo sapiens (Human) OX=9606 GN=OXLD1 PE=2 SV=1	1	0	FALSE	High	Master Protein
5.09592	5.16591	5.09592	6.65105	6.75355	6.79831	FALSE		+	SLF2 KO_Parental	7.803	6	2	2	2	459	48.8	5.28112	0	1.61505	32.6693	+		Pf00109, Pf02801	54995	ENSG00000151093	OXSM	Fatty acid biosynthesis;Biotin metabolism;Metabolic pathways;Fatty acid metabolism;Biosynthesis of cofactors		Mitochondrial fatty acid synthesis pathway	hsa:54995;Q9NWU1	Q9NWU1	3-oxoacyl-[acyl-carrier-protein] synthase, mitochondrial OS=Homo sapiens (Human) OX=9606 GN=OXSM PE=1 SV=1	1	6	FALSE	High	Master Protein
4.80219	5.27798	4.66676	5.73877	5.56986	6.49665	FALSE		+	SLF2 KO_Parental	3.186	8	2	2	2	359	40.6	1.39806	0.0128979	1.01945	2.99881	+		Pf00001	286530	ENSG00000182162	P2RY8	Neuroactive ligand-receptor interaction		Purinergic signaling	hsa:286530;Q86VZ1	Q86VZ1	P2Y purinoceptor 8 OS=Homo sapiens (Human) OX=9606 GN=P2RY8 PE=1 SV=1	1	2	FALSE	High	Master Protein
9.99746	9.87375	9.93634	11.0078	11.2125	11.199	FALSE		+	SLF2 KO_Parental	91.934	42	20	32	20	534	61	4.05219	0	1.20391	16.0246	+		Pf08336, Pf13640	5033	ENSG00000122884	P4HA1	Arginine and proline metabolism;Metabolic pathways	Collagen biosynthesis and modifying enzymes	Type I collagen synthesis in the context of osteogenesis imperfecta	C9JL12;hsa:5033;P13674;Q15082;Q15083;Q5VSQ5	P13674	Prolyl 4-hydroxylase subunit alpha-1 OS=Homo sapiens (Human) OX=9606 GN=P4HA1 PE=1 SV=2	1	4	FALSE	High	Master Protein
12.1545	12.1441	12.1189	13.2453	13.3292	13.0728	FALSE		+	SLF2 KO_Parental	220.386	67	36	100	36	508	57.1	3.83633	0	1.07663	14.1263	+		Pf00085, Pf13848	5034	ENSG00000185624	P4HB	Protein processing in endoplasmic reticulum	Hedgehog ligand biogenesis;Regulation of Insulin-like Growth Factor (IGF) transport and uptake by Insulin-like Growth Factor Binding Proteins (IGFBPs);Post-translational protein phosphorylation;Detoxification of Reactive Oxygen Species;Collagen biosynthesis and modifying enzymes;Interleukin-12 signaling;Interleukin-23 signaling;Chylomicron assembly;VLDL assembly;LDL remodeling	VEGFA-VEGFR2 signaling pathway;Type I collagen synthesis in the context of osteogenesis imperfecta	B2RDQ2;hsa:5034;P07237;P30037;P32079;Q15205;Q6LDE5	P07237	Protein disulfide-isomerase OS=Homo sapiens (Human) OX=9606 GN=P4HB PE=1 SV=3	1	13	FALSE	High	Master Protein
5.05745	4.96809	4.97728	6.37678	6.58045	6.60437	FALSE		+	SLF2 KO_Parental	2.648	4	2	2	2	475	53.2	4.39716	0	1.51959	19.5863	+		Pf00587, Pf03129	25973	ENSG00000162396	PARS2	Aminoacyl-tRNA biosynthesis	Mitochondrial tRNA aminoacylation		A8K0W4;hsa:25973;Q7L3T8;Q9H6S5;Q9UFT1	Q7L3T8	Probable proline--tRNA ligase, mitochondrial OS=Homo sapiens (Human) OX=9606 GN=PARS2 PE=1 SV=1	1	2	FALSE	Medium	Master Protein
8.33226	8.41405	8.34119	9.60752	9.43421	9.52376	FALSE		+	SLF2 KO_Parental	40.884	22	8	12	8	364	41.7	4.48204	0	1.15933	20.5753	+		Pf00307	29780	ENSG00000188677	PARVB	Focal adhesion	Regulation of cytoskeletal remodeling and cell spreading by IPP complex components	Focal adhesion	B0QYM8;B0QYN1;B2R9X6;hsa:29780;Q5TGJ5;Q86X93;Q96PN1;Q9HBI1;Q9NSP7;Q9UGT3;Q9Y368;Q9Y3L6;Q9Y3L7	Q9HBI1	Beta-parvin OS=Homo sapiens (Human) OX=9606 GN=PARVB PE=1 SV=1	1	4	FALSE	High	Master Protein
8.23314	8.24888	8.23122	9.7115	9.90117	10.1962	FALSE		+	SLF2 KO_Parental	82.256	28	17	22	17	731	80.6	3.56329	0	1.69855	12.0345	+			57326	ENSG00000163346	PBXIP1			VEGFA-VEGFR2 signaling pathway	hsa:57326;Q5T174;Q5T176;Q96AQ6;Q9H8X6;Q9HA02;Q9HD85	Q96AQ6	Pre-B-cell leukemia transcription factor-interacting protein 1 OS=Homo sapiens (Human) OX=9606 GN=PBXIP1 PE=1 SV=1	1	1	FALSE	High	Master Protein
6.20945	5.88264	6.22882	6.88142	7.2384	7.22593	FALSE		+	SLF2 KO_Parental	3.674	2	2	2	2	934	101	2.46785	0.00160511	1.00828	6.21799	+		Pf00028, Pf08266, Pf15974, Pf16492	5098	ENSG00000240184	PCDHGC3				hsa:5098;O60622;Q08192;Q9UN70;Q9Y5C4	Q9UN70	Protocadherin gamma-C3 OS=Homo sapiens (Human) OX=9606 GN=PCDHGC3 PE=1 SV=1	1	0	FALSE	High	Master Protein
9.80042	9.74601	9.6954	10.6338	10.8234	11.0151	FALSE		+	SLF2 KO_Parental	105.589	39	22	32	22	640	70.7	3.15221	0.000382441	1.07681	9.43249	+		Pf00821, Pf17297	5106	ENSG00000100889;ENSG00000285241	PCK2	Glycolysis / Gluconeogenesis;Citrate cycle (TCA cycle);Pyruvate metabolism;Metabolic pathways;PPAR signaling pathway;FoxO signaling pathway;PI3K-Akt signaling pathway;AMPK signaling pathway;Insulin signaling pathway;Adipocytokine signaling pathway;Glucagon signaling pathway;Insulin resistance;Proximal tubule bicarbonate reclamation	Gluconeogenesis	Adipogenesis;Transcription factor regulation in adipogenesis;PPAR signaling pathway;PI3K-Akt signaling pathway;DNA damage response (only ATM dependent)	B4DW73;hsa:5106;O43253;Q16822;Q86U01;Q9BV62	Q16822	Phosphoenolpyruvate carboxykinase [GTP], mitochondrial OS=Homo sapiens (Human) OX=9606 GN=PCK2 PE=1 SV=4	1	19	FALSE	High	Master Protein
3.75489	3.52356	3.53605	4.93546	5.08321	4.73335	FALSE		+	SLF2 KO_Parental	6.352	5	1	2	1	214	24.8	3.31644	8.98246e-05	1.31251	10.401	+		Pf01852	58488	ENSG00000141179	PCTP		Mitochondrial Fatty Acid Beta-Oxidation;Synthesis of PC		hsa:58488;Q9BSC9;Q9UIT3;Q9UKL6;Q9UKW7	Q9UKL6	Phosphatidylcholine transfer protein OS=Homo sapiens (Human) OX=9606 GN=PCTP PE=1 SV=1	1	2	FALSE	High	Master Protein
6.09803	6.24793	6.1918	7.28077	7.44211	7.54458	FALSE		+	SLF2 KO_Parental	12.848	5	3	4	3	494	54.6	3.82951	0	1.24323	14.07	+		Pf07156, Pf13450	78991	ENSG00000145882	PCYOX1L		Platelet degranulation		hsa:78991;Q7Z4S2;Q8NBM8;Q8NCY5;Q8NF69;Q9BTE8;Q9BWS3	Q8NBM8	Prenylcysteine oxidase-like OS=Homo sapiens (Human) OX=9606 GN=PCYOX1L PE=1 SV=2	1	1	FALSE	High	Master Protein
9.29531	9.36588	9.30264	10.3744	10.2951	10.3447	FALSE		+	SLF2 KO_Parental	73.565	43	16	23	16	469	51.7	5.22196	0	1.01679	31.5721	+		Pf02847	27250	ENSG00000150593	PDCD4	Proteoglycans in cancer;MicroRNAs in cancer	Gene and protein expression by JAK-STAT signaling after Interleukin-12 stimulation	Translation inhibitors in chronically activated PDGFRA cells;Interferon type I signaling pathways	B2RCV4;B5ME91;hsa:27250;O15501;Q53EL6;Q5VZS6;Q6PJI5;Q8TAR5;Q99834	Q53EL6	Programmed cell death protein 4 OS=Homo sapiens (Human) OX=9606 GN=PDCD4 PE=1 SV=2	1	5	FALSE	High	Master Protein
6.09381	6.15381	6.18388	7.1127	7.17293	7.69697	FALSE		+	SLF2 KO_Parental	6.419	11	3	4	3	243	27	2.49291	0.00162963	1.1837	6.31596	+		Pf01327	64146	ENSG00000258429	PDF				hsa:64146;Q8WUN6;Q9HBH1	Q9HBH1	Peptide deformylase, mitochondrial OS=Homo sapiens (Human) OX=9606 GN=PDF PE=1 SV=1	1	0	FALSE	High	Master Protein
[truncated: 6,100 more rows]
