# Supplementary material for: Actionable loss of SLF2 drives B‐cell lymphomagenesis and impairs the DNA damage response
Source: EMBO Mol Med. 2023 Jul 24;15(9):e16431. doi: 10.15252/emmm.202216431 (PMC10493575; doi:10.15252/emmm.202216431)
Supplement: Supplementary file 5 — Dataset EV3 [file EMMM-15-e16431-s004.xlsx]

## Sheet: Legend
Dataset EV3
Whole cell proteome in SU-DHL-5 parental and SU-DHL-5 SLF2 KO DLBCL cells.

## Sheet: Sheet1
Parental_1	Parental_2	Parental_3	SLF2 KO_1	SLF2 KO_2	SLF2 KO_3	Contaminant	Modifications	Student's T-test Significant SLF2 KO_Parental	Student's T-test significant	Sum PEP Score	Coverage [%]	# Peptides	# PSMs	# Unique Peptides	# AAs	MW [kDa]	-Log Student's T-test p-value SLF2 KO_Parental	Student's T-test q-value SLF2 KO_Parental	Student's T-test Difference SLF2 KO_Parental	Student's T-test Test statistic SLF2 KO_Parental	Enriched Significantly (1.5 fold) in SLF2 KO	Depleted Significantly (1,5 fold) in SLF2 KO	Depleted 2 fold or more in SLF2 KO	Accession	Pfam IDs	Entrez Gene ID	Ensembl Gene ID	Gene Symbol	KEGG Pathways	Reactome Pathways	WikiPathways	# Protein Pathway Groups	# Protein Groups	Description	Gene ID
8.54226	8.66498	8.55574	7.01903	6.97039	7.17393	FALSE		+	SLF2 KO_Parental	20.609	18	5	6	5	373	40.5	4.52619	0	-1.53321	-21.109		+	+	Q9BRQ8	Pf07992	84883	ENSG00000042286	AIFM2	p53 signaling pathway	TP53 Regulates Transcription of Genes Involved in Cytochrome C Release	Apoptosis modulation and signaling;Ferroptosis	4	1	Ferroptosis suppressor protein 1 OS=Homo sapiens (Human) OX=9606 GN=AIFM2 PE=1 SV=1	B3KXI0;hsa:84883;Q63Z39;Q9BRQ8
10.7871	10.7974	10.8573	9.81282	9.60678	9.68159	FALSE		+	SLF2 KO_Parental	93.679	26	28	31	28	1124	124.1	4.19156	9.6e-05	-1.11353	-17.3798		+	+	Q9NQW6	Pf00169, Pf08174, Pf16018	54443	ENSG00000011426	ANLN		RHOA GTPase cycle;RHOC GTPase cycle;RHOB GTPase cycle	Retinoblastoma gene in cancer;Nephrotic syndrome	5	1	Anillin OS=Homo sapiens (Human) OX=9606 GN=ANLN PE=1 SV=2	hsa:54443;Q5CZ78;Q6NSK5;Q9H8Y4;Q9NQW6;Q9NVN9;Q9NVP0
9.32486	9.1982	8.9571	6.30743	6.824	7.44128	FALSE		+	SLF2 KO_Parental	18.813	19	7	7	7	339	38.6	2.58154	0.00191142	-2.30248	-6.67311		+	+	P07355	Pf00191	302	ENSG00000182718	ANXA2	Salmonella infection	Neutrophil degranulation;Dissolution of Fibrin Clot;Gene and protein expression by JAK-STAT signaling after Interleukin-12 stimulation;Smooth Muscle Contraction	Gastrin signaling pathway;CCL18 signaling pathway;Prostaglandin synthesis and regulation	8	1	Annexin A2 OS=Homo sapiens (Human) OX=9606 GN=ANXA2 PE=1 SV=2	hsa:302;P07355;Q567R4;Q6N0B3;Q8TBV2;Q96DD5;Q9UDH8
3.93546	4.2555	3.89724	2.70044	2.98185	3.24793	FALSE		+	SLF2 KO_Parental	3.82	5	1	1	1	257	28.4	2.24705	0.00320894	-1.05266	-5.40807		+	+	Q8WW43	Pf06105	83464	ENSG00000138613	APH1B	Notch signaling pathway;Alzheimer disease	Amyloid fiber formation;Activated NOTCH1 Transmits Signal to the Nucleus;Constitutive Signaling by NOTCH1 PEST Domain Mutants;Constitutive Signaling by NOTCH1 HD+PEST Domain Mutants;NOTCH2 Activation and Transmission of Signal to the Nucleus;EPH-ephrin mediated repulsion of cells;NOTCH4 Activation and Transmission of Signal to the Nucleus;NRIF signals cell death from the nucleus;Nuclear signaling…	Alzheimer's disease and miRNA effects;Notch signaling;Alzheimer's disease;Notch signaling pathway	18	1	Gamma-secretase subunit APH-1B OS=Homo sapiens (Human) OX=9606 GN=APH1B PE=1 SV=3	A8K589;hsa:83464;Q564N3;Q6UWQ1;Q8WW43;Q9H0S0
8.83794	8.79766	8.90238	7.85798	7.84486	7.80671	FALSE		+	SLF2 KO_Parental	38.331	26	10	12	10	494	55.7	5.10784	0	-1.00948	-29.5577		+	+	Q14CB8	Pf00620	84986	ENSG00000213390	ARHGAP19		RHOA GTPase cycle		1	1	Rho GTPase-activating protein 19 OS=Homo sapiens (Human) OX=9606 GN=ARHGAP19 PE=1 SV=1	A1XCP1;B4DZR1;hsa:84986;Q14CB8;Q14CF2;Q5J8M2;Q5T460;Q5T462;Q68DG6;Q8N9X1;Q8NF34;Q8TEK1
6.58797	6.67243	6.70874	5.48864	5.40599	5.50144	FALSE		+	SLF2 KO_Parental	1.774	1	1	1	1	1261	142	4.85517	0	-1.19102	-25.5402		+	+	Q52LW3	Pf00130, Pf00620	9411	ENSG00000137962	ARHGAP29		CDC42 GTPase cycle;RAC1 GTPase cycle;RHOA GTPase cycle	Hypothetical craniofacial development pathway	4	1	Rho GTPase-activating protein 29 OS=Homo sapiens (Human) OX=9606 GN=ARHGAP29 PE=1 SV=2	hsa:9411;O15463;Q52LW3;Q59H86;Q5VYZ0;Q6NVX2;Q8TBI6
6.45779	6.39575	6.28725	4.83794	5.00899	4.89239	FALSE		+	SLF2 KO_Parental	14.176	5	5	5	5	871	97.3	4.49153	0	-1.46716	-20.6889		+	+	Q96DR7	Pf00018, Pf00621	26084	ENSG00000114790;ENSG00000277101	ARHGEF26	Bacterial invasion of epithelial cells;Salmonella infection	G alpha (12/13) signalling events;CDC42 GTPase cycle;NRAGE signals death through JNK;RHOG GTPase cycle	MECP2 and associated Rett syndrome	7	1	Rho guanine nucleotide exchange factor 26 OS=Homo sapiens (Human) OX=9606 GN=ARHGEF26 PE=1 SV=4	B3KVP8;E9PBD0;hsa:26084;Q68CL1;Q6AZ96;Q6Q8Q8;Q96AW8;Q96DR6;Q96DR7;Q9H9D7;Q9H9R2;Q9UFW5
8.49665	8.48382	8.46352	7.54458	7.30195	7.49105	FALSE		+	SLF2 KO_Parental	38.649	53	6	11	5	202	22.4	3.81497	0.000153954	-1.03547	-13.9507		+	+	Q9NVP2	Pf04729	55723	ENSG00000105011;ENSG00000288210	ASF1B				0	1	Histone chaperone ASF1B OS=Homo sapiens (Human) OX=9606 GN=ASF1B PE=1 SV=1	hsa:55723;Q53G51;Q9NVP2;Q9NVZ0
13.7508	13.7644	13.7267	10.8957	10.9136	10.9036	FALSE		+	SLF2 KO_Parental	246.156	58	26	112	26	561	64.3	8.69567	0	-2.84299	-233.584		+	+	P08243	Pf00733, Pf13537	440	ENSG00000070669	ASNS	Alanine, aspartate and glutamate metabolism;Metabolic pathways;Biosynthesis of amino acids	Aspartate and asparagine metabolism;Response of EIF2AK1 (HRI) to heme deficiency;ATF4 activates genes in response to endoplasmic reticulum stress;Response of EIF2AK4 (GCN2) to amino acid deficiency	Photodynamic therapy-induced unfolded protein response;Amino acid metabolism	9	1	Asparagine synthetase [glutamine-hydrolyzing] OS=Homo sapiens (Human) OX=9606 GN=ASNS PE=1 SV=4	A4D1I8;B4DXZ1;B7ZAA9;D6W5R3;E9PCI3;E9PCX6;hsa:440;P08184;P08243;Q15666;Q549T9;Q96HD0
10.7704	10.6852	10.8397	9.57516	9.47695	9.61047	FALSE		+	SLF2 KO_Parental	114.78	11	35	36	35	3477	409.5	4.45076	0	-1.2109	-20.2052		+	+	Q8IZT6	Pf00307, Pf00612, Pf15780	259266	ENSG00000066279	ASPM				0	1	Abnormal spindle-like microcephaly-associated protein OS=Homo sapiens (Human) OX=9606 GN=ASPM PE=1 SV=2	hsa:259266;Q4G1H1;Q5VYL3;Q86UX4;Q8IUL2;Q8IZJ7;Q8IZJ8;Q8IZJ9;Q8IZT6;Q8N4D1;Q9NVS1;Q9NVT6
10.6868	10.7492	10.726	9.50303	9.41996	9.47938	FALSE		+	SLF2 KO_Parental	58.294	31	12	18	12	403	45.8	5.66707	0	-1.25319	-40.8197		+	+	O14965	Pf00069	100973908;469980	ENSPPAG00000031434;ENSPTRG00000013646	AURKA	Oocyte meiosis;Progesterone-mediated oocyte maturation			2	1	Aurora kinase A OS=Homo sapiens (Human) OX=9606 GN=AURKA PE=1 SV=2	A0A2J8JWB7;A0A2R9ANX1;A0A6D2Y5M9;G2HFJ0;pps:100973908;ptr:469980
5.54844	5.57592	5.56377	4.59694	4.51728	4.39917	FALSE		+	SLF2 KO_Parental	15.11	28	4	5	2	202	22.2	4.27526	0	-1.05825	-18.247		+	+	Q9BQE9	Pf04714	9275	ENSG00000106635	BCL7B			7q11.23 copy number variation syndrome	1	1	B-cell CLL/lymphoma 7 protein family member B OS=Homo sapiens (Human) OX=9606 GN=BCL7B PE=1 SV=1	A8K226;C9JWD3;D3DXF0;hsa:9275;O43769;Q13845;Q6ZW75;Q9BQE9
9.13878	9.15659	9.18463	8.19377	8.01179	8.01179	FALSE		+	SLF2 KO_Parental	40.864	54	6	11	6	142	16.4	4.20434	0	-1.08755	-17.5096		+	+	O15392	Pf00653	332	ENSG00000089685	BIRC5	Platinum drug resistance;Apoptosis;Apoptosis;Hippo signaling pathway;Hepatitis B;Pathways in cancer;Chemical carcinogenesis;Colorectal cancer	Separation of Sister Chromatids;Neddylation;Resolution of Sister Chromatid Cohesion;RHO GTPases Activate Formins;EML4 and NUDC in mitotic spindle formation;SUMOylation of DNA replication proteins;Amplification of signal from unattached kinetochores via a MAD2 inhibitory signal;Interleukin-4 and Interleukin-13 signaling;TP53 regulates transcription of several additional cell death genes whose spec…	Apoptosis modulation and signaling;Interleukin-11 signaling pathway;Apoptosis;Apoptosis-related network due to altered Notch3 in ovarian cancer;RAC1/PAK1/p38/MMP2 pathway;Photodynamic therapy-induced HIF-1 survival signaling;Photodynamic therapy-induced NF-kB survival signaling;Hepatitis C and hepatocellular carcinoma;VEGFA-VEGFR2 signaling pathway;IL-4 signaling pathway;Chromosomal and microsate…	32	1	Baculoviral IAP repeat-containing protein 5 OS=Homo sapiens (Human) OX=9606 GN=BIRC5 PE=1 SV=3	A2SUH6;B2R4R1;hsa:332;O15392;Q2I3N8;Q4VGX0;Q53F61;Q5MGC6;Q6FHL2;Q75SP2;Q9P2W8
10.7214	10.6812	10.8277	9.69366	9.5812	9.61397	FALSE		+	SLF2 KO_Parental	71.578	24	22	24	22	1085	122.3	4.45535	0	-1.11384	-20.259		+	+	O43683	Pf00069, Pf08311	699	ENSG00000169679	BUB1	Cell cycle;Oocyte meiosis;Progesterone-mediated oocyte maturation	Separation of Sister Chromatids;Resolution of Sister Chromatid Cohesion;RHO GTPases Activate Formins;EML4 and NUDC in mitotic spindle formation;Amplification of signal from unattached kinetochores via a MAD2 inhibitory signal	Cell cycle;ATM signaling in development and disease;Regulation of sister chromatid separation at the metaphase-anaphase transition	12	1	Mitotic checkpoint serine/threonine-protein kinase BUB1 OS=Homo sapiens (Human) OX=9606 GN=BUB1 PE=1 SV=1	E9PC26;F5GXI5;hsa:699;O43430;O43643;O43683;O60626;Q53QE4
11.7889	11.7859	11.8374	10.3477	10.248	10.2586	FALSE		+	SLF2 KO_Parental	144.411	34	31	43	31	1050	119.5	5.73634	0	-1.51929	-42.4836		+	+	O60566	Pf08311	701	ENSG00000156970	BUB1B	Cell cycle;Human T-cell leukemia virus 1 infection	Cdc20:Phospho-APC/C mediated degradation of Cyclin A;Separation of Sister Chromatids;Resolution of Sister Chromatid Cohesion;RHO GTPases Activate Formins;EML4 and NUDC in mitotic spindle formation;Amplification of signal from unattached kinetochores via a MAD2 inhibitory signal;Inactivation of APC/C via direct inhibition of the APC/C complex;APC/C:Cdc20 mediated degradation of mitotic proteins;AP…	Regulation of sister chromatid separation at the metaphase-anaphase transition	13	1	Mitotic checkpoint serine/threonine-protein kinase BUB1 beta OS=Homo sapiens (Human) OX=9606 GN=BUB1B PE=1 SV=3	B2R6U0;B4DL09;B4DLG3;hsa:701;O60501;O60566;O60627;O60758;O75389;Q59HH6;Q8WV50;Q96KM4
7.81121	7.65249	7.7039	6.76818	6.45615	6.58496	FALSE		+	SLF2 KO_Parental	23.318	18	6	6	6	442	49.9	3.40887	0.000556711	-1.11944	-10.9863		+	+	Q49AR2	Pf12640	55322	ENSG00000082213	C5orf22				0	1	UPF0489 protein C5orf22 OS=Homo sapiens (Human) OX=9606 GN=C5orf22 PE=1 SV=2	hsa:55322;Q49AR2;Q8ND28;Q8WU61;Q9NUR1
8.6014	8.52395	8.63481	7.6532	7.29094	7.36545	FALSE		+	SLF2 KO_Parental	16.532	24	4	4	4	194	21.1	3.24722	0.000752858	-1.15019	-9.98192		+	+	Q8IXQ3	Pf15017	55071	ENSG00000135045	C9orf40				0	1	Uncharacterized protein C9orf40 OS=Homo sapiens (Human) OX=9606 GN=C9orf40 PE=1 SV=1	hsa:55071;Q8IXQ3;Q9NWD3
7.67948	7.53138	7.8505	6.10434	6.43962	6.30743	FALSE		+	SLF2 KO_Parental	14.683	14	5	5	5	404	45.1	3.32554	0.000689847	-1.40332	-10.4572		+	+	P29466	Pf00619, Pf00656	834	ENSG00000137752	CASP1	Necroptosis;Neutrophil extracellular trap formation;NOD-like receptor signaling pathway;Cytosolic DNA-sensing pathway;C-type lectin receptor signaling pathway;Amyotrophic lateral sclerosis;Pathogenic Escherichia coli infection;Shigellosis;Salmonella infection;Pertussis;Legionellosis;Yersinia infection;Influenza A;Coronavirus disease;Lipid and atherosclerosis	The NLRP3 inflammasome;Purinergic signaling in leishmaniasis infection;NOD1/2 Signaling Pathway;TP53 Regulates Transcription of Caspase Activators and Caspases;The AIM2 inflammasome;Pyroptosis;Interleukin-37 signaling;Interleukin-1 processing;The IPAF inflammasome	Nucleotide-binding oligomerization domain (NOD) pathway;Apoptosis modulation and signaling;Parkin-ubiquitin proteasomal system pathway;Amyotrophic lateral sclerosis (ALS);Apoptosis;Cytosolic DNA-sensing pathway;Activation of NLRP3 inflammasome by SARS-CoV-2;Malignant pleural mesothelioma;Prostaglandin signaling	33	1	Caspase-1 OS=Homo sapiens (Human) OX=9606 GN=CASP1 PE=1 SV=1	B5MDZ1;hsa:834;P29466;Q53EY6;Q6DMQ1;Q6GSS3;Q6PI75;Q9UCN3
10.2119	10.092	10.2359	9.20335	8.93487	8.74551	FALSE		+	SLF2 KO_Parental	33.304	46	7	12	7	166	19.2	3.01714	0.00094721	-1.21867	-8.69949		+	+	Q8WUD4	Pf08315	151903	ENSG00000160799	CCDC12	Spliceosome			1	1	Coiled-coil domain-containing protein 12 OS=Homo sapiens (Human) OX=9606 GN=CCDC12 PE=1 SV=1	hsa:151903;Q8N8I4;Q8WUD4
8.13083	8.11738	8.20163	7.00787	6.86419	6.90207	FALSE		+	SLF2 KO_Parental	13.836	25	3	4	3	97	11.5	4.77288	0	-1.22524	-24.3524		+	+	Q9P0B6	Pf15188	154467	ENSG00000198937	CCDC167				0	1	Coiled-coil domain-containing protein 167 OS=Homo sapiens (Human) OX=9606 GN=CCDC167 PE=1 SV=2	hsa:154467;Q5T7F7;Q9BTQ9;Q9P0B6
10.7043	10.8303	10.7483	9.24982	8.94222	9.08481	FALSE		+	SLF2 KO_Parental	67.905	39	14	20	14	432	48.5	4.1876	9.53327e-05	-1.66868	-17.3398		+	+	P20248	Pf00134, Pf02984, Pf16500	890	ENSG00000145386	CCNA2	Cell cycle;AMPK signaling pathway;Cellular senescence;Progesterone-mediated oocyte maturation;Hepatitis B;Human papillomavirus infection;Human T-cell leukemia virus 1 infection;Epstein-Barr virus infection;Pathways in cancer;Transcriptional misregulation in cancer;Viral carcinogenesis;Acute myeloid leukemia	Cdc20:Phospho-APC/C mediated degradation of Cyclin A;CDK-mediated phosphorylation and removal of Cdc6;Regulation of APC/C activators between G1/S and early anaphase;Senescence-Associated Secretory Phenotype (SASP);Regulation of TP53 Degradation;Ub-specific processing proteases;Orc1 removal from chromatin;SCF(Skp2)-mediated degradation of p27/p21;TP53 Regulates Transcription of Genes Involved in G…	AMP-activated protein kinase (AMPK) signaling;Cell cycle;Retinoblastoma gene in cancer;IL-18 signaling pathway	36	1	Cyclin-A2 OS=Homo sapiens (Human) OX=9606 GN=CCNA2 PE=1 SV=2	A8K7B6;hsa:890;P20248;Q2M3U6;Q4W5P4;Q6LER8
10.9786	10.8497	11.0591	9.16189	9.07628	8.94134	FALSE		+	SLF2 KO_Parental	61.729	32	11	23	11	433	48.3	4.5568	0	-1.90266	-21.4871		+	+	P14635	Pf00134, Pf02984	891	ENSG00000134057	CCNB1	FoxO signaling pathway;Cell cycle;Oocyte meiosis;p53 signaling pathway;Cellular senescence;Progesterone-mediated oocyte maturation;Human immunodeficiency virus 1 infection	Regulation of PLK1 Activity at G2/M Transition;The role of GTSE1 in G2/M progression after G2 checkpoint;TP53 Regulates Transcription of Genes Involved in G2 Cell Cycle Arrest;Resolution of Sister Chromatid Cohesion;Nuclear Pore Complex (NPC) Disassembly;APC/C:Cdc20 mediated degradation of Cyclin B;Phosphorylation of the APC/C;Chk1/Chk2(Cds1) mediated inactivation of Cyclin B:Cdk1 complex;Cyclin …	AMP-activated protein kinase (AMPK) signaling;miRNA regulation of DNA damage response;Cell cycle;Retinoblastoma gene in cancer;ATM signaling pathway;G1 to S cell cycle control;GDNF signaling;DNA damage response	38	1	G2/mitotic-specific cyclin-B1 OS=Homo sapiens (Human) OX=9606 GN=CCNB1 PE=1 SV=1	A8K066;hsa:891;P14635;Q5TZP9
10.8928	10.8805	11.0057	9.78021	9.69888	9.90117	FALSE		+	SLF2 KO_Parental	62.497	46	14	20	14	336	39.1	4.04501	0.000189003	-1.13293	-15.9577		+	+	O75794	Pf07065	8872	ENSG00000151465	CDC123				0	1	Cell division cycle protein 123 homolog OS=Homo sapiens (Human) OX=9606 GN=CDC123 PE=1 SV=1	A8JZZ7;hsa:8872;O75794;Q14107;Q5T0L4;Q5T0L5;Q5T0L7;Q5T0L8;Q5T0L9
9.15482	9.12722	9.35733	8.09329	7.71356	7.79831	FALSE		+	SLF2 KO_Parental	38.585	21	9	13	9	499	54.7	3.23083	0.000740484	-1.34474	-9.88506		+	+	Q12834	Pf00400, Pf12894	991	ENSG00000117399	CDC20	Cell cycle;Oocyte meiosis;Ubiquitin mediated proteolysis;Human T-cell leukemia virus 1 infection;Viral carcinogenesis	Antigen processing: Ubiquitination & Proteasome degradation;SCF-beta-TrCP mediated degradation of Emi1;APC/C:Cdc20 mediated degradation of Securin;APC/C:Cdh1 mediated degradation of Cdc20 and other APC/C:Cdh1 targeted proteins in late mitosis/early G1;Cdc20:Phospho-APC/C mediated degradation of Cyclin A;Separation of Sister Chromatids;Ub-specific processing proteases;Resolution of Sister Chromati…	Cell cycle;Regulation of sister chromatid separation at the metaphase-anaphase transition	27	1	Cell division cycle protein 20 homolog OS=Homo sapiens (Human) OX=9606 GN=CDC20 PE=1 SV=2	B2R6Z6;D3DPJ1;hsa:991;Q12834;Q5JUY4;Q9BW56;Q9UQI9
4.49185	4.40599	4.79701	3.67807	3.48543	3.32193	FALSE		+	SLF2 KO_Parental	2.436	1	1	1	1	580	64.9	2.61468	0.00183427	-1.06981	-6.81107		+	+	P30305	Pf00581, Pf06617	994	ENSG00000101224	CDC25B	MAPK signaling pathway;Cell cycle;Progesterone-mediated oocyte maturation;MicroRNAs in cancer	Cyclin A/B1/B2 associated events during G2/M transition;Deregulated CDK5 triggers multiple neurodegenerative pathways in Alzheimer's disease models;Cyclin A:Cdk2-associated events at S phase entry	Cell cycle;Integrated cancer pathway;Retinoblastoma gene in cancer;MAPK signaling pathway	11	1	M-phase inducer phosphatase 2 OS=Homo sapiens (Human) OX=9606 GN=CDC25B PE=1 SV=2	D3DVY1;D3DVY2;D3DVY3;D3DVY4;hsa:994;O43551;P30305;Q13971;Q5JX77;Q6RSS1;Q9BRA6
9.65033	9.69471	9.63608	8.46148	8.42668	8.4363	FALSE		+	SLF2 KO_Parental	40.116	23	9	11	9	473	53.3	6.3216	0	-1.21889	-59.5298		+	+	P30307	Pf00581, Pf06617	995	ENSG00000158402	CDC25C	Cell cycle;Oocyte meiosis;Progesterone-mediated oocyte maturation;Human immunodeficiency virus 1 infection;MicroRNAs in cancer	TP53 regulates transcription of additional cell cycle genes whose exact role in the p53 pathway remain uncertain;Activation of ATR in response to replication stress;RHO GTPases activate PKNs;Deregulated CDK5 triggers multiple neurodegenerative pathways in Alzheimer's disease models;Chk1/Chk2(Cds1) mediated inactivation of Cyclin B:Cdk1 complex;TP53 Regulates Transcription of Genes Involved in G2 …	miRNA regulation of DNA damage response;Cell cycle;ATM signaling pathway;CCL18 signaling pathway;DNA damage response;Monoamine transport	19	1	M-phase inducer phosphatase 3 OS=Homo sapiens (Human) OX=9606 GN=CDC25C PE=1 SV=2	D3DQB8;hsa:995;P30307;Q96PL3;Q9H168;Q9H2E8;Q9H2E9;Q9H2F1
9.04467	9.04985	9.24317	8.1127	7.99661	8.00787	FALSE		+	SLF2 KO_Parental	25.329	12	7	9	7	560	62.7	3.85756	0.000160116	-1.0735	-14.3029		+	+	Q99741	Pf09079, Pf13401, Pf17872	990	ENSG00000094804	CDC6	Cell cycle;Chemical carcinogenesis	Orc1 removal from chromatin;CDK-mediated phosphorylation and removal of Cdc6;Activation of ATR in response to replication stress;Activation of the pre-replicative complex;CDC6 association with the ORC:origin complex;G1/S-Specific Transcription;Transcription of E2F targets under negative control by DREAM complex	Cell cycle;DNA replication	12	1	Cell division control protein 6 homolog OS=Homo sapiens (Human) OX=9606 GN=CDC6 PE=1 SV=1	hsa:990;Q8TB30;Q99741
10.9081	10.8999	11.0276	9.52219	9.3709	9.39874	FALSE		+	SLF2 KO_Parental	118.954	38	29	32	29	1023	112.6	4.77352	0	-1.51459	-24.3614		+	+	Q69YH5	Pf15276	157313	ENSG00000184661	CDCA2				0	1	Cell division cycle-associated protein 2 OS=Homo sapiens (Human) OX=9606 GN=CDCA2 PE=1 SV=2	hsa:157313;Q3SX74;Q4G0W0;Q5RKN0;Q69YH5;Q69YI4;Q6P464;Q8N7C1
10.4713	10.4624	10.5202	9.01123	8.75087	8.80671	FALSE		+	SLF2 KO_Parental	59.989	55	12	18	12	268	29	4.43877	0	-1.62836	-20.065		+	+	Q99618		83461	ENSG00000111665	CDCA3				0	1	Cell division cycle-associated protein 3 OS=Homo sapiens (Human) OX=9606 GN=CDCA3 PE=1 SV=1	A8K5V6;D3DUS6;hsa:83461;Q99618
8.94778	8.94691	9.07868	7.80478	7.68299	7.70598	FALSE		+	SLF2 KO_Parental	35.168	39	7	10	7	252	27.6	4.58891	0	-1.25987	-21.8907		+	+	Q96FF9	Pf09666	113130	ENSG00000146670	CDCA5	MicroRNAs in cancer	Separation of Sister Chromatids;Resolution of Sister Chromatid Cohesion;Establishment of Sister Chromatid Cohesion		4	1	Sororin OS=Homo sapiens (Human) OX=9606 GN=CDCA5 PE=1 SV=1	A8K625;hsa:113130;Q96FF9
8.56339	8.50184	8.57137	7.58346	7.36282	7.46271	FALSE		+	SLF2 KO_Parental	34.277	23	7	10	6	371	42.5	4.04388	0.000188518	-1.07587	-15.9471		+	+	Q9BWT1	Pf10497	83879	ENSG00000144354	CDCA7				0	1	Cell division cycle-associated protein 7 OS=Homo sapiens (Human) OX=9606 GN=CDCA7 PE=1 SV=1	B4DLP8;B4DV66;hsa:83879;Q53EW5;Q580W9;Q658K4;Q658N4;Q8NBY9;Q96BV8;Q96SP5;Q9BWT1
10.5167	10.5468	10.5747	9.54129	9.59115	9.48281	FALSE		+	SLF2 KO_Parental	82.851	40	19	26	19	579	65.1	5.03743	0	-1.00764	-28.3791		+	+	Q5VV42	Pf00919, Pf01938, Pf04055	54901	ENSG00000145996	CDKAL1		tRNA modification in the nucleus and cytosol	Vitamin D receptor pathway	2	1	Threonylcarbamoyladenosine tRNA methylthiotransferase OS=Homo sapiens (Human) OX=9606 GN=CDKAL1 PE=1 SV=1	A8K6S0;hsa:54901;Q5VV42;Q6P385;Q6ZR27;Q9NXB3
5.91886	5.59991	6.02237	4.52982	4.67243	4.79701	FALSE		+	SLF2 KO_Parental	5.149	5	1	1	1	345	36.1	2.86533	0.00135488	-1.18063	-7.93817		+	+	P17676	Pf07716	1051	ENSG00000172216	CEBPB	IL-17 signaling pathway;TNF signaling pathway;Tuberculosis;Transcriptional misregulation in cancer	Transcriptional regulation of white adipocyte differentiation;Response of EIF2AK1 (HRI) to heme deficiency;Response of EIF2AK4 (GCN2) to amino acid deficiency;Senescence-Associated Secretory Phenotype (SASP);Transcriptional Regulation by VENTX;Transcriptional regulation of granulopoiesis;ATF4 activates genes in response to endoplasmic reticulum stress;Nuclear events stimulated by ALK signaling in…	Folate-alcohol and cancer pathway hypotheses;IL-17 signaling pathway;Adipogenesis;Oncostatin M signaling pathway;Mammary gland development pathway - Pregnancy and lactation (Stage 3 of 4);Differentiation of white and brown adipocyte;Transcriptional activation by NRF2 in response to phytochemicals;Ovarian infertility;Transcription factor regulation in adipogenesis;Lung fibrosis;IL-4 signaling path…	32	1	CCAAT/enhancer-binding protein beta OS=Homo sapiens (Human) OX=9606 GN=CEBPB PE=1 SV=2	A8K671;hsa:1051;P17676;Q96IH2;Q9H4Z5
8.78267	8.73911	8.91319	7.61692	7.56986	7.54071	FALSE		+	SLF2 KO_Parental	5.474	11	2	3	2	150	16.4	4.57782	0	-1.23583	-21.7505		+	+	P53567	Pf07716	1054	ENSG00000153879	CEBPG	Tuberculosis	Response of EIF2AK1 (HRI) to heme deficiency;ATF4 activates genes in response to endoplasmic reticulum stress;Response of EIF2AK4 (GCN2) to amino acid deficiency	Differentiation of white and brown adipocyte;Transcriptional cascade regulating adipogenesis	6	1	CCAAT/enhancer-binding protein gamma OS=Homo sapiens (Human) OX=9606 GN=CEBPG PE=1 SV=1	B2R946;hsa:1054;P53567;Q5U052
13.5415	13.4922	13.6425	12.5875	12.4413	12.4838	FALSE		+	SLF2 KO_Parental	569.229	44	134	175	132	3114	357.3	4.15438	9.20422e-05	-1.05456	-17.0077		+	+	P49454	Pf10473, Pf10481, Pf10490	1063	ENSG00000117724	CENPF		RHO GTPases Activate Formins;Separation of Sister Chromatids;Polo-like kinase mediated events;Resolution of Sister Chromatid Cohesion;EML4 and NUDC in mitotic spindle formation;Amplification of signal from unattached kinetochores via a MAD2 inhibitory signal	Gastric cancer network 1;Ciliopathies	9	1	Centromere protein F OS=Homo sapiens (Human) OX=9606 GN=CENPF PE=1 SV=3	hsa:1063;P49454;Q13171;Q13246;Q5VVM7
11.2766	11.2576	11.3983	10.1215	10.0775	10.0642	FALSE		+	SLF2 KO_Parental	65.749	47	12	26	12	247	28.5	4.87392	0	-1.22308	-25.8187		+	+	Q9H3R5	Pf05837	64946	ENSG00000153044	CENPH		Separation of Sister Chromatids;Resolution of Sister Chromatid Cohesion;RHO GTPases Activate Formins;EML4 and NUDC in mitotic spindle formation;Amplification of signal from unattached kinetochores via a MAD2 inhibitory signal;Deposition of new CENPA-containing nucleosomes at the centromere		7	1	Centromere protein H OS=Homo sapiens (Human) OX=9606 GN=CENPH PE=1 SV=1	A8K3Y1;hsa:64946;Q9H3R5
8.6471	8.46883	8.54882	7.43045	7.50144	7.34961	FALSE		+	SLF2 KO_Parental	14.734	2	7	7	7	2601	295	4.11908	8.88889e-05	-1.12775	-16.6616		+	+	Q9C0D2	Pf15309	85459	ENSG00000166004	CEP295			Genes related to primary cilium development (based on CRISPR)	1	1	Centrosomal protein of 295 kDa OS=Homo sapiens (Human) OX=9606 GN=CEP295 PE=1 SV=4	C9J5H9;C9JQY8;hsa:85459;Q8N7L4;Q8N919;Q8N9B0;Q96LT8;Q9C0D2
10.4003	10.3436	10.497	9.04111	8.91797	8.92154	FALSE		+	SLF2 KO_Parental	63.872	35	17	21	17	476	54.4	4.75405	0	-1.45344	-24.0883		+	+	O14757	Pf00069	1111	ENSG00000149554	CHEK1	Cell cycle;p53 signaling pathway;Cellular senescence;Human T-cell leukemia virus 1 infection;Human immunodeficiency virus 1 infection;Viral carcinogenesis	Ubiquitin Mediated Degradation of Phosphorylated Cdc25A;TP53 Regulates Transcription of DNA Repair Genes;Regulation of TP53 Activity through Phosphorylation;Activation of ATR in response to replication stress;Transcriptional Regulation by E2F6;Signaling by SCF-KIT;Processing of DNA double-strand break ends;Presynaptic phase of homologous DNA pairing and strand exchange;Chk1/Chk2(Cds1) mediated in…	miRNA regulation of DNA damage response;Cell cycle;Retinoblastoma gene in cancer;ATR signaling;ATM signaling in development and disease;DNA repair pathways, full network;DNA damage response	23	1	Serine/threonine-protein kinase Chk1 OS=Homo sapiens (Human) OX=9606 GN=CHEK1 PE=1 SV=2	A8K934;B4DDD0;B4DSK3;B5BTY6;F5H7S4;H2BI51;hsa:1111;O14757
11.3701	11.3596	11.3754	10.3641	10.2696	10.2161	FALSE		+	SLF2 KO_Parental	92.515	38	26	35	26	683	76.9	4.81381	0	-1.08511	-24.9361		+	+	Q8WWK9	Pf15297	26586	ENSG00000136108	CKAP2				0	1	Cytoskeleton-associated protein 2 OS=Homo sapiens (Human) OX=9606 GN=CKAP2 PE=1 SV=1	A2BDE0;A5YM58;B4DR35;E9PD90;hsa:26586;Q3KRA5;Q5VXB4;Q8IWV5;Q8IWV6;Q8WWK9;Q96FH9;Q9H012;Q9H0D0;Q9H988;Q9HC49;Q9NVG4
10.2781	10.1998	10.3554	9.05311	8.89815	8.80896	FALSE		+	SLF2 KO_Parental	62.739	26	19	20	19	745	83.5	4.0611	0.000192644	-1.35767	-16.1081		+	+	Q8IYA6	Pf15297	150468	ENSG00000169607	CKAP2L				0	1	Cytoskeleton-associated protein 2-like OS=Homo sapiens (Human) OX=9606 GN=CKAP2L PE=1 SV=4	A8K915;B4DZE3;B7ZAC6;F5H0M5;hsa:150468;Q53QF8;Q53RS8;Q8IYA6;Q8N1J8
10.4154	10.4031	10.4047	8.84549	8.63916	8.66924	FALSE		+	SLF2 KO_Parental	16.589	41	5	10	4	79	9.7	4.90001	0	-1.68979	-26.2113		+	+	P61024	Pf01111	1163	ENSG00000173207	CKS1B	Pathways in cancer;Small cell lung cancer	SCF(Skp2)-mediated degradation of p27/p21;Cyclin D associated events in G1	Small cell lung cancer	5	1	Cyclin-dependent kinases regulatory subunit 1 OS=Homo sapiens (Human) OX=9606 GN=CKS1B PE=1 SV=1	hsa:1163;P33551;P61024
8.42038	8.57137	8.53993	7.37678	7.17393	7.29002	FALSE		+	SLF2 KO_Parental	14.446	34	4	7	3	79	9.9	4.10103	0.00020073	-1.23032	-16.4874		+	+	P33552	Pf01111	1164	ENSG00000123975	CKS2	Pathways in cancer;Small cell lung cancer		Small cell lung cancer	3	1	Cyclin-dependent kinases regulatory subunit 2 OS=Homo sapiens (Human) OX=9606 GN=CKS2 PE=1 SV=1	hsa:1164;P33552;Q6FGI9;Q6LET5
10.3091	10.117	10.476	9.31583	9.05934	8.99661	FALSE		+	SLF2 KO_Parental	75.231	17	18	22	18	1339	151	2.93117	0.00107454	-1.17679	-8.26055		+	+	Q9HAW4		63967	ENSG00000092853	CLSPN		Ub-specific processing proteases;Activation of ATR in response to replication stress;Processing of DNA double-strand break ends;Apoptotic cleavage of cellular proteins		4	1	Claspin OS=Homo sapiens (Human) OX=9606 GN=CLSPN PE=1 SV=3	A6NFL4;hsa:63967;Q1RMC6;Q2KHM3;Q5VYG0;Q6P6H5;Q8IWI1;Q9HAW4
9.43525	9.45923	9.5932	7.44626	7.50938	7.4733	FALSE		+	SLF2 KO_Parental	28.216	27	8	10	8	229	25.2	5.56634	0	-2.01958	-38.5155		+	+	P09497	Pf01086	1212	ENSG00000175416	CLTB	Lysosome;Endocytosis;Synaptic vesicle cycle;Endocrine and other factor-regulated calcium reabsorption;Huntington disease;Bacterial invasion of epithelial cells	Lysosome Vesicle Biogenesis;Cargo recognition for clathrin-mediated endocytosis;WNT5A-dependent internalization of FZD4;EPH-ephrin mediated repulsion of cells;WNT5A-dependent internalization of FZD2, FZD5 and ROR2;Formation of annular gap junctions	Ebola virus infection in host;Fragile X syndrome	16	1	Clathrin light chain B OS=Homo sapiens (Human) OX=9606 GN=CLTB PE=1 SV=1	hsa:1212;P09497;Q53Y37;Q6FHW1
9.77132	9.83447	9.80122	8.6907	8.66924	8.6844	FALSE		+	SLF2 KO_Parental	30.008	36	4	9	4	106	11.7	6.2772	0	-1.1209	-58.0259		+	+	Q9Y2R0	Pf09813	28958	ENSG00000183978	COA3	Thermogenesis		Mitochondrial complex IV assembly	2	1	Cytochrome c oxidase assembly factor 3 homolog, mitochondrial OS=Homo sapiens (Human) OX=9606 GN=COA3 PE=1 SV=1	A8K498;hsa:28958;Q9Y2R0
9.47958	9.51885	9.4271	8.29278	8.18686	8.27006	FALSE		+	SLF2 KO_Parental	19.291	34	4	8	4	114	12.6	5.09559	0	-1.22528	-29.3492		+	+	O14548	Pf02238	9167	ENSG00000115944	COX7A2L	Oxidative phosphorylation;Metabolic pathways;Cardiac muscle contraction;Thermogenesis;Non-alcoholic fatty liver disease;Alzheimer disease;Parkinson disease;Amyotrophic lateral sclerosis;Huntington disease;Prion disease;Pathways of neurodegeneration;Chemical carcinogenesis;Diabetic cardiomyopathy	Respiratory electron transport;TP53 Regulates Metabolic Genes;Cytoprotection by HMOX1	Electron transport chain: OXPHOS system in mitochondria;Nonalcoholic fatty liver disease	18	1	Cytochrome c oxidase subunit 7A-related protein, mitochondrial OS=Homo sapiens (Human) OX=9606 GN=COX7A2L PE=1 SV=2	hsa:9167;O14548;Q9P118
11.6741	11.774	11.5642	10.3238	10.1476	10.2206	FALSE		+	SLF2 KO_Parental	113.065	46	15	34	15	405	44.5	4.26767	0	-1.44007	-18.1666		+	+	P32929	Pf01053	1491	ENSG00000116761	CTH	Glycine, serine and threonine metabolism;Cysteine and methionine metabolism;Selenocompound metabolism;Metabolic pathways;Biosynthesis of amino acids	Degradation of cysteine and homocysteine;Metabolism of ingested SeMet, Sec, MeSec into H2Se;Cysteine formation from homocysteine	Selenium micronutrient network;Vitamin B12 metabolism;Folate metabolism;Trans-sulfuration pathway;Trans-sulfuration and one-carbon metabolism;Amino acid metabolism;One-carbon metabolism and related pathways;Methionine metabolism leading to sulfur amino acids and related disorders;Ferroptosis	17	1	Cystathionine gamma-lyase OS=Homo sapiens (Human) OX=9606 GN=CTH PE=1 SV=3	B4E1R2;E9PDV0;hsa:1491;P32929;Q53FB3;Q53Y79;Q9H4W7;Q9H4W8
7.78725	7.62132	7.824	4.27798	4.79181	4.57894	FALSE		+	SLF2 KO_Parental	3.994	4	2	2	2	359	39.7	4.41347	0	-3.19461	-19.7726		+	+	P07585	Pf01462, Pf13855	1634	ENSG00000011465	DCN	TGF-beta signaling pathway;Proteoglycans in cancer	ECM proteoglycans;A tetrasaccharide linker sequence is required for GAG synthesis;Defective B4GALT7 causes EDS, progeroid type;Defective B3GAT3 causes JDSSDHD;Defective B3GALT6 causes EDSP2 and SEMDJL1;Degradation of the extracellular matrix;Chondroitin sulfate biosynthesis;Dermatan sulfate biosynthesis;CS/DS degradation;Defective CHST3 causes SEDCJD;Defective CHST14 causes EDS, musculocontractur…	Complement system;BMP2-WNT4-FOXO1 pathway in primary endometrial stromal cell differentiation	16	1	Decorin OS=Homo sapiens (Human) OX=9606 GN=DCN PE=1 SV=1	hsa:1634;P07585;Q9P0Z0;Q9P0Z1;Q9Y5N8;Q9Y5N9
10.9743	10.9897	10.9679	9.47492	9.58684	9.59283	FALSE		+	SLF2 KO_Parental	95.939	51	16	29	16	339	38.3	5.4811	0	-1.42582	-36.6671		+	+	Q9Y394	Pf00106	51635	ENSG00000100612	DHRS7				0	1	Dehydrogenase/reductase SDR family member 7 OS=Homo sapiens (Human) OX=9606 GN=DHRS7 PE=1 SV=1	B2R896;hsa:51635;Q9UKU2;Q9Y394
11.4048	11.2718	11.4933	9.87037	9.76238	9.66213	FALSE		+	SLF2 KO_Parental	134.675	41	31	39	31	846	95.1	4.29393	0	-1.625	-18.4462		+	+	Q15398	Pf03359	9787	ENSG00000126787	DLGAP5		NOTCH3 Intracellular Domain Regulates Transcription	Complement system in neuronal development and plasticity	2	1	Disks large-associated protein 5 OS=Homo sapiens (Human) OX=9606 GN=DLGAP5 PE=1 SV=2	A8MTM6;B4DRM8;hsa:9787;Q15398;Q86T11;Q8NG58
7.926	7.96694	8.04603	6.98641	6.7866	7.07039	FALSE		+	SLF2 KO_Parental	29.582	9	8	8	8	1060	120.3	3.45783	0.000446502	-1.03186	-11.3088		+	+	P51530	Pf08696, Pf13086, Pf13087	1763	ENSG00000138346	DNA2	DNA replication	Regulation of TP53 Activity through Phosphorylation;Processing of DNA double-strand break ends;Presynaptic phase of homologous DNA pairing and strand exchange;G2/M DNA damage checkpoint;HDR through Single Strand Annealing (SSA);Impaired BRCA2 binding to RAD51;Removal of the Flap Intermediate;Removal of the Flap Intermediate from the C-strand;Resolution of D-loop Structures through Holliday Juncti…		17	1	DNA replication ATP-dependent helicase/nuclease DNA2 OS=Homo sapiens (Human) OX=9606 GN=DNA2 PE=1 SV=3	hsa:1763;P51530;Q2NKM1;Q5TC49;Q5TC50;Q6P455;Q6PI80;Q7Z6H9;Q8N346
7.61102	7.57137	7.81442	6.58045	6.47411	6.67666	FALSE		+	SLF2 KO_Parental	8.379	18	3	3	3	150	16.4	3.47405	0.000451613	-1.08853	-11.4177		+	+	Q9Y5T4		29103	ENSG00000120675	DNAJC15			Glucocorticoid receptor pathway;Nuclear receptors meta-pathway	2	1	DnaJ homolog subfamily C member 15 OS=Homo sapiens (Human) OX=9606 GN=DNAJC15 PE=1 SV=2	B2R4L0;hsa:29103;Q5T219;Q6X963;Q9Y5T4
11.753	11.8826	11.7443	10.6573	10.4582	10.689	FALSE		+	SLF2 KO_Parental	91.018	54	12	41	12	252	26.5	3.82439	0.000155477	-1.19177	-14.0279		+	+	P33316	Pf00692	1854	ENSG00000128951	DUT	Pyrimidine metabolism;Drug metabolism;Metabolic pathways;Nucleotide metabolism		Pyrimidine metabolism	5	1	Deoxyuridine 5'-triphosphate nucleotidohydrolase, mitochondrial OS=Homo sapiens (Human) OX=9606 GN=DUT PE=1 SV=4	A8K650;B4DPR5;hsa:1854;O14785;P33316;Q16708;Q16860;Q6FHN1;Q6NSA3;Q96Q81
11.1148	11.2357	11.0782	9.96708	10.0373	10.3196	FALSE		+	SLF2 KO_Parental	51.183	64	10	22	10	174	19.8	3.03403	0.000921083	-1.03489	-8.78817		+	+	O43324	Pf00043	9521	ENSG00000124802	EEF1E1		Selenoamino acid metabolism;Cytosolic tRNA aminoacylation		2	1	Eukaryotic translation elongation factor 1 epsilon-1 OS=Homo sapiens (Human) OX=9606 GN=EEF1E1 PE=1 SV=1	C9JLK5;hsa:9521;O43324;Q5THS2
6.13955	6.1375	6.16189	5.34341	4.71699	5.05745	FALSE		+	SLF2 KO_Parental	3.013	11	1	1	1	118	12.6	2.43946	0.00242011	-1.10703	-6.10852		+	+	Q13541	Pf05456	1978	ENSG00000187840	EIF4EBP1	EGFR tyrosine kinase inhibitor resistance;ErbB signaling pathway;HIF-1 signaling pathway;mTOR signaling pathway;PI3K-Akt signaling pathway;AMPK signaling pathway;Longevity regulating pathway;Cellular senescence;Insulin signaling pathway;Human cytomegalovirus infection;Human papillomavirus infection;Herpes simplex virus 1 infection;Chemical carcinogenesis;Acute myeloid leukemia;Choline metabolism …	mTORC1-mediated signalling;Activation of the mRNA upon binding of the cap-binding complex and eIFs, and subsequent binding to 43S	Translation factors;AMP-activated protein kinase (AMPK) signaling;Target of rapamycin (TOR) signaling;Leptin signaling pathway;Follicle stimulating hormone (FSH) signaling pathway;Prolactin signaling pathway;Thymic stromal lymphopoietin (TSLP) signaling pathway;Brain-derived neurotrophic factor (BDNF) signaling pathway;Alpha 6 beta 4 signaling pathway;RAC1/PAK1/p38/MMP2 pathway;BDNF-TrkB signalin…	45	1	Eukaryotic translation initiation factor 4E-binding protein 1 OS=Homo sapiens (Human) OX=9606 GN=EIF4EBP1 PE=1 SV=3	B2R502;D3DSW8;hsa:1978;Q13541;Q6IBN3
9.61857	9.42059	9.6171	6.90087	7.87836	7.14466	FALSE		+	SLF2 KO_Parental	50.643	21	12	15	12	591	66.5	2.76203	0.00163202	-2.24413	-7.45504		+	+	Q8N8S7	Pf00568, Pf08776	55740	ENSG00000154380	ENAH	Rap1 signaling pathway;Axon guidance;Regulation of actin cytoskeleton	Generation of second messenger molecules;Signaling by ROBO receptors	Regulation of actin cytoskeleton	6	1	Protein enabled homolog OS=Homo sapiens (Human) OX=9606 GN=ENAH PE=1 SV=2	D0PQI2;hsa:55740;Q502W5;Q5T5M7;Q5VTQ9;Q5VTR0;Q8N8S7;Q9NVF3;Q9UFB8
10.5364	10.5358	10.6645	9.57099	9.49165	9.49685	FALSE		+	SLF2 KO_Parental	103.981	19	34	35	34	2120	233	4.53575	0	-1.05908	-21.2263		+	+	Q14674	Pf03568	9700	ENSG00000135476	ESPL1	Cell cycle;Oocyte meiosis;Human T-cell leukemia virus 1 infection	Separation of Sister Chromatids	Cell cycle;Regulation of sister chromatid separation at the metaphase-anaphase transition	6	1	Separin OS=Homo sapiens (Human) OX=9606 GN=ESPL1 PE=1 SV=3	hsa:9700;Q14674
10.1088	10.2018	9.95128	6.19967	6.80735	6.64674	FALSE		+	SLF2 KO_Parental	64.076	28	11	17	11	416	44.6	4.25617	0	-3.53602	-18.0456		+	+	Q9UI08	Pf00568, Pf08776	51466	ENSG00000196405	EVL	Rap1 signaling pathway	RHO GTPases Activate Formins;Generation of second messenger molecules;Signaling by ROBO receptors		4	1	Ena/VASP-like protein OS=Homo sapiens (Human) OX=9606 GN=EVL PE=1 SV=2	A8K105;B7Z3I5;hsa:51466;O95884;Q7Z522;Q8TBV1;Q9UF25;Q9UI08;Q9UIC2
3.848	4.06178	4	2.90689	2.65535	3.23266	FALSE		+	SLF2 KO_Parental	8.157	4	3	3	3	846	94	2.35918	0.00277534	-1.03829	-5.80772		+	+	Q9UQ84	Pf00752, Pf00867	9156	ENSG00000174371	EXO1	Mismatch repair	Regulation of TP53 Activity through Phosphorylation;Processing of DNA double-strand break ends;Presynaptic phase of homologous DNA pairing and strand exchange;G2/M DNA damage checkpoint;Resolution of D-loop Structures through Holliday Junction Intermediates;Resolution of D-loop Structures through Synthesis-Dependent Strand Annealing (SDSA);Defective HDR through Homologous Recombination (HRR) due …	DNA repair pathways, full network;DNA mismatch repair	19	1	Exonuclease 1 OS=Homo sapiens (Human) OX=9606 GN=EXO1 PE=1 SV=2	hsa:9156;O60545;O75214;O75466;Q5T396;Q96IJ1;Q9UG38;Q9UNW0;Q9UQ84
11.5812	11.565	11.6398	10.5603	10.4726	10.2997	FALSE		+	SLF2 KO_Parental	90.252	71	10	41	10	135	15.2	3.87047	0.000162602	-1.15112	-14.4112		+	+	Q01469	Pf00061	2171	ENSG00000164687	FABP5	PPAR signaling pathway	Neutrophil degranulation;Signaling by Retinoic Acid;Triglyceride catabolism	PPAR signaling pathway;Fatty acid transporters	6	1	Fatty acid-binding protein 5 OS=Homo sapiens (Human) OX=9606 GN=FABP5 PE=1 SV=3	B2R4K0;hsa:2171;Q01469
11.4147	11.4725	11.3553	10.3273	10.0788	10.0583	FALSE		+	SLF2 KO_Parental	59.198	53	10	25	10	131	15.5	3.7669	0.000147059	-1.25935	-13.5634		+	+	Q9H098	Pf06625	83641	ENSG00000065809	FAM107B				0	1	Protein FAM107B OS=Homo sapiens (Human) OX=9606 GN=FAM107B PE=1 SV=1	A8K1P4;D3DRT2;hsa:83641;Q5T9K7;Q5T9K8;Q6ZSI4;Q9H098
7.18686	7.31922	7.14771	5.90689	6.04658	6.12928	FALSE		+	SLF2 KO_Parental	20.729	11	8	9	6	589	61.9	3.86028	0.000160819	-1.19035	-14.3256		+	+	Q6P1L5	Pf15388	150864	ENSG00000138439	FAM117B				0	1	Protein FAM117B OS=Homo sapiens (Human) OX=9606 GN=FAM117B PE=1 SV=2	hsa:150864;Q53QZ5;Q585T9;Q6P1L5;Q8N8W1;Q96Q34
8.18289	8.22159	8.25644	6.08534	6.06178	6.08321	FALSE		+	SLF2 KO_Parental	21.221	13	7	7	7	585	64.4	7.13515	0	-2.14353	-95.1144		+	+	Q9H4H8	Pf07894	81610	ENSG00000101447	FAM83D				0	1	Protein FAM83D OS=Homo sapiens (Human) OX=9606 GN=FAM83D PE=1 SV=3	B4E1I7;hsa:81610;Q5THR2;Q68EN1;Q6P457;Q7Z6H0;Q96DF5;Q96N89;Q9BVM8;Q9H4H8
6.15381	6.04221	6.1819	5.05745	4.96347	5.1819	FALSE		+	SLF2 KO_Parental	17.796	3	4	5	4	1455	162.7	3.80524	0.00015246	-1.05836	-13.8715		+	+	O15360	Pf03511, Pf15865	2175	ENSG00000187741	FANCA	Fanconi anemia pathway	Fanconi Anemia Pathway	DNA repair pathways, full network	3	1	Fanconi anemia group A protein OS=Homo sapiens (Human) OX=9606 GN=FANCA PE=1 SV=2	A5D923;B4DRI7;H3BSR5;hsa:2175;O15360;O75266;Q6PL10;Q92497;Q96H18;Q9UEA5;Q9UEL8;Q9UEL9;Q9UPK3;Q9Y6M2
13.1587	13.204	13.1785	11.9156	11.842	11.9145	FALSE		+	SLF2 KO_Parental	224.948	66	30	102	30	459	51.8	5.89812	0	-1.28968	-46.6376		+	+	Q02790	Pf00254, Pf00515	2288	ENSG00000004478	FKBP4	Estrogen signaling pathway	Estrogen-dependent gene expression;HSP90 chaperone cycle for steroid hormone receptors (SHR) in the presence of ligand;Potential therapeutics for SARS;Attenuation phase	Androgen receptor signaling pathway	7	1	Peptidyl-prolyl cis-trans isomerase FKBP4 OS=Homo sapiens (Human) OX=9606 GN=FKBP4 PE=1 SV=3	D3DUQ1;hsa:2288;Q02790;Q9UCP1;Q9UCV7
8.22545	8.09803	8.0268	7.25077	7.09487	6.86666	FALSE		+	SLF2 KO_Parental	2.27	1	1	1	1	876	97.1	2.94248	0.00108038	-1.04599	-8.31714		+	+	Q9H706	Pf12736	64762	ENSG00000141441	GAREM1				0	1	GRB2-associated and regulator of MAPK protein 1 OS=Homo sapiens (Human) OX=9606 GN=GAREM1 PE=1 SV=2	hsa:64762;Q0VAG3;Q0VAG4;Q8ND03;Q9BSF5;Q9H706
10.1857	10.1421	10.2018	9.05202	8.85829	8.75955	FALSE		+	SLF2 KO_Parental	58.067	62	11	16	11	196	23	3.90034	0.000166793	-1.28658	-14.6652		+	+	Q14691		9837	ENSG00000101003	GINS1		Unwinding of DNA		1	1	DNA replication complex GINS protein PSF1 OS=Homo sapiens (Human) OX=9606 GN=GINS1 PE=1 SV=1	hsa:9837;Q14691;Q9NQE2;Q9NQI7
9.70408	9.69139	9.74231	8.67313	8.4818	8.53838	FALSE		+	SLF2 KO_Parental	34.857	38	7	11	7	185	21.4	4.39261	0	-1.14816	-19.5346		+	+	Q9Y248	Pf05916	51659	ENSG00000131153	GINS2		Unwinding of DNA		1	1	DNA replication complex GINS protein PSF2 OS=Homo sapiens (Human) OX=9606 GN=GINS2 PE=1 SV=1	D3DUM5;hsa:51659;Q6IAG9;Q9Y248
10.6752	10.697	10.742	9.68001	9.42038	9.51412	FALSE		+	SLF2 KO_Parental	73.295	70	13	22	13	216	24.5	3.92484	0.000170807	-1.16653	-14.8767		+	+	Q9BRX5	Pf05916	64785	ENSG00000181938	GINS3		Unwinding of DNA		1	1	DNA replication complex GINS protein PSF3 OS=Homo sapiens (Human) OX=9606 GN=GINS3 PE=1 SV=1	B2RDP3;E9PB21;hsa:64785;Q9BRX5;Q9H870
10.2282	10.2026	10.2263	9.15026	9.01346	8.979	FALSE		+	SLF2 KO_Parental	49.755	51	11	16	11	223	26	4.60749	0	-1.17147	-22.1278		+	+	Q9BRT9	Pf05916, Pf16922	84296	ENSG00000147536	GINS4		Unwinding of DNA		1	1	DNA replication complex GINS protein SLD5 OS=Homo sapiens (Human) OX=9606 GN=GINS4 PE=1 SV=1	B2R8H5;D3DSY0;hsa:84296;Q8N648;Q9BRT9
4.1375	4.29278	3.98185	3.03562	2.848	3.03562	FALSE		+	SLF2 KO_Parental	7.844	5	2	2	2	529	59.1	3.3552	0.000704879	-1.1643	-10.6428		+	+	Q6ZS86	Pf00370, Pf02782	256356	ENSG00000175066	GK5				0	1	Putative glycerol kinase 5 OS=Homo sapiens (Human) OX=9606 GN=GK5 PE=2 SV=2	B2R9I2;D3DNG2;hsa:256356;Q6ZS86;Q8N2A7;Q8N5E6
10.161	10.0524	10.1102	8.20212	8.45779	8.20897	FALSE		+	SLF2 KO_Parental	38.026	64	7	12	5	142	16.8	4.4551	0	-1.81826	-20.2562		+	+	O60234	Pf00241	9535	ENSG00000130755	GMFG		Neutrophil degranulation		1	1	Glia maturation factor gamma OS=Homo sapiens (Human) OX=9606 GN=GMFG PE=1 SV=1	hsa:9535;O60234;Q6IB37
9.668	9.61894	9.83573	7.10224	6.99322	6.97613	FALSE		+	SLF2 KO_Parental	31.414	34	6	9	6	209	23.6	5.40216	0	-2.68369	-35.034		+	+	O75496	Pf07412	51053	ENSG00000112312	GMNN		Assembly of the pre-replicative complex;Activation of the pre-replicative complex;Switching of origins to a post-replicative state	DNA replication;DYRK1A	5	1	Geminin OS=Homo sapiens (Human) OX=9606 GN=GMNN PE=1 SV=1	B3KMM8;hsa:51053;O75496;Q9H1Z1
9.12153	9.17692	9.18636	7.93369	7.8679	7.89239	FALSE		+	SLF2 KO_Parental	35.394	44	9	10	6	289	32.6	5.84836	0	-1.26361	-45.3186		+	+	P46926	Pf01182	10007	ENSG00000113552	GNPDA1	Amino sugar and nucleotide sugar metabolism;Metabolic pathways	Glycolysis		3	1	Glucosamine-6-phosphate isomerase 1 OS=Homo sapiens (Human) OX=9606 GN=GNPDA1 PE=1 SV=1	B7Z3X4;D3DQE7;hsa:10007;P46926
11.6685	11.563	11.5707	10.5727	10.4224	10.4066	FALSE		+	SLF2 KO_Parental	97.21	53	20	30	20	413	46.2	4.25435	0	-1.1335	-18.0264		+	+	P17174	Pf00155	2805	ENSG00000120053	GOT1	Arginine biosynthesis;Alanine, aspartate and glutamate metabolism;Cysteine and methionine metabolism;Arginine and proline metabolism;Tyrosine metabolism;Phenylalanine metabolism;Phenylalanine, tyrosine and tryptophan biosynthesis;Metabolic pathways;Carbon metabolism;2-Oxocarboxylic acid metabolism;Biosynthesis of amino acids	Gluconeogenesis;Aspartate and asparagine metabolism;Methionine salvage pathway	Alanine and aspartate metabolism;Trans-sulfuration pathway;Amino acid metabolism;NAD metabolism in oncogene-induced senescence and mitochondrial dysfunction-associated senescence;TCA cycle in senescence;Neuroinflammation and glutamatergic signaling;Glycolysis and gluconeogenesis	21	1	Aspartate aminotransferase, cytoplasmic OS=Homo sapiens (Human) OX=9606 GN=GOT1 PE=1 SV=3	B2R6R7;B7Z7E9;hsa:2805;P17174;Q5VW80
11.1041	11.1004	11.1015	8.7502	8.74315	8.73302	FALSE		+	SLF2 KO_Parental	90.66	34	25	32	25	727	80.8	9.88116	0	-2.35987	-462.195		+	+	P43304	Pf01266, Pf16901	2820	ENSG00000115159	GPD2	Glycerophospholipid metabolism	Triglyceride catabolism;Synthesis of PA	Fatty acid beta-oxidation	4	1	Glycerol-3-phosphate dehydrogenase, mitochondrial OS=Homo sapiens (Human) OX=9606 GN=GPD2 PE=1 SV=3	A8K4V0;B3KSA9;hsa:2820;P43304;Q59FR1;Q9HAP9
11.1117	11.1573	11.1283	9.53625	9.50779	9.50104	FALSE		+	SLF2 KO_Parental	91.701	47	18	30	18	523	57.9	7.12028	0	-1.61737	-94.3034		+	+	Q8TD30	Pf00155	84706	ENSG00000166123	GPT2	Arginine biosynthesis;Alanine, aspartate and glutamate metabolism;Metabolic pathways;Carbon metabolism;2-Oxocarboxylic acid metabolism;Biosynthesis of amino acids		Amino acid metabolism;Amino acid metabolism pathway excerpt: histidine catabolism extension	8	1	Alanine aminotransferase 2 OS=Homo sapiens (Human) OX=9606 GN=GPT2 PE=1 SV=1	hsa:84706;Q8N9E2;Q8TD30
8.40003	8.08428	8.52591	6.848	7.03562	6.96463	FALSE		+	SLF2 KO_Parental	17.138	23	5	6	5	225	25.4	3.20772	0.000823479	-1.38732	-9.74999		+	+	Q8TAA5	Pf01025	134266	ENSG00000164284	GRPEL2		Mitochondrial protein import		1	1	GrpE protein homolog 2, mitochondrial OS=Homo sapiens (Human) OX=9606 GN=GRPEL2 PE=1 SV=1	B4DFA6;hsa:134266;Q49AJ6;Q8TAA5
9.7812	9.71939	9.85751	5.86295	5.67525	5.53605	FALSE		+	SLF2 KO_Parental	114.37	38	23	44	8	628	68.8	5.6247	0	-4.09462	-39.8342		+	+	Q8IYD1	Pf00009, Pf03143, Pf07145	23708	ENSG00000189369	GSPT2	mRNA surveillance pathway	Regulation of expression of SLITs and ROBOs;Nonsense Mediated Decay (NMD) enhanced by the Exon Junction Complex (EJC);Eukaryotic Translation Termination;Nonsense Mediated Decay (NMD) independent of the Exon Junction Complex (EJC)	Translation factors	6	1	Eukaryotic peptide chain release factor GTP-binding subunit ERF3B OS=Homo sapiens (Human) OX=9606 GN=GSPT2 PE=1 SV=2	hsa:23708;Q8IYD1;Q9H909;Q9NVY0;Q9NY44
8.84329	8.89966	9.0326	7.7866	7.60066	7.62717	FALSE		+	SLF2 KO_Parental	47.453	21	12	18	12	720	76.6	3.99792	0.00018107	-1.25371	-15.5252		+	+	Q9NYZ3	Pf15259	51512	ENSG00000075218	GTSE1	p53 signaling pathway	The role of GTSE1 in G2/M progression after G2 checkpoint;G2/M Checkpoints		3	1	G2 and S phase-expressed protein 1 OS=Homo sapiens (Human) OX=9606 GN=GTSE1 PE=1 SV=3	B0QYM3;hsa:51512;Q20WK2;Q53GX5;Q5R3I6;Q6DHX4;Q9BRE0;Q9NYZ3;Q9UGZ9;Q9Y557
11.1667	11.1122	11.1755	10.1427	9.99336	9.85237	FALSE		+	SLF2 KO_Parental	34.283	38	6	15	6	167	19.3	3.7477	0.000204322	-1.15528	-13.4116		+	+	Q8WW33	Pf05253	121355	ENSG00000170627	GTSF1				0	1	Gametocyte-specific factor 1 OS=Homo sapiens (Human) OX=9606 GN=GTSF1 PE=1 SV=2	B3KQ60;hsa:121355;Q0VGM4;Q8N778;Q8WW33
10.7831	10.4722	10.3659	8.05257	8.31152	8.20945	FALSE		+	SLF2 KO_Parental	75.034	41	15	69	3	219	21.9	4.05831	0.000191471	-2.3492	-16.0819		+	+	P10412	Pf00538	3008	ENSG00000168298	H1-4		Apoptosis induced DNA fragmentation;Formation of Senescence-Associated Heterochromatin Foci (SAHF)	Pathways affected in adenoid cystic carcinoma	3	1	Histone H1.4 OS=Homo sapiens (Human) OX=9606 GN=H1-4 PE=1 SV=2	hsa:3008;P10412;Q4VB25
12.1602	12.0779	12.2889	10.8994	10.7204	10.7571	FALSE		+	SLF2 KO_Parental	163.379	59	44	56	43	724	84	4.1371	9.06516e-05	-1.3834	-16.8374		+	+	O75330	Pf15905, Pf15908	3161	ENSG00000072571	HMMR	ECM-receptor interaction	AURKA Activation by TPX2;Hyaluronan uptake and degradation		3	1	Hyaluronan mediated motility receptor OS=Homo sapiens (Human) OX=9606 GN=HMMR PE=1 SV=2	A8K3G2;B4E114;D3DQK9;D3DQL0;E9PCS0;hsa:3161;O75330;Q32N02;Q92767
6.80735	7.1179	7.09803	6.10014	5.62936	5.64386	FALSE		+	SLF2 KO_Parental	9.773	14	2	3	2	73	8.3	2.56413	0.00200232	-1.21665	-6.60162		+	+	Q9BPY8	Pf00046	84525	ENSG00000171476	HOPX				0	1	Homeodomain-only protein OS=Homo sapiens (Human) OX=9606 GN=HOPX PE=1 SV=1	A8K0Z2;E9PB55;G3V294;hsa:84525;Q8N0V6;Q96CI1;Q9BPY8
7.13237	7.01235	7.30104	5.79442	6.03782	6.12515	FALSE		+	SLF2 KO_Parental	31.262	31	7	7	7	371	39.4	3.06821	0.000942278	-1.16279	-8.97021		+	+	Q96IR7		84842	ENSG00000186603	HPDL				0	1	4-hydroxyphenylpyruvate dioxygenase-like protein OS=Homo sapiens (Human) OX=9606 GN=HPDL PE=1 SV=1	B2R9B0;hsa:84842;Q96IR7
9.78643	9.89254	9.65875	3.37851	4.36457	4.40599	FALSE		+	SLF2 KO_Parental	17.929	8	4	8	4	547	59.5	4.12578	8.96359e-05	-5.72955	-16.7268		+	+	P32942	Pf03921	3385	ENSG00000076662	ICAM3	Cell adhesion molecules	Integrin cell surface interactions;Immunoregulatory interactions between a Lymphoid and a non-Lymphoid cell;CD209 (DC-SIGN) signaling	Ebola virus infection in host	5	1	Intercellular adhesion molecule 3 OS=Homo sapiens (Human) OX=9606 GN=ICAM3 PE=1 SV=2	hsa:3385;P32942;Q6PD68
12.1984	12.1494	12.2316	11.1521	11.0788	11.027	FALSE		+	SLF2 KO_Parental	144.545	38	38	57	36	918	105.4	4.85153	0	-1.10717	-25.4865		+	+	Q9NQS7	Pf03941, Pf12178	3619	ENSG00000149503	INCENP		SUMOylation of DNA replication proteins;Separation of Sister Chromatids;RHO GTPases Activate Formins;Resolution of Sister Chromatid Cohesion;EML4 and NUDC in mitotic spindle formation;Amplification of signal from unattached kinetochores via a MAD2 inhibitory signal		7	1	Inner centromere protein OS=Homo sapiens (Human) OX=9606 GN=INCENP PE=1 SV=3	A8MQD2;hsa:3619;Q5Y192;Q9NQS7
11.5791	11.5614	11.6469	10.5225	10.5622	10.6154	FALSE		+	SLF2 KO_Parental	123.617	33	28	40	28	963	105	4.98181	0	-1.02913	-27.4812		+	+	P48200	Pf00330, Pf00694	3658	ENSG00000136381	IREB2		Iron uptake and transport	Iron metabolism in placenta;Ferroptosis	3	1	Iron-responsive element-binding protein 2 OS=Homo sapiens (Human) OX=9606 GN=IREB2 PE=1 SV=4	A0A0A6YY96;A8KAC7;E1CJT9;H0YKU0;hsa:3658;P48200;Q13095;Q1HE21;Q59FQ7;Q8WVK6;Q9UF17
9.80462	9.79847	9.824	8.07039	8.15279	8.15785	FALSE		+	SLF2 KO_Parental	40.054	31	11	12	11	426	46.6	6.25418	0	-1.68202	-57.2615		+	+	P26440	Pf00441, Pf02770, Pf02771	3712	ENSG00000128928	IVD	Valine, leucine and isoleucine degradation;Metabolic pathways	Branched-chain amino acid catabolism	Valproic acid pathway	4	1	Isovaleryl-CoA dehydrogenase, mitochondrial OS=Homo sapiens (Human) OX=9606 GN=IVD PE=1 SV=2	B2RCV5;B3KVI7;hsa:3712;J3KR54;P26440;Q53XZ9;Q96AF6
10.2515	10.2529	10.2258	9.3696	9.1581	9.10486	FALSE		+	SLF2 KO_Parental	52.449	54	8	16	8	154	16	3.65436	0.000321922	-1.03254	-12.6967		+	+	Q9UK76	Pf17054	51155	ENSG00000189159	JPT1				0	1	Jupiter microtubule associated homolog 1 OS=Homo sapiens (Human) OX=9606 GN=JPT1 PE=1 SV=3	B2R6K3;hsa:51155;Q53FG7;Q7Z2D2;Q7Z2F0;Q9UK76
11.1803	11.1102	11.2141	10.056	9.85907	9.78872	FALSE		+	SLF2 KO_Parental	82.058	75	11	27	11	190	20.1	3.9155	0.000169361	-1.26696	-14.7957		+	+	Q9H910	Pf17054	90861	ENSG00000206053	JPT2				0	1	Jupiter microtubule associated homolog 2 OS=Homo sapiens (Human) OX=9606 GN=JPT2 PE=1 SV=1	B1AJY2;B4DLH4;hsa:90861;Q6EIC7;Q9H910
13.0099	13.0224	13.065	11.763	11.6018	11.6633	FALSE		+	SLF2 KO_Parental	259.219	53	55	88	55	1056	119.1	4.96475	0	-1.3564	-27.2114		+	+	P52732	Pf00225, Pf13931	3832	ENSG00000138160	KIF11		COPI-dependent Golgi-to-ER retrograde traffic;MHC class II antigen presentation;Kinesins		3	1	Kinesin-like protein KIF11 OS=Homo sapiens (Human) OX=9606 GN=KIF11 PE=1 SV=2	A0AV49;B2RMV3;hsa:3832;P52732;Q15716;Q5VWX0
11.4354	11.4273	11.5072	10.4046	10.3759	10.345	FALSE		+	SLF2 KO_Parental	133.789	49	24	35	24	665	73.2	5.41218	0	-1.0815	-35.2372		+	+	Q14807	Pf00225, Pf12836	3835	ENSG00000079616	KIF22	Progesterone-mediated oocyte maturation	COPI-dependent Golgi-to-ER retrograde traffic;MHC class II antigen presentation;Kinesins	16p11.2 proximal deletion syndrome	5	1	Kinesin-like protein KIF22 OS=Homo sapiens (Human) OX=9606 GN=KIF22 PE=1 SV=5	B2R5M0;B7Z265;hsa:3835;O60845;O94814;Q14807;Q53F58;Q9BT46
12.3365	12.4294	12.3622	11.1152	10.9965	11.1153	FALSE		+	SLF2 KO_Parental	196.856	61	35	61	32	725	81.3	4.94518	0	-1.30037	-26.9052		+	+	Q99661	Pf00225	11004	ENSG00000142945	KIF2C		MHC class II antigen presentation;Separation of Sister Chromatids;Resolution of Sister Chromatid Cohesion;RHO GTPases Activate Formins;EML4 and NUDC in mitotic spindle formation;Amplification of signal from unattached kinetochores via a MAD2 inhibitory signal;COPI-dependent Golgi-to-ER retrograde traffic;Kinesins	Microtubule cytoskeleton regulation	10	1	Kinesin-like protein KIF2C OS=Homo sapiens (Human) OX=9606 GN=KIF2C PE=1 SV=2	B3ITR9;hsa:11004;Q5JR88;Q6ICU1;Q96C18;Q96HB8;Q99661;Q9BWV8
9.65392	9.61121	9.71132	8.6388	8.48099	8.50383	FALSE		+	SLF2 KO_Parental	41.218	31	9	13	8	316	35.4	4.39458	0	-1.11761	-19.5569		+	+	Q9Y448		90417	ENSG00000128944	KNSTRN			Leukocyte-intrinsic Hippo pathway functions	1	1	Small kinetochore-associated protein OS=Homo sapiens (Human) OX=9606 GN=KNSTRN PE=1 SV=2	B4DXA7;hsa:90417;Q147U5;Q32Q57;Q5ISJ0;Q6P2S5;Q6PJM0;Q86XB4;Q9Y448
11.8043	11.669	11.97	10.2175	10.102	9.9911	FALSE		+	SLF2 KO_Parental	119.386	37	17	38	17	529	57.8	4.01909	0.000185185	-1.71091	-15.7182		+	+	P52292	Pf00514, Pf01749, Pf16186	3838	ENSG00000182481	KPNA2	Nucleocytoplasmic transport;Influenza A;Chemical carcinogenesis	ISG15 antiviral mechanism;NS1 Mediated Effects on Host Pathways;SARS-CoV-2 activates/modulates innate and adaptive immune responses;Estrogen-dependent gene expression;Sensing of DNA Double Strand Breaks;CaMK IV-mediated phosphorylation of CREB;CREB1 phosphorylation through the activation of CaMKII/CaMKK/CaMKIV cascasde		10	1	Importin subunit alpha-1 OS=Homo sapiens (Human) OX=9606 GN=KPNA2 PE=1 SV=1	B9EJD6;hsa:3838;P52292;Q53YE3;Q6NVW7;Q9BRU5
8.43087	8.36238	8.44791	4.7866	4.54844	3.91648	FALSE		+	SLF2 KO_Parental	12.001	19	4	4	4	288	32.8	3.97475	0.000176707	-3.99655	-15.3167		+	+	Q53H82	Pf00753, Pf17778	51110	ENSG00000147592	LACTB2				0	1	Endoribonuclease LACTB2 OS=Homo sapiens (Human) OX=9606 GN=LACTB2 PE=1 SV=2	A8K2D6;hsa:51110;Q53H82;Q9Y392
12.7972	12.8128	12.7849	11.6939	11.568	11.513	FALSE		+	SLF2 KO_Parental	272.24	56	46	88	46	919	101.7	4.61932	0	-1.20663	-22.28		+	+	P18858	Pf01068, Pf04675, Pf04679	3978	ENSG00000105486	LIG1	DNA replication;Base excision repair;Nucleotide excision repair;Mismatch repair	Gap-filling DNA repair synthesis and ligation in TC-NER;Early Phase of HIV Life Cycle;POLB-Dependent Long Patch Base Excision Repair;PCNA-Dependent Long Patch Base Excision Repair;Processive synthesis on the lagging strand;Gap-filling DNA repair synthesis and ligation in GG-NER;Processive synthesis on the C-strand of the telomere;Mismatch repair (MMR) directed by MSH2:MSH6 (MutSalpha);Mismatch re…	Base excision repair;Nucleotide excision repair;DNA repair pathways, full network;Nucleotide excision repair in xeroderma pigmentosum;DNA mismatch repair	18	1	DNA ligase 1 OS=Homo sapiens (Human) OX=9606 GN=LIG1 PE=1 SV=1	B2RAI8;B4DTU4;hsa:3978;P18858;Q2TB12;Q32P23
8.03287	8.06878	8.19279	6.95768	6.848	6.76818	FALSE		+	SLF2 KO_Parental	21.416	2	6	6	6	2803	305.3	4.14687	9.13416e-05	-1.24019	-16.9335		+	+	P78559		4130	ENSG00000166963	MAP1A	Viral life cycle			1	1	Microtubule-associated protein 1A OS=Homo sapiens (Human) OX=9606 GN=MAP1A PE=1 SV=6	hsa:4130;O95643;P78559;Q12973;Q15882;Q9UJT4
13.2019	13.1651	13.2367	12.1044	12.146	12.0964	FALSE		+	SLF2 KO_Parental	309.02	51	40	115	40	900	101.1	5.72243	0	-1.08565	-42.1443		+	+	P56192	Pf00043, Pf00458, Pf09334, Pf18485, Pf19303	4141	ENSG00000166986	MARS1	Selenocompound metabolism;Aminoacyl-tRNA biosynthesis;Metabolic pathways	Selenoamino acid metabolism;Cytosolic tRNA aminoacylation		5	1	Methionine--tRNA ligase, cytoplasmic OS=Homo sapiens (Human) OX=9606 GN=MARS1 PE=1 SV=2	B3KVK7;hsa:4141;P56192;Q14895;Q53H14;Q96A15;Q96BZ0;Q9NSE0
6	6.30743	6.31288	5.54535	4.87283	5.07895	FALSE		+	SLF2 KO_Parental	1.799	4	1	1	1	185	19.9	2.01286	0.00452524	-1.04106	-4.64356		+	+	Q16626	Pf06910	4201	ENSG00000124733	MEA1				0	1	Male-enhanced antigen 1 OS=Homo sapiens (Human) OX=9606 GN=MEA1 PE=1 SV=2	hsa:4201;Q16626;Q5TC36;Q9BV01
9.96044	9.87037	10.0565	8.25077	8.19525	8.07842	FALSE		+	SLF2 KO_Parental	39.252	48	11	12	11	233	25.8	4.7602	0	-1.78762	-24.1743		+	+	Q9NYP9	Pf03226	54069	ENSG00000159055	MIS18A		Deposition of new CENPA-containing nucleosomes at the centromere		1	1	Protein Mis18-alpha OS=Homo sapiens (Human) OX=9606 GN=MIS18A PE=1 SV=1	B2R562;hsa:54069;Q542Z0;Q9NYP9
10.4208	10.3804	10.4942	9.14644	9.07521	9.06501	FALSE		+	SLF2 KO_Parental	78.472	21	22	23	22	1132	129	5.23454	0	-1.33622	-31.8024		+	+	Q6P0N0	Pf00249, Pf09133	55320	ENSG00000129534	MIS18BP1		Deposition of new CENPA-containing nucleosomes at the centromere		1	1	Mis18-binding protein 1 OS=Homo sapiens (Human) OX=9606 GN=MIS18BP1 PE=1 SV=1	D3DSA7;hsa:55320;Q6P0N0;Q86V14;Q96PY4;Q9NUR5;Q9Y4X9
15.1666	15.1529	15.1411	14.039	13.882	13.8912	FALSE		+	SLF2 KO_Parental	1005.83	57	176	351	176	3256	358.5	4.72342	0	-1.21617	-23.665		+	+	P46013	Pf00498, Pf08065, Pf15276	4288	ENSG00000148773	MKI67			Primary focal segmental glomerulosclerosis (FSGS)	1	1	Proliferation marker protein Ki-67 OS=Homo sapiens (Human) OX=9606 GN=MKI67 PE=1 SV=2	hsa:4288;P46013;Q5VWH2
8.84392	8.82464	8.89542	7.74012	7.63154	7.53372	FALSE		+	SLF2 KO_Parental	21.336	34	7	7	7	205	23.7	4.37033	0	-1.21954	-19.2835		+	+	Q9BWT6	Pf03962, Pf18517	84057	ENSG00000121211	MND1		Meiotic recombination		1	1	Meiotic nuclear division protein 1 homolog OS=Homo sapiens (Human) OX=9606 GN=MND1 PE=1 SV=1	B2R5F9;hsa:84057;Q9BWT6
13.3546	13.2642	13.3171	12.1584	12.0924	11.9865	FALSE		+	SLF2 KO_Parental	351.459	75	46	114	45	788	85.2	4.58293	0	-1.23288	-21.815		+	+	P49321	Pf10516	4678	ENSG00000132780	NASP				0	1	Nuclear autoantigenic sperm protein OS=Homo sapiens (Human) OX=9606 GN=NASP PE=1 SV=2	A8K6H2;B4DQP3;D3DQ07;F5H3J2;hsa:4678;P49321;Q53GW5;Q5T622;Q5T625;Q96A69;Q9BTW2
5.84298	5.82273	5.86295	4.40599	4.60288	4.69488	FALSE		+	SLF2 KO_Parental	10.026	4	3	3	3	816	91.3	3.91901	0.000169884	-1.27497	-14.8261		+	+	Q99435	Pf00093, Pf02210, Pf07645, Pf12947	4753	ENSG00000184613	NELL2		Regulation of commissural axon pathfinding by SLIT and ROBO		1	1	Protein kinase C-binding protein NELL2 OS=Homo sapiens (Human) OX=9606 GN=NELL2 PE=1 SV=1	B7Z2U7;B7Z5Q4;B7Z9J5;B7Z9U3;hsa:4753;Q96JS2;Q99435
7.09698	7.11894	6.90087	5.97957	5.45943	5.83289	FALSE		+	SLF2 KO_Parental	66.345	66	8	39	1	137	15.5	2.78384	0.00161415	-1.28163	-7.55482		+	+	O60361	Pf00334			NME2P1		Interconversion of nucleotide di- and triphosphates		1	1	Putative nucleoside diphosphate kinase OS=Homo sapiens (Human) OX=9606 GN=NME2P1 PE=5 SV=1	O60361
13.1307	13.1152	13.1155	11.3779	11.4379	11.4233	FALSE		+	SLF2 KO_Parental	219.185	37	38	71	38	1086	113.8	7.05621	0	-1.70744	-90.8874		+	+	Q13423	Pf01262, Pf02233, Pf05222, Pf12769	23530	ENSG00000112992	NNT	Nicotinate and nicotinamide metabolism;Metabolic pathways	Citric acid cycle (TCA cycle)		3	1	NAD(P) transhydrogenase, mitochondrial OS=Homo sapiens (Human) OX=9606 GN=NNT PE=1 SV=3	hsa:23530;Q13423;Q16796;Q2TB60;Q8N3V4
11.0518	10.9464	11.0942	10.0008	9.99181	9.91004	FALSE		+	SLF2 KO_Parental	81.982	36	19	30	19	464	54.3	4.45211	0	-1.06322	-20.221		+	+	Q9BZD4	Pf03800	83540	ENSG00000143228	NUF2		Separation of Sister Chromatids;Resolution of Sister Chromatid Cohesion;RHO GTPases Activate Formins;EML4 and NUDC in mitotic spindle formation;Amplification of signal from unattached kinetochores via a MAD2 inhibitory signal		6	1	Kinetochore protein Nuf2 OS=Homo sapiens (Human) OX=9606 GN=NUF2 PE=1 SV=2	hsa:83540;Q8WU69;Q96HJ4;Q96Q78;Q9BZD4
11.7316	11.7538	11.6945	10.1966	9.91094	10.1645	FALSE		+	SLF2 KO_Parental	105.382	61	23	31	23	441	49.4	4.23104	0	-1.63592	-17.7837		+	+	Q9BXS6	Pf16006	51203	ENSG00000137804	NUSAP1				0	1	Nucleolar and spindle-associated protein 1 OS=Homo sapiens (Human) OX=9606 GN=NUSAP1 PE=1 SV=1	B4DDF1;E7ERR5;hsa:51203;J3KN21;Q53GW2;Q8TBT4;Q96E58;Q96FJ1;Q9BXS6;Q9GZM9;Q9NZ85;Q9UI70
10.5606	10.4583	10.6609	9.31809	9.27729	9.3423	FALSE		+	SLF2 KO_Parental	92.708	35	18	25	18	542	63.2	4.45787	0	-1.24738	-20.2888		+	+	Q8N543	Pf10637, Pf13661	55239	ENSG00000087263	OGFOD1				0	1	Prolyl 3-hydroxylase OGFOD1 OS=Homo sapiens (Human) OX=9606 GN=OGFOD1 PE=1 SV=1	H3BUQ2;hsa:55239;Q8N543;Q9H7U5;Q9H9J9;Q9HA87;Q9HCG0;Q9NVB6
9.21965	9.25385	9.27006	7.59021	7.37851	7.74618	FALSE		+	SLF2 KO_Parental	29.089	38	7	8	7	229	24.7	4.00419	0.000182724	-1.67622	-15.5822		+	+	O43482	Pf03226	11339	ENSG00000104147	OIP5		Deposition of new CENPA-containing nucleosomes at the centromere		1	1	Protein Mis18-beta OS=Homo sapiens (Human) OX=9606 GN=OIP5 PE=1 SV=2	hsa:11339;O43482;Q96BX7
6.9507	6.75889	7.14057	5.76022	5.6837	5.76022	FALSE		+	SLF2 KO_Parental	13.712	8	3	3	3	571	60.6	3.3715	0.000650407	-1.21534	-10.746		+	+	Q96G74	Pf02338	55593	ENSG00000068308	OTUD5	RIG-I-like receptor signaling pathway	Negative regulators of DDX58/IFIH1 signaling;Ovarian tumor domain proteases	Gastric cancer network 2;Novel intracellular components of RIG-I-like receptor (RLR) pathway	5	1	OTU domain-containing protein 5 OS=Homo sapiens (Human) OX=9606 GN=OTUD5 PE=1 SV=1	B4DGG7;G5E9D7;hsa:55593;Q4KMN9;Q8N6T5;Q96G74;Q9H650;Q9H9U0;Q9NT65
11.6667	11.7222	11.6627	10.4409	10.4984	10.4338	FALSE		+	SLF2 KO_Parental	91.017	50	19	31	19	392	43.9	5.78648	0	-1.22618	-43.7299		+	+	Q9NWT1	Pf00400	55003	ENSG00000111845;ENSG00000285226	PAK1IP1				0	1	p21-activated protein kinase-interacting protein 1 OS=Homo sapiens (Human) OX=9606 GN=PAK1IP1 PE=1 SV=2	hsa:55003;Q5T4J2;Q96QJ8;Q96T87;Q9NWT1
11.141	11.0989	11.1927	3.74416	4.54844	4.18587	FALSE		+	SLF2 KO_Parental	65.43	48	11	18	11	233	26	5.12389	0	-6.98468	-29.8332		+	+	Q9BVG4	Pf04669	51260	ENSG00000102390	PBDC1				0	1	Protein PBDC1 OS=Homo sapiens (Human) OX=9606 GN=PBDC1 PE=1 SV=1	hsa:51260;Q9BVG4
11.7796	11.7767	11.7555	9.84031	9.66356	9.78741	FALSE		+	SLF2 KO_Parental	95.61	64	14	35	14	322	36.1	5.53936	0	-2.00684	-37.9206		+	+	Q96KB5	Pf00069	55872	ENSG00000168078	PBK			4-hydroxytamoxifen, dexamethasone, and retinoic acids regulation of p27 expression;VEGFA-VEGFR2 signaling pathway	2	1	Lymphokine-activated killer T-cell-originated protein kinase OS=Homo sapiens (Human) OX=9606 GN=PBK PE=1 SV=3	B4DX68;D3DST2;hsa:55872;Q96KB5;Q9NPD9;Q9NYL7;Q9NZK6
9.4818	9.35491	9.6453	8.28586	8.0864	8.06232	FALSE		+	SLF2 KO_Parental	42.719	68	7	13	7	111	12	3.5967	0.000379863	-1.34914	-12.2735		+	+	Q15004	Pf15715	9768	ENSG00000166803	PCLAF		Termination of translesion DNA synthesis		1	1	PCNA-associated factor OS=Homo sapiens (Human) OX=9606 GN=PCLAF PE=1 SV=1	A6NNU5;A8K3Y3;G9G694;G9G696;hsa:9768;Q15004
10.9098	10.9544	10.8575	8.45984	8.5744	8.40301	FALSE		+	SLF2 KO_Parental	62.981	47	12	19	12	329	36	5.7211	0	-2.42816	-42.1119		+	+	O00151	Pf00412, Pf00595, Pf15936	9124	ENSG00000107438	PDLIM1				0	1	PDZ and LIM domain protein 1 OS=Homo sapiens (Human) OX=9606 GN=PDLIM1 PE=1 SV=4	B2RBS6;hsa:9124;O00151;Q5VZH5;Q9BPZ9
11.2507	11.2099	11.2447	10.3197	10.1798	10.1971	FALSE		+	SLF2 KO_Parental	86.852	44	15	30	15	394	44.4	4.58839	0	-1.00288	-21.8841		+	+	Q9H814	Pf10258	51808	ENSG00000164902	PHAX	Nucleocytoplasmic transport	snRNP Assembly;RNA polymerase II transcribes snRNA genes		3	1	Phosphorylated adapter RNA export protein OS=Homo sapiens (Human) OX=9606 GN=PHAX PE=1 SV=1	hsa:51808;Q9H814;Q9H8W1
11.116	11.0217	11.1299	9.55919	9.66445	9.58965	FALSE		+	SLF2 KO_Parental	107.133	47	15	34	15	350	40.1	5.25304	0	-1.48476	-32.1439		+	+	P08567	Pf00169, Pf00610	5341	ENSG00000115956	PLEK		Platelet degranulation	Serotonin and anxiety-related events;TYROBP causal network in microglia;Serotonin and anxiety	4	1	Pleckstrin OS=Homo sapiens (Human) OX=9606 GN=PLEK PE=1 SV=3	B2R9E8;hsa:5341;P08567;Q53SU8;Q6FGM8;Q6FGQ1;Q8WV81
9.14083	9.18661	9.20286	5.56377	5.57592	6.43796	FALSE		+	SLF2 KO_Parental	38.195	10	10	11	10	1116	127.4	3.4774	0.000452319	-3.31755	-11.4403		+	+	Q9HAU0	Pf00169, Pf00397	54477	ENSG00000052126	PLEKHA5		Synthesis of PIPs at the plasma membrane		1	1	Pleckstrin homology domain-containing family A member 5 OS=Homo sapiens (Human) OX=9606 GN=PLEKHA5 PE=1 SV=1	A0JP03;B4DGS1;E9PHQ3;F5H0I0;hsa:54477;Q6NSF8;Q86ST7;Q8N3K6;Q96DY9;Q9BVR4;Q9C0H7;Q9H924;Q9HAU0;Q9NVK8
10.8777	10.9391	10.9413	9.85347	9.75806	9.76653	FALSE		+	SLF2 KO_Parental	115.025	43	25	35	20	629	70.2	5.16248	0	-1.12665	-30.5058		+	+	Q14651	Pf00036, Pf00307, Pf13833	5357	ENSG00000120756	PLS1		Sensory processing of sound by inner hair cells of the cochlea;Sensory processing of sound by outer hair cells of the cochlea		2	1	Plastin-1 OS=Homo sapiens (Human) OX=9606 GN=PLS1 PE=1 SV=2	A8K2Q1;D3DNG3;hsa:5357;Q14651;Q8NEG6
9.54013	9.36588	9.59003	8.09803	8.08268	7.96578	FALSE		+	SLF2 KO_Parental	37.053	70	6	12	6	141	15.8	4.26893	0	-1.44985	-18.18		+	+	Q9Y244	Pf05348	51371	ENSG00000132963	POMP	Proteasome			1	1	Proteasome maturation protein OS=Homo sapiens (Human) OX=9606 GN=POMP PE=1 SV=1	A5HKJ2;D6MXU3;hsa:51371;Q9HB69;Q9Y244
9.46842	8.00056	9.27216	6.97039	6.9331	7.63517	FALSE		+	SLF2 KO_Parental	64.137	7	9	68	2	1075	121.2	1.55503	0.0102103	-1.73416	-3.37712		+	+	P0CG38	Pf00022, Pf12796, Pf14915	653269	ENSG00000196834	POTEI				0	1	POTE ankyrin domain family member I OS=Homo sapiens (Human) OX=9606 GN=POTEI PE=3 SV=1	hsa:653269;P0CG38
13.0171	13.0141	13.055	11.3833	11.3382	11.2249	FALSE		+	SLF2 KO_Parental	139.172	73	15	72	12	199	22.1	5.40158	0	-1.71329	-35.0222		+	+	Q06830	Pf00578, Pf10417	5052	ENSG00000117450	PRDX1	Peroxisome;Amoebiasis	TP53 Regulates Metabolic Genes;KEAP1-NFE2L2 pathway;Detoxification of Reactive Oxygen Species;Deregulated CDK5 triggers multiple neurodegenerative pathways in Alzheimer's disease models;Nuclear events mediated by NFE2L2	Androgen receptor signaling pathway;Selenium micronutrient network;Nuclear receptors meta-pathway;NRF2 pathway	11	1	Peroxiredoxin-1 OS=Homo sapiens (Human) OX=9606 GN=PRDX1 PE=1 SV=1	B5BU26;D3DPZ8;hsa:5052;P35703;Q06830;Q2V576;Q5T154;Q5T155
6.85798	6.82655	6.78136	5.60585	5.52356	5.75489	FALSE		+	SLF2 KO_Parental	2.921	2	1	1	1	375	41.9	4.1286	8.98876e-05	-1.19386	-16.7543		+	+	Q96LA8	Pf13649	55170	ENSG00000198890	PRMT6		RUNX1 regulates genes involved in megakaryocyte differentiation and platelet function;RMTs methylate histone arginines	Male infertility;Nitric oxide metabolism in cystic fibrosis	4	1	Protein arginine N-methyltransferase 6 OS=Homo sapiens (Human) OX=9606 GN=PRMT6 PE=1 SV=1	A3KME1;B4DID8;hsa:55170;Q5T5Y5;Q6DKI4;Q96LA8;Q9NVR8
8.19229	8.00731	8.2075	6.41109	6.18785	5.99774	FALSE		+	SLF2 KO_Parental	8.465	18	3	4	3	188	20.6	3.85423	0.00015942	-1.93681	-14.275		+	+	P79522	Pf00642	80742	ENSG00000204576;ENSG00000206491;ENSG00000223766;ENSG00000223887;ENSG00000228186;ENSG00000229202;ENSG00000233564	PRR3				0	1	Proline-rich protein 3 OS=Homo sapiens (Human) OX=9606 GN=PRR3 PE=1 SV=2	A1A4H4;hsa:80742;P79522;Q5RJB5;Q5STN6
12.8738	12.8411	12.8481	10.4896	10.4972	10.388	FALSE		+	SLF2 KO_Parental	149.693	56	19	53	18	370	40.4	6.48786	0	-2.39609	-65.5139		+	+	Q9Y617	Pf00266	29968	ENSG00000135069	PSAT1	Glycine, serine and threonine metabolism;Cysteine and methionine metabolism;Vitamin B6 metabolism;Metabolic pathways;Carbon metabolism;Biosynthesis of amino acids;Biosynthesis of cofactors	Serine biosynthesis	Trans-sulfuration and one-carbon metabolism;Clear cell renal cell carcinoma pathways;Metabolic reprogramming in colon cancer;Male infertility;Neuroinflammation and glutamatergic signaling;Amino acid metabolism in triple-negative breast cancer cells	14	1	Phosphoserine aminotransferase OS=Homo sapiens (Human) OX=9606 GN=PSAT1 PE=1 SV=2	hsa:29968;Q5T7G5;Q5T7G6;Q96AW2;Q9BQ12;Q9Y617
9.18933	9.21917	9.17991	7.98755	8.09276	8.24365	FALSE		+	SLF2 KO_Parental	21.211	36	7	9	7	217	24.9	3.87613	0.000163205	-1.08815	-14.459		+	+	Q9P2W1	Pf07106, Pf18517	29893	ENSG00000131470	PSMC3IP		Meiotic recombination	Androgen receptor signaling pathway	2	1	Homologous-pairing protein 2 homolog OS=Homo sapiens (Human) OX=9606 GN=PSMC3IP PE=1 SV=1	C5ILB7;hsa:29893;Q14458;Q8WXG2;Q96HA2;Q9P2W1
9.9935	10.0108	10.0422	8.94369	8.78725	8.81121	FALSE		+	SLF2 KO_Parental	26.752	25	7	10	7	264	29.4	4.6775	0	-1.16812	-23.0439		+	+	Q969U7	Pf09754	56984	ENSG00000128789	PSMG2				0	1	Proteasome assembly chaperone 2 OS=Homo sapiens (Human) OX=9606 GN=PSMG2 PE=1 SV=1	B0YJB3;hsa:56984;Q6IAH4;Q969U7;Q9NRV1;V9GYH7
7.89664	7.94486	8.09276	7.02901	6.91169	6.78267	FALSE		+	SLF2 KO_Parental	17.537	43	3	4	3	122	13.1	3.49802	0.000403183	-1.07029	-11.5803		+	+	Q9BT73	Pf10178	84262	ENSG00000157778	PSMG3				0	1	Proteasome assembly chaperone 3 OS=Homo sapiens (Human) OX=9606 GN=PSMG3 PE=1 SV=1	A4D216;A8MPW2;hsa:84262;Q9BT73
8.26256	8.11426	8.27286	6.78398	6.80478	6.76818	FALSE		+	SLF2 KO_Parental	11.368	29	3	3	3	123	13.8	4.97346	0	-1.43092	-27.3488		+	+	Q5JS54	Pf16093	389362	ENSG00000180822	PSMG4				0	1	Proteasome assembly chaperone 4 OS=Homo sapiens (Human) OX=9606 GN=PSMG4 PE=1 SV=2	C9J2F8;F8WBZ2;hsa:389362;Q5JS53;Q5JS54;Q5JS56
9.90749	10.0447	9.94266	8.12567	8.08268	8.00113	FALSE		+	SLF2 KO_Parental	48.664	27	11	15	10	531	57.5	5.37305	0	-1.89511	-34.4502		+	+	Q9UKA9	Pf00076, Pf11835, Pf13893	58155	ENSG00000117569	PTBP2			Genes targeted by miRNAs in adipocytes;mRNA processing	2	1	Polypyrimidine tract-binding protein 2 OS=Homo sapiens (Human) OX=9606 GN=PTBP2 PE=1 SV=1	hsa:58155;Q8N0Z1;Q8N160;Q8NFB0;Q8NFB1;Q969N9;Q96Q76;Q9UKA9
9.62205	9.63081	9.66213	8.40088	8.12309	8.0542	FALSE		+	SLF2 KO_Parental	14.102	27	6	8	6	202	22	3.76568	0.000146862	-1.44561	-13.5537		+	+	O95997	Pf04856	9232	ENSG00000164611	PTTG1	Cell cycle;Oocyte meiosis;Human T-cell leukemia virus 1 infection	APC/C:Cdc20 mediated degradation of Securin;APC/C:Cdh1 mediated degradation of Cdc20 and other APC/C:Cdh1 targeted proteins in late mitosis/early G1;Separation of Sister Chromatids	Cell cycle;Regulation of sister chromatid separation at the metaphase-anaphase transition	8	1	Securin OS=Homo sapiens (Human) OX=9606 GN=PTTG1 PE=1 SV=1	hsa:9232;O95997
9.80381	9.94471	9.90072	8.58383	8.4545	8.54651	FALSE		+	SLF2 KO_Parental	41.682	37	10	13	10	339	36.9	4.74161	0	-1.3548	-23.9155		+	+	Q06609	Pf08423, Pf14520	5888	ENSG00000051180	RAD51	Homologous recombination;Fanconi anemia pathway;Pathways in cancer;Pancreatic cancer	Transcriptional Regulation by E2F6;Presynaptic phase of homologous DNA pairing and strand exchange;Meiotic recombination;Resolution of D-loop Structures through Holliday Junction Intermediates;Resolution of D-loop Structures through Synthesis-Dependent Strand Annealing (SDSA);Defective HDR through Homologous Recombination (HRR) due to BRCA1 loss-of-function;Defective HDR through Homologous Recomb…	miRNA regulation of DNA damage response;Homologous recombination;ATM signaling pathway;RAC1/PAK1/p38/MMP2 pathway;Breast cancer pathway;Pancreatic adenocarcinoma pathway;DNA repair pathways, full network;DNA damage response	25	1	DNA repair protein RAD51 homolog 1 OS=Homo sapiens (Human) OX=9606 GN=RAD51 PE=1 SV=1	B0FXP0;B2R8T6;hsa:5888;Q06609;Q6FHX9;Q6ZNA8;Q9BV60
10.6078	10.4832	10.7159	9.03892	8.91319	8.78856	FALSE		+	SLF2 KO_Parental	35.847	24	9	14	9	352	38.4	4.16461	9.28433e-05	-1.68874	-17.1094		+	+	Q96B01	Pf15696	10635	ENSG00000111247	RAD51AP1		Resolution of D-loop Structures through Holliday Junction Intermediates;Resolution of D-loop Structures through Synthesis-Dependent Strand Annealing (SDSA);Homologous DNA Pairing and Strand Exchange;Defective HDR through Homologous Recombination (HRR) due to BRCA1 loss-of-function;Defective HDR through Homologous Recombination Repair (HRR) due to PALB2 loss of BRCA1 binding function;Defective HDR…		8	1	RAD51-associated protein 1 OS=Homo sapiens (Human) OX=9606 GN=RAD51AP1 PE=1 SV=1	A8K7D3;hsa:10635;O43403;Q7Z779;Q96B01
7.73606	7.44956	7.84046	6.60881	6.59395	6.35755	FALSE		+	SLF2 KO_Parental	11.693	9	3	4	3	376	42.2	2.90123	0.00109577	-1.15526	-8.11252		+	+	O43502	Pf08423	5889	ENSG00000108384	RAD51C	Homologous recombination;Fanconi anemia pathway	Resolution of D-loop Structures through Holliday Junction Intermediates;Factors involved in megakaryocyte development and platelet production;Presynaptic phase of homologous DNA pairing and strand exchange;Resolution of D-loop Structures through Synthesis-Dependent Strand Annealing (SDSA);Defective HDR through Homologous Recombination (HRR) due to BRCA1 loss-of-function;Defective HDR through Homo…	DNA repair pathways, full network	14	1	DNA repair protein RAD51 homolog 3 OS=Homo sapiens (Human) OX=9606 GN=RAD51C PE=1 SV=1	hsa:5889;O43502;O43503;Q3B783
8.33092	8.23314	8.41151	6.95536	6.81762	6.98527	FALSE		+	SLF2 KO_Parental	134.965	34	26	69	8	583	68.5	4.36868	0	-1.40577	-19.2649		+	+	P35241	Pf00373, Pf00769, Pf09379, Pf09380, Pf20492	5962	ENSG00000137710	RDX	Tight junction;Regulation of actin cytoskeleton;Proteoglycans in cancer;MicroRNAs in cancer	Recycling pathway of L1;Sensory processing of sound by outer hair cells of the cochlea;Sensory processing of sound by inner hair cells of the cochlea	Regulation of actin cytoskeleton	8	1	Radixin OS=Homo sapiens (Human) OX=9606 GN=RDX PE=1 SV=1	A7YIJ8;A7YIK0;A7YIK3;B7Z9U6;F5H1A7;hsa:5962;P35241;Q86Y61
11.0276	11.0503	11.0316	9.91214	9.85019	9.92793	FALSE		+	SLF2 KO_Parental	113.275	42	25	31	25	671	75.9	5.87737	0	-1.13978	-46.0828		+	+	Q13546	Pf00531, Pf07714, Pf12721	8737	ENSG00000137275	RIPK1	NF-kappa B signaling pathway;Apoptosis;Necroptosis;Toll-like receptor signaling pathway;NOD-like receptor signaling pathway;RIG-I-like receptor signaling pathway;Cytosolic DNA-sensing pathway;TNF signaling pathway;Alcoholic liver disease;Pathogenic Escherichia coli infection;Shigellosis;Salmonella infection;Hepatitis C;Human cytomegalovirus infection;Epstein-Barr virus infection;Human immunodefic…	IKK complex recruitment mediated by RIP1;TICAM1, RIP1-mediated IKK complex recruitment;RIP-mediated NFkB activation via ZBP1;Regulation of TNFR1 signaling;TNFR1-induced NFkappaB signaling pathway;NF-kB activation through FADD/RIP-1 pathway mediated by caspase-8 and -10;Potential therapeutics for SARS;Ub-specific processing proteases;Ovarian tumor domain proteases;Regulation by c-FLIP;CASP8 activi…	Apoptosis modulation and signaling;TNF-related weak inducer of apoptosis (TWEAK) signaling pathway;TNF-alpha signaling pathway;Nanoparticle triggered regulated necrosis;Apoptosis;Apoptosis modulation by HSP70;Novel intracellular components of RIG-I-like receptor (RLR) pathway;p38 MAPK signaling pathway;Cytosolic DNA-sensing pathway;Host-pathogen interaction of human coronaviruses - interferon ind…	50	1	Receptor-interacting serine/threonine-protein kinase 1 OS=Homo sapiens (Human) OX=9606 GN=RIPK1 PE=1 SV=3	A0AV89;B2RAG1;B4E3F9;hsa:8737;Q13180;Q13546;Q59H33
7.38284	7.32463	7.38629	6.14568	6.00225	5.65535	FALSE		+	SLF2 KO_Parental	6.89	15	3	3	3	153	17.9	3.20503	0.000821732	-1.43016	-9.73435		+	+	Q9P0P0	Pf13639	51255	ENSG00000168894	RNF181		E3 ubiquitin ligases ubiquitinate target proteins		1	1	E3 ubiquitin-protein ligase RNF181 OS=Homo sapiens (Human) OX=9606 GN=RNF181 PE=1 SV=1	hsa:51255;Q53H81;Q9P0P0
12.4595	12.4773	12.4835	11.462	11.3481	11.3918	FALSE		+	SLF2 KO_Parental	200.438	54	34	60	34	792	90	5.2225	0	-1.07279	-31.5819		+	+	P23921	Pf00317, Pf02867, Pf03477	6240	ENSG00000167325	RRM1	Purine metabolism;Pyrimidine metabolism;Glutathione metabolism;Drug metabolism;Metabolic pathways;Nucleotide metabolism	Interconversion of nucleotide di- and triphosphates	Fluoropyrimidine activity;Retinoblastoma gene in cancer;Pyrimidine metabolism	10	1	Ribonucleoside-diphosphate reductase large subunit OS=Homo sapiens (Human) OX=9606 GN=RRM1 PE=1 SV=1	hsa:6240;P23921;Q9UNN2
12.3006	12.3266	12.3561	11.1199	10.8044	10.9423	FALSE		+	SLF2 KO_Parental	154.111	60	21	53	19	389	44.8	3.91589	0.000169492	-1.37226	-14.7991		+	+	P31350	Pf00268	6241	ENSG00000171848	RRM2	Purine metabolism;Pyrimidine metabolism;Glutathione metabolism;Drug metabolism;Metabolic pathways;Nucleotide metabolism;p53 signaling pathway	Transcriptional Regulation by E2F6;G1/S-Specific Transcription;Interconversion of nucleotide di- and triphosphates	Fluoropyrimidine activity;Retinoblastoma gene in cancer;Hepatitis C and hepatocellular carcinoma;Pyrimidine metabolism;Orexin receptor pathway	15	1	Ribonucleoside-diphosphate reductase subunit M2 OS=Homo sapiens (Human) OX=9606 GN=RRM2 PE=1 SV=1	B2R9B5;hsa:6241;J3KP43;P31350;Q5WRU7
9.05989	9.01709	9.04521	7.88935	7.60363	7.85736	FALSE		+	SLF2 KO_Parental	20.591	13	5	6	5	359	41.5	3.79373	0.000151307	-1.25728	-13.7783		+	+	O00767		6319	ENSG00000099194	SCD	Biosynthesis of unsaturated fatty acids;Metabolic pathways;Fatty acid metabolism;PPAR signaling pathway;AMPK signaling pathway;Alcoholic liver disease	Activation of gene expression by SREBF (SREBP);Fatty acyl-CoA biosynthesis;NR1H2 & NR1H3 regulate gene expression linked to lipogenesis	Sterol regulatory element-binding proteins (SREBP) signaling;SREBF and miR33 in cholesterol and lipid homeostasis;Adipogenesis;Liver X receptor pathway;Nuclear receptors meta-pathway;Fatty acid biosynthesis;Angiopoietin-like protein 8 regulatory pathway;PPAR signaling pathway;Cholesterol metabolism with Bloch and Kandutsch-Russell pathways	18	1	Acyl-CoA desaturase OS=Homo sapiens (Human) OX=9606 GN=SCD PE=1 SV=2	B2R5U0;D3DR68;hsa:6319;O00767;Q16150;Q53GR9;Q5W037;Q5W038;Q6GSS4;Q96KF6;Q9BS07;Q9Y695
9.82956	9.85658	9.77479	6.7211	6.63081	6.72383	FALSE		+	SLF2 KO_Parental	29.321	30	10	10	9	376	42.6	6.84396	0	-3.1284	-80.4298		+	+	P35237	Pf00079	5269	ENSG00000124570	SERPINB6	Amoebiasis	Neutrophil degranulation;Dissolution of Fibrin Clot	Ectoderm differentiation	4	1	Serpin B6 OS=Homo sapiens (Human) OX=9606 GN=SERPINB6 PE=1 SV=3	B2RBA8;hsa:5269;P35237;Q59F97;Q5TD06;Q7Z2Y7;Q96J44;Q9UDI7
13.1992	13.278	13.1641	11.6595	11.6068	11.5972	FALSE		+	SLF2 KO_Parental	201.188	74	23	93	21	376	42.4	5.67337	0	-1.59258	-40.9684		+	+	P50453	Pf00079	5272	ENSG00000170542	SERPINB9	Amoebiasis		Glucocorticoid receptor pathway;Nuclear receptors meta-pathway	3	1	Serpin B9 OS=Homo sapiens (Human) OX=9606 GN=SERPINB9 PE=1 SV=1	B2RBW3;hsa:5272;P50453;Q5TD03
8.3837	8.2503	8.43254	7.00338	6.50621	6.61765	FALSE		+	SLF2 KO_Parental	13.051	7	4	4	4	561	64.2	3.29663	0.000679452	-1.64644	-10.2793		+	+	Q5FBB7	Pf07557, Pf07558	151648	ENSG00000129810	SGO1	Oocyte meiosis	Separation of Sister Chromatids;Resolution of Sister Chromatid Cohesion;RHO GTPases Activate Formins;EML4 and NUDC in mitotic spindle formation;Amplification of signal from unattached kinetochores via a MAD2 inhibitory signal	Cohesin complex - Cornelia de Lange syndrome	8	1	Shugoshin 1 OS=Homo sapiens (Human) OX=9606 GN=SGO1 PE=1 SV=1	hsa:151648;Q588H5;Q5FBB4;Q5FBB5;Q5FBB6;Q5FBB7;Q5FBB8;Q8N579;Q8WVL0;Q9BVA8;Q9H275
10.0883	10.0434	10.1672	9.02735	8.93192	8.81057	FALSE		+	SLF2 KO_Parental	66.445	17	19	20	19	1265	144.7	4.07573	0.00019573	-1.17634	-16.2461		+	+	Q562F6		151246	ENSG00000163535	SGO2		Separation of Sister Chromatids;Resolution of Sister Chromatid Cohesion;RHO GTPases Activate Formins;EML4 and NUDC in mitotic spindle formation;Amplification of signal from unattached kinetochores via a MAD2 inhibitory signal	Cohesin complex - Cornelia de Lange syndrome	7	1	Shugoshin 2 OS=Homo sapiens (Human) OX=9606 GN=SGO2 PE=1 SV=2	hsa:151246;Q53RR9;Q53T20;Q562F6;Q86XY4;Q8IWK2;Q8IZK1;Q8N1Q5;Q96LQ3
10.3022	10.1713	10.4096	8.91886	8.90026	8.74382	FALSE		+	SLF2 KO_Parental	48.301	45	12	16	12	255	29.5	4.07884	0.000196253	-1.44005	-16.2756		+	+	Q96BD8	Pf07160	220134	ENSG00000154839;ENSG00000262634	SKA1		RHO GTPases Activate Formins;Separation of Sister Chromatids;Resolution of Sister Chromatid Cohesion;EML4 and NUDC in mitotic spindle formation;Amplification of signal from unattached kinetochores via a MAD2 inhibitory signal		6	1	Spindle and kinetochore-associated protein 1 OS=Homo sapiens (Human) OX=9606 GN=SKA1 PE=1 SV=1	B2R9Y6;B4E0P4;hsa:220134;Q96BD8
9.64277	9.74953	9.61839	8.27566	8.19229	8.53255	FALSE		+	SLF2 KO_Parental	27.229	51	7	9	7	121	14.2	3.57937	0.000429621	-1.33673	-12.149		+	+	Q8WVK7	Pf16740	348235	ENSG00000182628	SKA2		Separation of Sister Chromatids;Resolution of Sister Chromatid Cohesion;RHO GTPases Activate Formins;EML4 and NUDC in mitotic spindle formation;Amplification of signal from unattached kinetochores via a MAD2 inhibitory signal		6	1	Spindle and kinetochore-associated protein 2 OS=Homo sapiens (Human) OX=9606 GN=SKA2 PE=1 SV=1	A6NIL3;B3KPL3;E9PCB8;hsa:348235;Q8WVK7
9.2884	9.19845	9.44564	8.16742	8.03452	8.02791	FALSE		+	SLF2 KO_Parental	57.979	44	15	17	15	412	46.3	3.87656	0.000163326	-1.23421	-14.4627		+	+	Q8IX90		221150	ENSG00000165480	SKA3				0	1	Spindle and kinetochore-associated protein 3 OS=Homo sapiens (Human) OX=9606 GN=SKA3 PE=1 SV=2	A2A330;A2A331;B2RBY2;hsa:221150;Q5VZV5;Q86WR2;Q8IX90;Q8NBG1;Q96D22
7.45286	7.22786	7.71973	6.22497	6.10852	6.03122	FALSE		+	SLF2 KO_Parental	13.098	14	5	5	5	424	47.7	3.03584	0.000922137	-1.34525	-8.7977		+	+	Q13309	Pf12937	6502	ENSG00000145604	SKP2	FoxO signaling pathway;Cell cycle;Ubiquitin mediated proteolysis;mTOR signaling pathway;Epstein-Barr virus infection;Pathways in cancer;Viral carcinogenesis;Small cell lung cancer	Antigen processing: Ubiquitination & Proteasome degradation;Orc1 removal from chromatin;Ub-specific processing proteases;Neddylation;APC/C:Cdh1 mediated degradation of Cdc20 and other APC/C:Cdh1 targeted proteins in late mitosis/early G1;Cyclin D associated events in G1;Aberrant regulation of mitotic exit in cancer due to RB1 defects;Regulation of RUNX2 expression and activity;SCF(Skp2)-mediated …	Cell cycle;Retinoblastoma gene in cancer;Imatinib and chronic myeloid leukemia	21	1	S-phase kinase-associated protein 2 OS=Homo sapiens (Human) OX=9606 GN=SKP2 PE=1 SV=2	A8K5E0;B4DJT4;hsa:6502;Q13309;Q8TDZ0;Q8TDZ1;Q9BV69
10.8971	10.8499	10.9069	9.87958	9.7487	9.69645	FALSE		+	SLF2 KO_Parental	61.714	40	11	19	11	270	31.3	4.37953	0	-1.10971	-19.3868		+	+	Q14493	Pf15247	7884	ENSG00000163950	SLBP		RNA Polymerase II Transcription Termination;Transport of the SLBP Dependant Mature mRNA;SLBP Dependent Processing of Replication-Dependent Histone Pre-mRNAs		3	1	Histone RNA hairpin-binding protein OS=Homo sapiens (Human) OX=9606 GN=SLBP PE=1 SV=1	B3KRJ5;hsa:7884;Q14493
5.18982	5.11686	4.87774	3.97269	3.82782	4.04439	FALSE		+	SLF2 KO_Parental	4.028	2	1	1	1	542	59.5	3.21384	0.00082735	-1.11318	-9.7856		+	+	P43003	Pf00375	6507	ENSG00000079215	SLC1A3	Synaptic vesicle cycle;Glutamatergic synapse;Huntington disease	Glutamate Neurotransmitter Release Cycle;Transport of inorganic cations/anions and amino acids/oligopeptides;Astrocytic Glutamate-Glutamine Uptake And Metabolism;Defective SLC1A3 causes episodic ataxia 6 (EA6)	Synaptic vesicle pathway;Neuroinflammation and glutamatergic signaling;Sudden infant death syndrome (SIDS) susceptibility pathways	10	1	Excitatory amino acid transporter 1 OS=Homo sapiens (Human) OX=9606 GN=SLC1A3 PE=1 SV=1	B2R5T3;hsa:6507;P43003;Q4JCQ8
10.664	10.5888	10.6821	9.57459	9.6359	9.69174	FALSE		+	SLF2 KO_Parental	59.706	21	11	18	11	532	55.7	4.66145	0	-1.0109	-22.8306		+	+	P43007	Pf00375	6509	ENSG00000115902	SLC1A4		Amino acid transport across the plasma membrane	Neuroinflammation and glutamatergic signaling	2	1	Neutral amino acid transporter A OS=Homo sapiens (Human) OX=9606 GN=SLC1A4 PE=1 SV=1	B7Z3C0;D6W5F0;hsa:6509;P43007
11.5068	11.3015	11.4982	10.387	10.4493	10.4052	FALSE		+	SLF2 KO_Parental	90.934	33	13	30	13	541	56.6	3.9035	0.0001673	-1.02163	-14.6923		+	+	Q15758	Pf00375	6510	ENSG00000105281	SLC1A5	Protein digestion and absorption;Central carbon metabolism in cancer	RAC1 GTPase cycle;RHOQ GTPase cycle;RAC3 GTPase cycle;RHOJ GTPase cycle;RHOH GTPase cycle;Amino acid transport across the plasma membrane	TYROBP causal network in microglia;mRNA, protein, and metabolite inducation pathway by cyclosporin A;Metabolic reprogramming in colon cancer;Ferroptosis;Amino acid metabolism in triple-negative breast cancer cells	13	1	Neutral amino acid transporter B(0) OS=Homo sapiens (Human) OX=9606 GN=SLC1A5 PE=1 SV=2	A8K9H5;B4DR77;B4DWS4;B7ZB81;D0EYG6;E9PC01;hsa:6510;O95720;Q15758;Q96RL9;Q9BWQ3;Q9UNP2
10.2624	10.1631	10.3567	8.67313	8.58684	8.41954	FALSE		+	SLF2 KO_Parental	23.007	12	7	12	7	487	54	4.27785	0	-1.70092	-18.2745		+	+	Q9H2H9	Pf01490	81539	ENSG00000111371	SLC38A1	Glutamatergic synapse;GABAergic synapse	Amino acid transport across the plasma membrane;Astrocytic Glutamate-Glutamine Uptake And Metabolism	Synaptic vesicle pathway;Ferroptosis;Neuroinflammation and glutamatergic signaling	7	1	Sodium-coupled neutral amino acid transporter 1 OS=Homo sapiens (Human) OX=9606 GN=SLC38A1 PE=1 SV=1	hsa:81539;Q8NC61;Q8NCF8;Q96JX2;Q9H2H9;Q9H2Q2
8.61434	8.58984	8.79312	7.12722	6.98185	7.09381	FALSE		+	SLF2 KO_Parental	24.967	12	4	5	4	506	56	4.48148	0	-1.59814	-20.5686		+	+	Q96QD8	Pf01490	54407	ENSG00000134294	SLC38A2	Glutamatergic synapse;GABAergic synapse;Protein digestion and absorption	Glutamate Neurotransmitter Release Cycle;Amino acid transport across the plasma membrane	Endochondral ossification;Endochondral ossification with skeletal dysplasias;Neuroinflammation and glutamatergic signaling	8	1	Sodium-coupled neutral amino acid transporter 2 OS=Homo sapiens (Human) OX=9606 GN=SLC38A2 PE=1 SV=2	hsa:54407;Q6IA88;Q6ZMG2;Q96QD8;Q9HAV3;Q9NVA8;Q9P2G5
5.95884	5.84549	6.07895	4.63227	4.51096	4.51096	FALSE		+	SLF2 KO_Parental	4.095	2	1	1	1	501	55.4	4.24556	0	-1.4097	-17.9346		+	+	Q9UPY5	Pf13520	23657	ENSG00000151012	SLC7A11	Ferroptosis	Nuclear events mediated by NFE2L2;Basigin interactions;Amino acid transport across the plasma membrane	Nuclear receptors meta-pathway;NRF2 pathway;Transcriptional activation by NRF2 in response to phytochemicals;mRNA, protein, and metabolite inducation pathway by cyclosporin A;Ferroptosis;NRF2-ARE regulation;p53 transcriptional gene network;Antiviral and anti-inflammatory effects of Nrf2 on SARS-CoV-2 pathway;Amino acid metabolism in triple-negative breast cancer cells	13	1	Cystine/glutamate transporter OS=Homo sapiens (Human) OX=9606 GN=SLC7A11 PE=1 SV=1	A8K2U4;hsa:23657;Q9UPY5
8.95041	8.91707	9.01876	7.81121	7.98868	7.80607	FALSE		+	SLF2 KO_Parental	18.696	11	8	8	8	725	80.1	4.08146	0.000197487	-1.09343	-16.3004		+	+	Q96T83	Pf00999	84679	ENSG00000065923	SLC9A7	Cardiac muscle contraction	Sodium/Proton exchangers		2	1	Sodium/hydrogen exchanger 7 OS=Homo sapiens (Human) OX=9606 GN=SLC9A7 PE=1 SV=1	hsa:84679;O75827;Q5JXP9;Q96T83
5.3505	5.2211	5.2891	3.6893	3.59694	3.66676	FALSE		+	SLF2 KO_Parental	4.151	1	1	1	1	1058	121	5.40652	0	-1.6359	-35.1223		+	+	Q9BQI6	Pf12796, Pf16770	84250	ENSG00000133302	SLF1				0	1	SMC5-SMC6 complex localization factor protein 1 OS=Homo sapiens (Human) OX=9606 GN=SLF1 PE=1 SV=2	B4DMG4;hsa:84250;Q3B7K4;Q6NSA5;Q6PHW9;Q9BQI6;Q9Y402
7.96867	7.96636	8.03067	6.89482	6.67807	6.71562	FALSE		+	SLF2 KO_Parental	15.646	13	2	5	2	91	10.3	4.20164	9.74619e-05	-1.22573	-17.4821		+	+	P0DJ93	Pf15938	221710	ENSG00000224531	SMIM13				0	1	Small integral membrane protein 13 OS=Homo sapiens (Human) OX=9606 GN=SMIM13 PE=3 SV=1	G3V581;hsa:221710;P0DJ93
8.70529	8.59134	8.90839	7.4814	7.36894	7.48623	FALSE		+	SLF2 KO_Parental	21.529	12	8	9	8	605	70.1	3.67512	0.000330456	-1.28948	-12.8525		+	+	Q96EA4		54908	ENSG00000040275	SPDL1		Separation of Sister Chromatids;Resolution of Sister Chromatid Cohesion;RHO GTPases Activate Formins;EML4 and NUDC in mitotic spindle formation;Amplification of signal from unattached kinetochores via a MAD2 inhibitory signal		6	1	Protein Spindly OS=Homo sapiens (Human) OX=9606 GN=SPDL1 PE=1 SV=2	B4E393;C9JS47;hsa:54908;Q8TEC8;Q96EA4;Q9HD44;Q9NX97
14.264	14.3043	14.2912	12.0229	11.9618	12.014	FALSE		+	SLF2 KO_Parental	711.903	60	139	211	139	2472	284.4	7.2559	0	-2.2869	-101.963		+	+	Q13813	Pf00018, Pf00435, Pf08726, Pf13499	6709	ENSG00000197694	SPTAN1	Apoptosis	Neutrophil degranulation;COPI-mediated anterograde transport;RAF/MAP kinase cascade;NCAM signaling for neurite out-growth;RHOV GTPase cycle;RHOU GTPase cycle;Nephrin family interactions;Caspase-mediated cleavage of cytoskeletal proteins;Sensory processing of sound by inner hair cells of the cochlea;Sensory processing of sound by outer hair cells of the cochlea;Interaction between L1 and Ankyrins	Fas ligand pathway and stress induction of heat shock proteins	13	1	Spectrin alpha chain, non-erythrocytic 1 OS=Homo sapiens (Human) OX=9606 GN=SPTAN1 PE=1 SV=3	hsa:6709;Q13186;Q13813;Q15324;Q16606;Q59EF1;Q5VXV5;Q5VXV6;Q7Z6M5;Q9P0V0
13.8912	13.9506	13.9079	11.0484	11.0789	11.1383	FALSE		+	SLF2 KO_Parental	549.982	56	118	163	109	2364	274.4	7.02023	0	-2.82809	-89.0234		+	+	Q01082	Pf00169, Pf00307, Pf00435	6711	ENSG00000115306	SPTBN1		RHOV GTPase cycle;RHOU GTPase cycle;RAF/MAP kinase cascade;NCAM signaling for neurite out-growth;Signaling by FLT3 fusion proteins;Sensory processing of sound by inner hair cells of the cochlea;COPI-mediated anterograde transport;Sensory processing of sound by outer hair cells of the cochlea;Nephrin family interactions;Interaction between L1 and Ankyrins	TGF-beta signaling pathway;Sudden infant death syndrome (SIDS) susceptibility pathways	12	1	Spectrin beta chain, non-erythrocytic 1 OS=Homo sapiens (Human) OX=9606 GN=SPTBN1 PE=1 SV=2	B2RP63;hsa:6711;O60837;Q01082;Q16057;Q53R99;Q59ER3;Q8IX99
12.7904	12.6475	12.6837	11.7556	11.7442	11.5155	FALSE		+	SLF2 KO_Parental	82.422	62	16	53	16	149	17.3	3.50192	0.000404686	-1.03538	-11.607		+	+	P16949	Pf00836	3925	ENSG00000117632	STMN1	MAPK signaling pathway;MicroRNAs in cancer	Nuclear signaling by ERBB4	Microtubule cytoskeleton regulation;Retinoblastoma gene in cancer;RAC1/PAK1/p38/MMP2 pathway;MAPK signaling pathway;EGF/EGFR signaling pathway;IL-18 signaling pathway	9	1	Stathmin OS=Homo sapiens (Human) OX=9606 GN=STMN1 PE=1 SV=3	A2A2D1;B2R4E7;B7Z8N4;D3DPJ5;hsa:3925;P16949
11.1792	11.1462	11.243	9.80397	9.55938	9.60585	FALSE		+	SLF2 KO_Parental	112.584	36	27	33	26	838	90.3	4.35536	0	-1.53307	-19.1164		+	+	Q9Y6A5	Pf05010	10460	ENSG00000013810	TACC3		Negative regulation of NOTCH4 signaling;NOTCH3 Activation and Transmission of Signal to the Nucleus		2	1	Transforming acidic coiled-coil-containing protein 3 OS=Homo sapiens (Human) OX=9606 GN=TACC3 PE=1 SV=1	hsa:10460;Q2NKK4;Q3KQS5;Q9UMQ1;Q9Y6A5
10.3891	10.3665	10.4309	8.79474	8.71184	8.64241	FALSE		+	SLF2 KO_Parental	41.582	30	8	15	8	362	40.9	5.40346	0	-1.67917	-35.0603		+	+	O95551	Pf03372, Pf14555	51567	ENSG00000111802	TDP2		Nonhomologous End-Joining (NHEJ)	Oxidative damage response	2	1	Tyrosyl-DNA phosphodiesterase 2 OS=Homo sapiens (Human) OX=9606 GN=TDP2 PE=1 SV=1	B4DKL8;B4DQ95;hsa:51567;O95551;Q2TBE2;Q5JYM0;Q7Z6U5;Q9NUK5;Q9NYY9
9.29002	9.19525	9.29829	7.95128	7.99661	8.01681	FALSE		+	SLF2 KO_Parental	11.584	18	5	6	5	227	25.6	5.31029	0	-1.27295	-33.2243		+	+	Q5JUR7	Pf20408	93081	ENSG00000151287	TEX30				0	1	Testis-expressed protein 30 OS=Homo sapiens (Human) OX=9606 GN=TEX30 PE=2 SV=1	hsa:93081;Q5JUR7;Q5JUR8;Q96KZ8
11.8157	11.7802	11.889	10.7437	10.6053	10.6543	FALSE		+	SLF2 KO_Parental	184.1	44	45	56	45	1208	138.6	4.63307	0	-1.16054	-22.4582		+	+	Q9UNS1	Pf04821, Pf05029	8914	ENSG00000111602	TIMELESS		Processing of DNA double-strand break ends		1	1	Protein timeless homolog OS=Homo sapiens (Human) OX=9606 GN=TIMELESS PE=1 SV=2	B2ZAV0;hsa:8914;O94802;Q86VM1;Q8IWH3;Q9UNS1
9.52709	9.70235	9.62059	8.54148	8.20604	8.41785	FALSE		+	SLF2 KO_Parental	24.502	23	7	9	7	301	34.5	3.43231	0.000503794	-1.22821	-11.1396		+	+	Q9BVW5	Pf07962	54962	ENSG00000075131	TIPIN		Processing of DNA double-strand break ends		1	1	TIMELESS-interacting protein OS=Homo sapiens (Human) OX=9606 GN=TIPIN PE=1 SV=2	B2CW64;hsa:54962;Q9BVW5;Q9NWZ6
11.3337	11.4747	11.3602	10.2574	10.0748	10.1224	FALSE		+	SLF2 KO_Parental	78.992	63	14	28	14	234	25.5	4.22823	0	-1.238	-17.7547		+	+	P04183	Pf00265	7083	ENSG00000167900	TK1	Pyrimidine metabolism;Drug metabolism;Metabolic pathways;Nucleotide metabolism	Pyrimidine salvage;G1/S-Specific Transcription	Fluoropyrimidine activity;Pyrimidine metabolism	8	1	Thymidine kinase, cytosolic OS=Homo sapiens (Human) OX=9606 GN=TK1 PE=1 SV=2	B2RC58;hsa:7083;P04183;Q969V0;Q9UMG9
8.84361	8.96924	8.74147	7.75956	7.69349	7.86913	FALSE		+	SLF2 KO_Parental	12.394	29	3	5	3	112	11.6	3.68299	0.000332919	-1.07738	-12.912		+	+	Q9P0S9	Pf03647	51522	ENSG00000111843;ENSG00000284936	TMEM14C				0	1	Transmembrane protein 14C OS=Homo sapiens (Human) OX=9606 GN=TMEM14C PE=1 SV=1	hsa:51522;Q5T4I6;Q9P0S9
13.9594	14.0053	13.9718	12.6412	12.5215	12.5756	FALSE		+	SLF2 KO_Parental	583.865	55	86	234	69	1531	174.3	5.52374	0	-1.3994	-37.5805		+	+	P11388	Pf00204, Pf00521, Pf01751, Pf02518, Pf08070, Pf16898	7153	ENSG00000131747	TOP2A	Platinum drug resistance	SUMOylation of DNA replication proteins;Transcription of E2F targets under negative control by DREAM complex	Gastric cancer network 1;Gastric cancer network 2;Retinoblastoma gene in cancer	6	1	DNA topoisomerase 2-alpha OS=Homo sapiens (Human) OX=9606 GN=TOP2A PE=1 SV=3	B2RTS1;hsa:7153;P11388;Q71UN1;Q71UQ5;Q9HB24;Q9HB25;Q9HB26;Q9UP44;Q9UQP9
12.4011	12.4073	12.4389	11.0438	10.8111	10.8595	FALSE		+	SLF2 KO_Parental	156.329	45	34	56	34	747	85.6	4.51938	0	-1.51096	-21.0258		+	+	Q9ULW0	Pf06886, Pf09041, Pf12214	22974	ENSG00000088325	TPX2		Regulation of TP53 Activity through Phosphorylation;AURKA Activation by TPX2	Gastric cancer network 1	3	1	Targeting protein for Xklp2 OS=Homo sapiens (Human) OX=9606 GN=TPX2 PE=1 SV=2	hsa:22974;Q96RR5;Q9H1R4;Q9NRA3;Q9UFN9;Q9UL00;Q9ULW0;Q9Y2M1
7.51017	7.54844	7.43463	5.64097	5.53605	5.86542	FALSE		+	SLF2 KO_Parental	7.332	21	3	3	3	115	12.5	4.22146	0	-1.81693	-17.6849		+	+	Q8NFU3	Pf00581	100131187	ENSG00000215845	TSTD1		Sulfide oxidation to sulfate		1	1	Thiosulfate:glutathione sulfurtransferase OS=Homo sapiens (Human) OX=9606 GN=TSTD1 PE=1 SV=3	hsa:100131187;Q5SY48;Q5SY49;Q5SY50;Q5SY51;Q8NFU2;Q8NFU3;Q9BV22
8.79312	8.96665	8.70632	7.82718	7.6279	7.79571	FALSE		+	SLF2 KO_Parental	19.639	27	6	6	6	222	24.4	3.39429	0.000613124	-1.07176	-10.892		+	+	Q92623		23508	ENSG00000133985	TTC9			Mammary gland development pathway - Pregnancy and lactation (Stage 3 of 4)	1	1	Tetratricopeptide repeat protein 9A OS=Homo sapiens (Human) OX=9606 GN=TTC9 PE=1 SV=3	hsa:23508;Q86WT2;Q92623
10.1763	10.2234	10.2206	9.12257	9.10722	9.18562	FALSE		+	SLF2 KO_Parental	54.109	22	17	17	17	857	97	5.5236	0	-1.0683	-37.5773		+	+	P33981	Pf00069	7272	ENSG00000112742	TTK	Cell cycle		Cell cycle;Retinoblastoma gene in cancer	3	1	Dual specificity protein kinase TTK OS=Homo sapiens (Human) OX=9606 GN=TTK PE=1 SV=2	A8K8U5;B2RDW2;E1P543;hsa:7272;P33981;Q15272;Q5TCS0;Q9BW51;Q9NTM0
7.68299	7.55075	7.61912	6.08108	6.15785	6.16591	FALSE		+	SLF2 KO_Parental	300.644	58	26	263	1	445	49.9	5.22849	0	-1.48267	-31.6914		+	+	Q13885	Pf00091, Pf03953	7280	ENSG00000137267	TUBB2A	Phagosome;Gap junction;Alzheimer disease;Parkinson disease;Amyotrophic lateral sclerosis;Huntington disease;Prion disease;Pathways of neurodegeneration;Pathogenic Escherichia coli infection;Salmonella infection	Recycling pathway of L1;COPI-dependent Golgi-to-ER retrograde traffic;Separation of Sister Chromatids;The role of GTSE1 in G2/M progression after G2 checkpoint;Translocation of SLC2A4 (GLUT4) to the plasma membrane;Microtubule-dependent trafficking of connexons from Golgi to the plasma membrane;Gap junction assembly;MHC class II antigen presentation;Resolution of Sister Chromatid Cohesion;HSP90 c…	Alzheimer's disease and miRNA effects;Pathogenic Escherichia coli infection;Parkin-ubiquitin proteasomal system pathway;Alzheimer's disease	44	1	Tubulin beta-2A chain OS=Homo sapiens (Human) OX=9606 GN=TUBB2A PE=1 SV=1	hsa:7280;Q13885;Q6FGZ8;Q8IWR2
10.9917	11.0751	10.9761	9.88402	9.77758	9.94398	FALSE		+	SLF2 KO_Parental	90.3	52	18	28	14	350	40.3	4.42572	0	-1.14579	-19.9137		+	+	Q12792	Pf00241	5756	ENSG00000151239	TWF1		Sensory processing of sound by inner hair cells of the cochlea;Sensory processing of sound by outer hair cells of the cochlea;RHOBTB2 GTPase cycle		3	1	Twinfilin-1 OS=Homo sapiens (Human) OX=9606 GN=TWF1 PE=1 SV=3	A8K5A8;B3KXS6;B4DLX9;hsa:5756;Q12792;Q59G07;Q5U0B1;Q6FHJ1;Q6FHL6;Q6NUK9;Q86XL6;Q8TCD3
11.0683	11.0539	11.1035	9.58271	9.5265	9.67066	FALSE		+	SLF2 KO_Parental	105.097	44	12	40	12	313	35.7	5.31553	0	-1.48195	-33.325		+	+	P04818	Pf00303	7298	ENSG00000176890	TYMS	Pyrimidine metabolism;One carbon pool by folate;Metabolic pathways;Nucleotide metabolism;Antifolate resistance	Interconversion of nucleotide di- and triphosphates;G1/S-Specific Transcription	Fluoropyrimidine activity;One-carbon metabolism;Retinoblastoma gene in cancer;Trans-sulfuration and one-carbon metabolism;One-carbon metabolism and related pathways;Ethanol effects on histone modifications;Pyrimidine metabolism	14	1	Thymidylate synthase OS=Homo sapiens (Human) OX=9606 GN=TYMS PE=1 SV=3	hsa:7298;P04818;Q8WYK3;Q8WYK4
10.7454	10.7265	10.7855	9.28031	9.03205	9.1375	FALSE		+	SLF2 KO_Parental	53.148	63	11	19	11	179	19.6	4.56997	0	-1.60252	-21.6518		+	+	O00762	Pf00179	11065	ENSG00000175063	UBE2C	Ubiquitin mediated proteolysis	Separation of Sister Chromatids;Synthesis of active ubiquitin: roles of E1 and E2 enzymes;Antigen processing: Ubiquitination & Proteasome degradation;APC/C:Cdc20 mediated degradation of Securin;APC/C:Cdh1 mediated degradation of Cdc20 and other APC/C:Cdh1 targeted proteins in late mitosis/early G1;Cdc20:Phospho-APC/C mediated degradation of Cyclin A;CDK-mediated phosphorylation and removal of Cdc…	Gastric cancer network 1;Gastric cancer network 2	22	1	Ubiquitin-conjugating enzyme E2 C OS=Homo sapiens (Human) OX=9606 GN=UBE2C PE=1 SV=1	A6NP33;E1P5N7;G3XAB7;hsa:11065;O00762
9.89648	9.92392	9.97154	8.74987	8.57099	8.8392	FALSE		+	SLF2 KO_Parental	45.764	47	8	12	8	222	23.8	3.91509	0.000169231	-1.21063	-14.7921		+	+	Q16763	Pf00179	27338	ENSG00000108106	UBE2S	Ubiquitin mediated proteolysis	Separation of Sister Chromatids;Antigen processing: Ubiquitination & Proteasome degradation;APC/C:Cdc20 mediated degradation of Securin;APC/C:Cdh1 mediated degradation of Cdc20 and other APC/C:Cdh1 targeted proteins in late mitosis/early G1;Cdc20:Phospho-APC/C mediated degradation of Cyclin A;CDK-mediated phosphorylation and removal of Cdc6;Autodegradation of Cdh1 by Cdh1:APC/C;Assembly of the pr…		20	1	Ubiquitin-conjugating enzyme E2 S OS=Homo sapiens (Human) OX=9606 GN=UBE2S PE=1 SV=2	hsa:27338;Q16763;Q9BTC1
10.2461	10.176	10.4127	8.6268	8.47208	8.54651	FALSE		+	SLF2 KO_Parental	48.548	53	9	16	9	197	22.5	4.50028	0	-1.72983	-20.7942		+	+	Q9NPD8	Pf00179	29089	ENSG00000077152	UBE2T	Fanconi anemia pathway	Synthesis of active ubiquitin: roles of E1 and E2 enzymes;Fanconi Anemia Pathway	Gastric cancer network 2	4	1	Ubiquitin-conjugating enzyme E2 T OS=Homo sapiens (Human) OX=9606 GN=UBE2T PE=1 SV=1	hsa:29089;Q2TU36;Q9NPD8
12.5641	12.536	12.6078	11.5735	11.5278	11.4703	FALSE		+	SLF2 KO_Parental	261.763	46	43	78	43	1129	125.9	5.05584	0	-1.04544	-28.6828		+	+	O75717	Pf00400, Pf12341, Pf12894	11169	ENSG00000198554	WDHD1			Mesodermal commitment pathway	1	1	WD repeat and HMG-box DNA-binding protein 1 OS=Homo sapiens (Human) OX=9606 GN=WDHD1 PE=1 SV=1	C9JW18;F6W0U7;hsa:11169;O75717
5.62936	5.51728	5.81506	4.50462	4.19377	4.39917	FALSE		+	SLF2 KO_Parental	14.75	13	4	4	4	346	37.8	3.28761	0.000673608	-1.28804	-10.2245		+	+	O43542	Pf08423	7517	ENSG00000126215	XRCC3	Homologous recombination	Resolution of D-loop Structures through Holliday Junction Intermediates;Resolution of D-loop Structures through Synthesis-Dependent Strand Annealing (SDSA);Homologous DNA Pairing and Strand Exchange	Fluoropyrimidine activity;Male infertility	7	1	DNA repair protein XRCC3 OS=Homo sapiens (Human) OX=9606 GN=XRCC3 PE=1 SV=1	hsa:7517;O43542;O43568;Q9BU18
9.58327	9.65875	9.47289	8.50383	8.46883	8.56453	FALSE		+	SLF2 KO_Parental	28.279	16	7	7	7	513	54.9	4.19633	9.67742e-05	-1.05924	-17.4282		+	+	Q9H8N7	Pf15997	55893	ENSG00000186918	ZNF395				0	1	Zinc finger protein 395 OS=Homo sapiens (Human) OX=9606 GN=ZNF395 PE=1 SV=2	B3KUY7;D3DST4;hsa:55893;Q6F6H2;Q9BY72;Q9H8N7;Q9NPB2;Q9NS57;Q9NS58;Q9NS59
8.8189	8.68755	8.91498	7.78921	7.73064	7.57592	FALSE		+	SLF2 KO_Parental	18.396	51	6	7	6	155	17.6	3.57258	0.000426727	-1.10856	-12.1005		+	+	Q15649	Pf04438	9326	ENSG00000273611;ENSG00000278574	ZNHIT3				0	1	Zinc finger HIT domain-containing protein 3 OS=Homo sapiens (Human) OX=9606 GN=ZNHIT3 PE=1 SV=2	A8K493;hsa:9326;K7EQP1;Q15649;Q8WVJ3
10.1525	10.3041	10.2124	9.66124	9.29324	9.49885	FALSE		+	SLF2 KO_Parental	66.979	63	10	24	10	197	22.5	2.51638	0.00220771	-0.738567	-6.40891		+		Q8NBT2				SPC24				0	1	Kinetochore protein Spc24 OS=Homo sapiens (Human) OX=9606 GN=SPC24 PE=1 SV=2
8.31832	8.10171	8.39532	7.75422	7.68018	7.5812	FALSE		+	SLF2 KO_Parental	17.204	23	5	5	5	256	29.6	2.39204	0.00263728	-0.599915	-5.9293		+		Q15527				SURF2				0	1	Surfeit locus protein 2 OS=Homo sapiens (Human) OX=9606 GN=SURF2 PE=1 SV=3
7.60066	7.5812	7.62059	6.73471	6.81378	6.79051	FALSE		+	SLF2 KO_Parental	11.611	2	3	3	3	1711	182.4	5.21781	0	-0.821147	-31.4965		+		Q5H9F3				BCORL1				0	1	BCL-6 corepressor-like protein 1 OS=Homo sapiens (Human) OX=9606 GN=BCORL1 PE=1 SV=1
6.94837	6.76951	7.06286	6.15178	6.50144	5.96347	FALSE		+	SLF2 KO_Parental	12.072	26	2	3	2	88	9.8	1.80119	0.00641398	-0.721346	-4.02449		+		Q8N6N7	Pf00887	414149	ENSG00000176244	ACBD7		Mitochondrial Fatty Acid Beta-Oxidation		1	1	Acyl-CoA-binding domain-containing protein 7 OS=Homo sapiens (Human) OX=9606 GN=ACBD7 PE=1 SV=1	A6NCI2;B3KTG8;hsa:414149;Q8N6N7
9.05365	9.0207	8.9952	8.52904	8.30652	8.22304	FALSE		+	SLF2 KO_Parental	28.619	46	5	8	5	99	11.3	2.70895	0.0017579	-0.670322	-7.21715		+		P07311	Pf00708	97	ENSG00000119640	ACYP1	Pyruvate metabolism;Metabolic pathways			2	1	Acylphosphatase-1 OS=Homo sapiens (Human) OX=9606 GN=ACYP1 PE=1 SV=2	A6NDV8;B2R590;hsa:97;P07311
10.9258	10.8994	10.8966	10.3939	10.2748	10.2807	FALSE		+	SLF2 KO_Parental	120.753	46	18	38	18	456	50.1	3.91823	0.000169753	-0.590756	-14.8193		+		P30520	Pf00709	159	ENSG00000035687	ADSS2	Purine metabolism;Alanine, aspartate and glutamate metabolism;Metabolic pathways;Nucleotide metabolism;Biosynthesis of cofactors	Purine ribonucleoside monophosphate biosynthesis		6	1	Adenylosuccinate synthetase isozyme 2 OS=Homo sapiens (Human) OX=9606 GN=ADSS2 PE=1 SV=3	B1AQM5;hsa:159;P30520;Q96EG7
8.74786	8.38111	8.79572	8.10852	8.14822	7.6532	FALSE		+	SLF2 KO_Parental	17.449	18	6	6	6	346	37.2	1.50861	0.0111227	-0.671578	-3.26269		+		P20933	Pf01112	175	ENSG00000038002	AGA	Other glycan degradation;Lysosome	Neutrophil degranulation		3	1	N(4)-(beta-N-acetylglucosaminyl)-L-asparaginase OS=Homo sapiens (Human) OX=9606 GN=AGA PE=1 SV=2	B2R7H2;D3DP47;hsa:175;P20933;Q4W5Q2;Q6FHN6;Q9UCK6;Q9UCK7;Q9UCK8
9.26515	9.35425	9.33561	8.73064	8.59768	8.59731	FALSE		+	SLF2 KO_Parental	31.177	40	6	11	6	172	20	3.69509	0.00033605	-0.676461	-13.004		+		Q9Y3D8	Pf13238	102157402	ENSG00000085231;ENSG00000279247	AK6	Purine metabolism;Metabolic pathways;Nucleotide metabolism;Biosynthesis of cofactors;Ribosome biogenesis in eukaryotes	Interconversion of nucleotide di- and triphosphates		6	1	Adenylate kinase isoenzyme 6 OS=Homo sapiens (Human) OX=9606 GN=AK6 PE=1 SV=1	A8MSZ6;hsa:102157402;Q5F2S9;Q9Y3D8
7.88325	7.92659	7.8857	7.2937	7.32373	7.28448	FALSE		+	SLF2 KO_Parental	18.155	17	4	5	4	256	27.4	5.27316	0	-0.597878	-32.5195		+		Q96B36	Pf15798	84335	ENSG00000204673	AKT1S1	Autophagy;mTOR signaling pathway;AMPK signaling pathway;Longevity regulating pathway;Longevity regulating pathway;Thermogenesis;Shigellosis	mTORC1-mediated signalling;HSF1-dependent transactivation;Constitutive Signaling by AKT1 E17K in Cancer;AKT phosphorylates targets in the cytosol	Target of rapamycin (TOR) signaling;Factors and pathways affecting insulin-like growth factor (IGF1)-Akt signaling;VEGFA-VEGFR2 signaling pathway;Focal adhesion: PI3K-Akt-mTOR-signaling pathway;Clear cell renal cell carcinoma pathways;Thermogenesis;Fragile X syndrome;Neurodegeneration with brain iron accumulation (NBIA) subtypes pathway;Thyroid hormones production and peripheral downstream signal…	25	1	Proline-rich AKT1 substrate 1 OS=Homo sapiens (Human) OX=9606 GN=AKT1S1 PE=1 SV=1	A8MTQ1;B2RE93;hsa:84335;J3KPM3;Q96B36;Q96BI4;Q96IK7;Q96NG2;Q9BWR5
8.89785	8.73505	8.82591	8.11842	8.14873	8.08002	FALSE		+	SLF2 KO_Parental	25.037	13	8	8	8	640	70.5	3.79242	0.000151203	-0.703879	-13.7677		+		P13196	Pf00155, Pf09029	211	ENSG00000023330	ALAS1	Glycine, serine and threonine metabolism;Porphyrin metabolism;Metabolic pathways;Biosynthesis of cofactors	Transcriptional activation of mitochondrial biogenesis;PPARA activates gene expression;Heme biosynthesis	Constitutive androstane receptor pathway;Nuclear receptors meta-pathway;Hemesynthesis defects and porphyrias;Heme biosynthesis	11	1	5-aminolevulinate synthase, nonspecific, mitochondrial OS=Homo sapiens (Human) OX=9606 GN=ALAS1 PE=1 SV=2	hsa:211;P13196
11.4962	11.3485	11.5173	10.8714	10.8557	10.7773	FALSE		+	SLF2 KO_Parental	81.882	52	11	53	11	257	26.9	3.28687	0.000672694	-0.619186	-10.22		+		Q86V81	Pf00076, Pf13865	10189		ALYREF	Nucleocytoplasmic transport;mRNA surveillance pathway;Spliceosome;Amyotrophic lateral sclerosis;Herpes simplex virus 1 infection	mRNA Splicing - Major Pathway;mRNA 3'-end processing;RNA Polymerase II Transcription Termination;Transport of Mature mRNA derived from an Intron-Containing Transcript;Transport of the SLBP independent Mature mRNA;Transport of the SLBP Dependant Mature mRNA;Transport of Mature mRNA Derived from an Intronless Transcript		12	1	THO complex subunit 4 OS=Homo sapiens (Human) OX=9606 GN=ALYREF PE=1 SV=3	hsa:10189;O43672;Q86V81
5.79701	5.56072	5.75221	5.07895	4.98185	4.74416	FALSE		+	SLF2 KO_Parental	16.15	25	3	3	3	183	19.6	2.4746	0.00226681	-0.768325	-6.24422		+		Q53RE8	Pf12796	51239	ENSG00000213337	ANKRD39				0	1	Ankyrin repeat domain-containing protein 39 OS=Homo sapiens (Human) OX=9606 GN=ANKRD39 PE=1 SV=1	hsa:51239;Q53RE8;Q59FU2;Q8N5X5;Q9P0S5
6.30561	6.31288	6.42122	5.79961	5.57592	5.69766	FALSE		+	SLF2 KO_Parental	7.673	7	2	2	2	368	41.1	3.03185	0.00095586	-0.655509	-8.77666		+		Q6AI12	Pf13637	91369	ENSG00000154945	ANKRD40				0	1	Ankyrin repeat domain-containing protein 40 OS=Homo sapiens (Human) OX=9606 GN=ANKRD40 PE=1 SV=2	hsa:91369;Q6AI12;Q96E32
11.5794	11.5428	11.5654	10.7821	10.7594	10.7682	FALSE		+	SLF2 KO_Parental	107.983	73	21	43	20	320	35.9	6.42756	0	-0.792639	-63.2773		+		P08758	Pf00191	308	ENSG00000164111	ANXA5		Platelet degranulation	Apoptosis-related network due to altered Notch3 in ovarian cancer;Interactions between LOXL4 and oxidative stress pathway;Prostaglandin synthesis and regulation	4	1	Annexin A5 OS=Homo sapiens (Human) OX=9606 GN=ANXA5 PE=1 SV=2	D3DNW7;hsa:308;P08758;Q6FHB3;Q6FI16;Q8WV69;Q9UDH9
6.28355	6.12102	6.29094	5.43962	5.51096	5.49825	FALSE		+	SLF2 KO_Parental	2.111	2	1	1	1	302	34.3	3.63538	0.000318101	-0.74889	-12.5559		+		Q63HQ0	Pf15745	55435	ENSG00000138660	AP1AR				0	1	AP-1 complex-associated regulatory protein OS=Homo sapiens (Human) OX=9606 GN=AP1AR PE=1 SV=1	B2RCV7;hsa:55435;Q63HQ0;Q96GG6;Q9H0V0;Q9P1L4
5.86542	5.79701	6.07039	5.15381	4.82273	4.8125	FALSE		+	SLF2 KO_Parental	2.949	4	2	2	2	384	46.4	2.67325	0.00182376	-0.981264	-7.06094		+		Q9HC16	Pf05240, Pf18782	60489	ENSG00000239713	APOBEC3G	Viral life cycle;Human immunodeficiency virus 1 infection		Dual hijack model of Vif in HIV infection	3	1	DNA dC->dU-editing enzyme APOBEC-3G OS=Homo sapiens (Human) OX=9606 GN=APOBEC3G PE=1 SV=1	B2RDR9;hsa:60489;Q45F02;Q5TF77;Q7Z2N1;Q7Z2N4;Q9H9H8;Q9HC16
9.21747	9.17717	9.22304	8.31379	8.08055	8.38241	FALSE		+	SLF2 KO_Parental	42.457	15	15	15	14	1023	113.8	3.28992	0.000675136	-0.946977	-10.2385		+		Q6P4F7	Pf00620	9824	ENSG00000198826;ENSG00000275568	ARHGAP11A		RHOA GTPase cycle		1	1	Rho GTPase-activating protein 11A OS=Homo sapiens (Human) OX=9606 GN=ARHGAP11A PE=1 SV=2	B4DZN9;hsa:9824;Q6P4F7;Q6PI96;Q9Y3S6
9.1814	9.1192	9.06016	8.51254	8.2446	8.18041	FALSE		+	SLF2 KO_Parental	20.967	38	4	11	3	112	12.3	2.77384	0.0016453	-0.807735	-7.50893		+		P56211	Pf04667	10776	ENSG00000128989	ARPP19		MASTL Facilitates Mitotic Progression		1	1	cAMP-regulated phosphoprotein 19 OS=Homo sapiens (Human) OX=9606 GN=ARPP19 PE=1 SV=2	B2R497;hsa:10776;P56211;Q6IAM2;Q86TA6;Q9UD70
5.21723	5.30743	5.37851	4.39232	4.57289	4.70598	FALSE		+	SLF2 KO_Parental	8.941	6	2	2	2	421	47.1	2.72353	0.00167689	-0.743995	-7.28184		+		Q9NWX5	Pf00023, Pf07525	140459	ENSG00000148331	ASB6		Antigen processing: Ubiquitination & Proteasome degradation;Neddylation		2	1	Ankyrin repeat and SOCS box protein 6 OS=Homo sapiens (Human) OX=9606 GN=ASB6 PE=1 SV=1	hsa:140459;Q5SZB7;Q9BV15;Q9NWX5
8.94749	8.89936	9.0232	8.02791	7.9542	7.91229	FALSE		+	SLF2 KO_Parental	44.476	48	6	10	5	204	23	4.43963	0	-0.991885	-20.075		+		Q9Y294	Pf04729	25842	ENSG00000111875	ASF1A		Formation of Senescence-Associated Heterochromatin Foci (SAHF)	22q11.2 copy number variation syndrome	2	1	Histone chaperone ASF1A OS=Homo sapiens (Human) OX=9606 GN=ASF1A PE=1 SV=1	hsa:25842;Q6IA08;Q9P014;Q9Y294
6.55919	6.62936	6.83794	5.97957	5.95884	6.04002	FALSE		+	SLF2 KO_Parental	9.975	5	2	2	2	643	72	2.84284	0.00137992	-0.682686	-7.83065		+		Q9NWL6	Pf00733	54529	ENSG00000138381	ASNSD1				0	1	Asparagine synthetase domain-containing protein 1 OS=Homo sapiens (Human) OX=9606 GN=ASNSD1 PE=2 SV=2	D3DPH6;hsa:54529;Q3LIC3;Q4ZG45;Q9NWL6
11.2311	11.1633	11.2514	10.4767	10.4244	10.4442	FALSE		+	SLF2 KO_Parental	132.691	21	36	46	36	1844	207.4	4.81596	0	-0.766829	-24.9673		+		Q96QE3	Pf00004	79915	ENSG00000176208	ATAD5				0	1	ATPase family AAA domain-containing protein 5 OS=Homo sapiens (Human) OX=9606 GN=ATAD5 PE=1 SV=4	hsa:79915;Q05DH0;Q69YR6;Q96QE3;Q9H9I1
9.79831	9.82448	9.80478	9.24769	8.93399	8.95652	FALSE		+	SLF2 KO_Parental	13.295	51	4	6	4	68	7.4	2.77871	0.00160941	-0.763124	-7.53122		+		O00244	Pf00403	475	ENSG00000177556	ATOX1	Mineral absorption	Detoxification of Reactive Oxygen Species;Ion influx/efflux at host-pathogen interface	Copper homeostasis	4	1	Copper transport protein ATOX1 OS=Homo sapiens (Human) OX=9606 GN=ATOX1 PE=1 SV=1	A8KAJ8;D3DQI2;hsa:475;O00244;Q2M1R6;Q56AP3
12.4614	12.4519	12.4469	11.8133	11.741	11.7455	FALSE		+	SLF2 KO_Parental	201.588	38	38	77	37	1075	113.3	5.06681	0	-0.686784	-28.8651		+		Q8WWM7	Pf06741, Pf07145, Pf14438	11273	ENSG00000168488	ATXN2L	Amyotrophic lateral sclerosis;Spinocerebellar ataxia;Pathways of neurodegeneration		16p11.2 distal deletion syndrome	4	1	Ataxin-2-like protein OS=Homo sapiens (Human) OX=9606 GN=ATXN2L PE=1 SV=2	A8K1R6;B9EGM2;E9PAR9;hsa:11273;O95135;Q63ZY4;Q6NVJ8;Q6PJW6;Q8IU61;Q8IU95;Q8WWM3;Q8WWM4;Q8WWM5;Q8WWM6;Q8WWM7;Q99703
8.15684	8.08215	8.46066	7.67596	7.6575	7.42122	FALSE		+	SLF2 KO_Parental	11.769	31	2	4	2	97	10.8	1.98893	0.00465784	-0.648325	-4.57033		+		Q96GX2		552889	ENSG00000253719	ATXN7L3B				0	1	Ataxin-7-like protein 3B OS=Homo sapiens (Human) OX=9606 GN=ATXN7L3B PE=1 SV=2	hsa:552889;Q96GX2
10.9548	11.0783	11.0305	10.1187	9.96636	10.1244	FALSE		+	SLF2 KO_Parental	88.468	46	15	26	15	344	39.3	3.9501	0.000173776	-0.951366	-15.0978		+		Q96GD4	Pf00069	9212	ENSG00000178999	AURKB		APC/C:Cdh1 mediated degradation of Cdc20 and other APC/C:Cdh1 targeted proteins in late mitosis/early G1;Separation of Sister Chromatids;Regulation of TP53 Activity through Phosphorylation;Resolution of Sister Chromatid Cohesion;RHO GTPases Activate Formins;EML4 and NUDC in mitotic spindle formation;SUMOylation of DNA replication proteins;Amplification of signal from unattached kinetochores via a…	Microtubule cytoskeleton regulation;ATM signaling in development and disease	12	1	Aurora kinase B OS=Homo sapiens (Human) OX=9606 GN=AURKB PE=1 SV=3	B4DNM4;C7G533;C7G534;C7G535;D3DTR4;hsa:9212;J9JID1;O14630;O60446;O95083;Q96DV5;Q96GD4;Q9UQ46
4.97728	5.07039	5.03122	4.07895	4.01792	4.26303	FALSE		+	SLF2 KO_Parental	2.138	2	1	1	1	361	40.7	3.49381	0.000459259	-0.906327	-11.5516		+		Q67FW5	Pf00535	146712	ENSG00000175711;ENSG00000277033	B3GNTL1		O-linked glycosylation of mucins		1	1	UDP-GlcNAc:betaGal beta-1,3-N-acetylglucosaminyltransferase-like protein 1 OS=Homo sapiens (Human) OX=9606 GN=B3GNTL1 PE=2 SV=2	hsa:146712;Q67FW5;Q6GV30;Q8WUT3
9.0493	9.09355	9.13622	8.44045	8.26959	8.34252	FALSE		+	SLF2 KO_Parental	46.823	29	9	12	9	457	49.6	3.74285	0.000287019	-0.74217	-13.3735		+		O95429	Pf02179	9530	ENSG00000156735	BAG4	TNF signaling pathway	Signaling by FGFR1 in disease;Regulation of HSF1-mediated heat shock response;Signaling by plasma membrane FGFR1 fusions;TNF signaling	Oxidative damage response	6	1	BAG family molecular chaperone regulator 4 OS=Homo sapiens (Human) OX=9606 GN=BAG4 PE=1 SV=1	B4E217;hsa:9530;O95429;O95818
6.15178	6.18388	6.09803	5.61765	5.37851	5.56986	FALSE		+	SLF2 KO_Parental	2.055	2	1	1	1	552	60.8	2.89061	0.00116603	-0.622558	-8.06057		+		Q9UQB8	Pf07653, Pf08397	10458	ENSG00000175866	BAIAP2	Adherens junction;Regulation of actin cytoskeleton;Pathogenic Escherichia coli infection;Yersinia infection	Regulation of actin dynamics for phagocytic cup formation;FCGR3A-mediated phagocytosis;RAC1 GTPase cycle;RAC3 GTPase cycle;VEGFA-VEGFR2 Pathway;CDC42 GTPase cycle;RHO GTPases Activate WASPs and WAVEs	Regulation of actin cytoskeleton	12	1	Brain-specific angiogenesis inhibitor 1-associated protein 2 OS=Homo sapiens (Human) OX=9606 GN=BAIAP2 PE=1 SV=1	hsa:10458;O43858;Q53HB1;Q86WC1;Q8N5C0;Q96CR7;Q9UBR3;Q9UQ43;Q9UQB8
10.8903	10.7967	10.8289	10.0161	9.94691	9.96492	FALSE		+	SLF2 KO_Parental	77.689	35	11	23	11	386	42.9	4.82387	0	-0.862649	-25.0818		+		P54687	Pf01063	586	ENSG00000060982	BCAT1	Cysteine and methionine metabolism;Valine, leucine and isoleucine degradation;Valine, leucine and isoleucine biosynthesis;Pantothenate and CoA biosynthesis;Metabolic pathways;2-Oxocarboxylic acid metabolism;Biosynthesis of amino acids;Biosynthesis of cofactors	Branched-chain amino acid catabolism	Amino acid metabolism;One-carbon metabolism and related pathways	11	1	Branched-chain-amino-acid aminotransferase, cytosolic OS=Homo sapiens (Human) OX=9606 GN=BCAT1 PE=1 SV=3	B3KY27;B7Z2M5;B7Z5L0;F5H5E4;hsa:586;P54687;Q68DQ7;Q96MY9
11.3155	11.3046	11.4053	10.7949	10.6782	10.6682	FALSE		+	SLF2 KO_Parental	129.331	23	32	39	32	1417	158.9	3.57911	0.000429136	-0.628044	-12.1471		+		P54132	Pf00270, Pf00271, Pf00570, Pf08072, Pf09382, Pf16124, Pf16202, Pf16204	641	ENSG00000197299	BLM	Homologous recombination;Fanconi anemia pathway	Regulation of TP53 Activity through Phosphorylation;Processing of DNA double-strand break ends;Presynaptic phase of homologous DNA pairing and strand exchange;G2/M DNA damage checkpoint;HDR through Single Strand Annealing (SSA);Impaired BRCA2 binding to RAD51;Resolution of D-loop Structures through Holliday Junction Intermediates;Resolution of D-loop Structures through Synthesis-Dependent Strand …		19	1	Bloom syndrome protein OS=Homo sapiens (Human) OX=9606 GN=BLM PE=1 SV=1	hsa:641;P54132;Q52M96
7.51175	7.66178	7.6279	7.02569	6.80478	6.98868	FALSE		+	SLF2 KO_Parental	1.743	2	1	1	1	484	52.4	2.88934	0.00116521	-0.660758	-8.05438		+		Q8TDL5	Pf01273, Pf02886	92747	ENSG00000125999	BPIFB1		Antimicrobial peptides		1	1	BPI fold-containing family B member 1 OS=Homo sapiens (Human) OX=9606 GN=BPIFB1 PE=1 SV=1	A8K2H8;hsa:92747;Q5QP43;Q6UWY1;Q6ZRU7;Q8TDL5;Q96HK6;Q9BQP8;Q9BWZ6;Q9H4V6
10.3078	10.3542	10.4464	9.79831	9.65213	9.79977	FALSE		+	SLF2 KO_Parental	103.023	38	23	28	22	821	88.1	3.20337	0.000821383	-0.619391	-9.72475		+		Q6PJG6	Pf02985	221927	ENSG00000106009	BRAT1				0	1	BRCA1-associated ATM activator 1 OS=Homo sapiens (Human) OX=9606 GN=BRAT1 PE=1 SV=2	A4D200;C9JY24;hsa:221927;Q6PJG6;Q8IW85;Q8IZ43;Q8WVR8;Q96IV9;Q9H7J8;Q9UFA3
10.5824	10.5762	10.6454	9.82161	9.67772	9.78758	FALSE		+	SLF2 KO_Parental	95.375	15	27	30	27	1863	207.6	4.17589	9.43026e-05	-0.839034	-17.2221		+		P38398	Pf00097, Pf00533, Pf12820	672	ENSG00000012048	BRCA1	Platinum drug resistance;Homologous recombination;Fanconi anemia pathway;Ubiquitin mediated proteolysis;PI3K-Akt signaling pathway;MicroRNAs in cancer;Breast cancer	Meiotic synapsis;SUMOylation of DNA damage response and repair proteins;TP53 Regulates Transcription of DNA Repair Genes;Recruitment and ATM-mediated phosphorylation of repair and signaling proteins at DNA double strand breaks;Regulation of TP53 Activity through Phosphorylation;G2/M DNA damage checkpoint;HDR through Single Strand Annealing (SSA);Processing of DNA double-strand break ends;Presynap…	Androgen receptor signaling pathway;miRNA regulation of DNA damage response;Glioblastoma signaling pathways;Hepatitis C and hepatocellular carcinoma;Pathways affected in adenoid cystic carcinoma;PI3K-Akt signaling pathway;Breast cancer pathway;DNA repair pathways, full network;Malignant pleural mesothelioma;Nucleotide excision repair in xeroderma pigmentosum;SMC1/SMC3 role in DNA damage - Corneli…	43	1	Breast cancer type 1 susceptibility protein OS=Homo sapiens (Human) OX=9606 GN=BRCA1 PE=1 SV=2	E9PFZ0;hsa:672;O15129;P38398;Q1RMC1;Q3LRJ0;Q3LRJ6;Q6IN79;Q7KYU9
10.3283	10.2503	10.3615	9.67048	9.77083	9.72024	FALSE		+	SLF2 KO_Parental	81.211	19	18	22	18	1235	135.3	3.76018	0.000206486	-0.592863	-13.5101		+		Q9H0E9	Pf00439	10902	ENSG00000112983	BRD8		HATs acetylate histones		1	1	Bromodomain-containing protein 8 OS=Homo sapiens (Human) OX=9606 GN=BRD8 PE=1 SV=2	hsa:10902;O43178;Q15355;Q58AB0;Q59GN0;Q969M9;Q9H0E9
11.5573	11.6719	11.5498	11.0648	10.8203	10.9015	FALSE		+	SLF2 KO_Parental	128.019	77	16	46	15	206	22.2	2.89771	0.00113804	-0.664139	-8.09525		+		P20290	Pf01849	689	ENSG00000145741	BTF3			Orexin receptor pathway	1	1	Transcription factor BTF3 OS=Homo sapiens (Human) OX=9606 GN=BTF3 PE=1 SV=1	A8K510;hsa:689;P20290;Q13893;Q76M56
9.70131	9.62972	9.73539	9.04029	8.93281	8.9952	FALSE		+	SLF2 KO_Parental	46.081	31	7	14	7	281	31.9	4.03622	0.000187234	-0.699372	-15.876		+		O43709	Pf08241, Pf12589	114049	ENSG00000071462	BUD23		Major pathway of rRNA processing in the nucleolus and cytosol;rRNA modification in the nucleus and cytosol	7q11.23 copy number variation syndrome	3	1	Probable 18S rRNA (guanine-N(7))-methyltransferase OS=Homo sapiens (Human) OX=9606 GN=BUD23 PE=1 SV=2	A8K501;C9K060;hsa:114049;O43709;Q96P12;Q9BQ58;Q9HBP9
9.34141	9.23769	9.38241	8.69453	8.59656	8.58233	FALSE		+	SLF2 KO_Parental	48.557	58	5	13	5	126	13.2	3.62835	0.000316411	-0.696026	-12.504		+		Q99622	Pf14974	113246	ENSG00000111678	C12orf57				0	1	Protein C10 OS=Homo sapiens (Human) OX=9606 GN=C12orf57 PE=1 SV=1	B2R4Q6;hsa:113246;Q99622
3.82782	4.19377	4.30743	3.37851	3.40599	3.27798	FALSE		+	SLF2 KO_Parental	4.868	11	2	3	2	245	27.6	2.13844	0.00389907	-0.75551	-5.04227		+		Q5U649	Pf15047	144608	ENSG00000182993	C12orf60				0	1	Uncharacterized protein C12orf60 OS=Homo sapiens (Human) OX=9606 GN=C12orf60 PE=2 SV=2	A8K1M7;hsa:144608;Q5U649;Q5XKK8;Q8IXY2
6.8125	6.84423	7.02348	6.3505	6.29278	6.26303	FALSE		+	SLF2 KO_Parental	17.168	6	4	4	4	853	96.5	2.95595	0.00104265	-0.591299	-8.38495		+		Q9NSG2	Pf14868	55732	ENSG00000000460	C1orf112				0	1	Uncharacterized protein C1orf112 OS=Homo sapiens (Human) OX=9606 GN=C1orf112 PE=1 SV=1	A6NFP1;B3KU42;hsa:55732;Q3KNQ1;Q9H8L5;Q9NSG2;Q9NVJ0
9.96723	9.8662	10.1264	9.17268	9.15659	8.88966	FALSE		+	SLF2 KO_Parental	31.446	46	9	10	9	182	20.6	2.81036	0.00147221	-0.913649	-7.67768		+		Q8N6N3	Pf15559	148423	ENSG00000162642	C1orf52				0	1	UPF0690 protein C1orf52 OS=Homo sapiens (Human) OX=9606 GN=C1orf52 PE=1 SV=1	B3KX89;hsa:148423;Q8N6N3;Q8TDK5;Q8TDK6
10.3064	10.1938	10.2743	9.53294	9.56262	9.40621	FALSE		+	SLF2 KO_Parental	47.07	50	13	18	13	232	25.8	3.68786	0.000334373	-0.757556	-12.9489		+		Q9BVC5	Pf15323	79074	ENSG00000135974	C2orf49		tRNA processing in the nucleus		1	1	Ashwin OS=Homo sapiens (Human) OX=9606 GN=C2orf49 PE=1 SV=1	B3KXN3;B4E2G9;hsa:79074;Q9BVC5
9.36894	9.23745	9.37613	8.63735	8.66782	8.70113	FALSE		+	SLF2 KO_Parental	29.957	40	5	8	5	194	22.1	3.76245	0.000146277	-0.658738	-13.5281		+		Q9BRJ6	Pf10180	84310	ENSG00000146540	C7orf50				0	1	Uncharacterized protein C7orf50 OS=Homo sapiens (Human) OX=9606 GN=C7orf50 PE=1 SV=1	hsa:84310;Q9BRJ6
9.76072	9.71201	9.72537	8.76321	8.79279	8.7662	FALSE		+	SLF2 KO_Parental	44.227	33	11	14	11	341	39	6.19648	0	-0.958633	-55.3889		+		Q5T6V5	Pf10343	84267	ENSG00000165118	C9orf64				0	1	Queuosine salvage protein OS=Homo sapiens (Human) OX=9606 GN=C9orf64 PE=1 SV=1	B2RPI6;hsa:84267;Q5T6V5;Q8N2B1;Q9BT18
10.883	10.8074	10.9535	10.0976	9.9526	9.90358	FALSE		+	SLF2 KO_Parental	68.837	49	12	21	12	289	33.7	3.62288	0.000315294	-0.896703	-12.4639		+		Q9NZ63	Pf07052	51759	ENSG00000136819	C9orf78				0	1	Telomere length and silencing protein 1 homolog OS=Homo sapiens (Human) OX=9606 GN=C9orf78 PE=1 SV=1	B3KPX8;hsa:51759;Q8WVU6;Q9NT39;Q9NZ63
11.6345	11.6389	11.627	10.9833	10.9139	10.7753	FALSE		+	SLF2 KO_Parental	75.866	37	11	35	11	228	26.2	3.57615	0.000428652	-0.742639	-12.126		+		Q9HB71	Pf04969, Pf05002, Pf09032	27101	ENSG00000116161	CACYBP	Wnt signaling pathway		Gastric cancer network 2	2	1	Calcyclin-binding protein OS=Homo sapiens (Human) OX=9606 GN=CACYBP PE=1 SV=2	B2ZWH2;B3KSF1;hsa:27101;O60666;Q5R370;Q5R371;Q9HB71
12.0375	12.0456	12.1092	11.3227	11.1377	11.1	FALSE		+	SLF2 KO_Parental	106.283	28	17	49	17	709	78.3	3.57355	0.000426966	-0.877321	-12.1074		+		Q14444	Pf12287, Pf18293	4076	ENSG00000135387	CAPRIN1				0	1	Caprin-1 OS=Homo sapiens (Human) OX=9606 GN=CAPRIN1 PE=1 SV=2	A6NMY7;D3DR06;hsa:4076;Q14444;Q15074;Q6IMN4;Q6IMN7;Q9BV09
12.4248	12.5113	12.4337	11.6695	11.5058	11.5403	FALSE		+	SLF2 KO_Parental	219.121	50	37	72	37	748	85.4	4.00031	0.000181668	-0.88473	-15.5469		+		P49589	Pf01406	833	ENSG00000110619;ENSG00000278191	CARS1	Aminoacyl-tRNA biosynthesis	Cytosolic tRNA aminoacylation;Signaling by ALK fusions and activated point mutants		3	1	Cysteine--tRNA ligase, cytoplasmic OS=Homo sapiens (Human) OX=9606 GN=CARS1 PE=1 SV=3	hsa:833;P49589;Q53XI8;Q5HYE4;Q9HD24;Q9HD25
10.1011	10.1685	10.1088	9.48985	9.37417	9.41066	FALSE		+	SLF2 KO_Parental	49.615	46	10	16	9	277	31.6	4.19548	9.65795e-05	-0.701235	-17.4195		+		P42574	Pf00656	836	ENSG00000164305	CASP3	Platinum drug resistance;MAPK signaling pathway;p53 signaling pathway;Apoptosis;Apoptosis;Natural killer cell mediated cytotoxicity;IL-17 signaling pathway;TNF signaling pathway;Serotonergic synapse;Non-alcoholic fatty liver disease;AGE-RAGE signaling pathway in diabetic complications;Alcoholic liver disease;Alzheimer disease;Parkinson disease;Amyotrophic lateral sclerosis;Huntington disease;Prio…	Degradation of the extracellular matrix;Apoptosis induced DNA fragmentation;Signaling by Hippo;Activation of caspases through apoptosome-mediated cleavage;SMAC (DIABLO) binds to IAPs;SMAC(DIABLO)-mediated dissociation of IAP:caspase complexes;Caspase activation via Dependence Receptors in the absence of ligand;Pyroptosis;Caspase-mediated cleavage of cytoskeletal proteins;NADE modulates death sign…	miRNA regulation of DNA damage response;Prolactin signaling pathway;Alzheimer's disease and miRNA effects;TNF-alpha signaling pathway;AGE/RAGE pathway;Allograft rejection;Corticotropin-releasing hormone signaling pathway;Parkinson's disease pathway;Oncostatin M signaling pathway;Brain-derived neurotrophic factor (BDNF) signaling pathway;Spinal cord injury;Amyotrophic lateral sclerosis (ALS);Nanom…	101	1	Caspase-3 OS=Homo sapiens (Human) OX=9606 GN=CASP3 PE=1 SV=2	A8K5M2;D3DP53;hsa:836;P42574;Q96AN1;Q96KP2
9.01039	9.08162	9.13571	8.4149	8.38024	8.39318	FALSE		+	SLF2 KO_Parental	40.105	19	10	12	7	604	67.1	4.25615	0	-0.679799	-18.0454		+		O43439	Pf01753, Pf07531, Pf08788	9139	ENSG00000078699	CBFA2T2				0	1	Protein CBFA2T2 OS=Homo sapiens (Human) OX=9606 GN=CBFA2T2 PE=1 SV=1	B2RAE6;F8W6D7;hsa:9139;O43439;Q5TGE4;Q5TGE5;Q5TGE6;Q5TGE7;Q8IWF3;Q96B06;Q96L00;Q9H436;Q9UJP8;Q9UJP9;Q9UP24
9.33718	9.26608	9.34274	8.74517	8.66285	8.48543	FALSE		+	SLF2 KO_Parental	78.392	61	9	35	8	185	21.4	2.97815	0.00102367	-0.684186	-8.49782		+		P83916	Pf00385, Pf01393	10951	ENSG00000108468	CBX1		HCMV Early Events	Effect of progerin on genes involved in Hutchinson-Gilford progeria syndrome	2	1	Chromobox protein homolog 1 OS=Homo sapiens (Human) OX=9606 GN=CBX1 PE=1 SV=1	hsa:10951;P23197;P83916
11.9945	11.943	11.9522	11.3531	11.3053	11.24	FALSE		+	SLF2 KO_Parental	104.53	62	10	52	8	183	20.8	4.27286	0	-0.663758	-18.2215		+		Q13185	Pf00385, Pf01393	11335	ENSG00000122565	CBX3	Shigellosis	Transcriptional Regulation by E2F6;RNA Polymerase I Promoter Escape;ERCC6 (CSB) and EHMT2 (G9a) positively regulate rRNA expression	Exercise-induced circadian regulation;Effect of progerin on genes involved in Hutchinson-Gilford progeria syndrome;NIPBL role in DNA damage - Cornelia de Lange syndrome	7	1	Chromobox protein homolog 3 OS=Homo sapiens (Human) OX=9606 GN=CBX3 PE=1 SV=4	hsa:11335;Q13185;Q96CD7;Q99409;Q9BVS3;Q9P0Z6
7.37243	7.20653	7.38802	6.8392	6.66818	6.52042	FALSE		+	SLF2 KO_Parental	21.676	19	5	6	5	279	30.5	2.39394	0.00264079	-0.64639	-5.93641		+		Q8IWD4	Pf15810	150275	ENSG00000159873	CCDC117				0	1	Coiled-coil domain-containing protein 117 OS=Homo sapiens (Human) OX=9606 GN=CCDC117 PE=1 SV=1	A8K0F1;B7Z2V1;B7Z860;hsa:150275;Q6ICA7;Q8IWD4;Q8N278
11.8519	11.8026	11.8715	11.1798	11.034	11.015	FALSE		+	SLF2 KO_Parental	105.487	63	21	46	21	223	25.8	3.78214	0.000149558	-0.765725	-13.685		+		Q96CT7	Pf06244	115098	ENSG00000007080	CCDC124			VEGFA-VEGFR2 signaling pathway	1	1	Coiled-coil domain-containing protein 124 OS=Homo sapiens (Human) OX=9606 GN=CCDC124 PE=1 SV=1	hsa:115098;Q96CT7
10.6622	10.489	10.7722	9.89648	9.80187	9.90899	FALSE		+	SLF2 KO_Parental	50.13	47	14	19	13	289	33.2	3.01101	0.000944361	-0.772024	-8.66749		+		Q6PK04		339230	ENSG00000185298	CCDC137				0	1	Coiled-coil domain-containing protein 137 OS=Homo sapiens (Human) OX=9606 GN=CCDC137 PE=1 SV=1	hsa:339230;Q6PK04
6.71287	6.71836	6.73606	6.12102	5.98868	5.99095	FALSE		+	SLF2 KO_Parental	1.877	1	1	1	1	1237	143	4.00096	0.00018227	-0.68888	-15.5528		+		Q8IYA2	Pf12001, Pf14915			CCDC144CP				0	1	Putative coiled-coil domain-containing protein 144C OS=Homo sapiens (Human) OX=9606 GN=CCDC144CP PE=5 SV=3	B7WNP5;Q8IYA2
7.82972	7.92303	7.92719	7.35226	7.24317	7.30925	FALSE		+	SLF2 KO_Parental	22.453	14	7	7	7	488	57.5	3.71671	0.000280433	-0.591751	-13.17		+		Q9BR77		84318	ENSG00000120647	CCDC77				0	1	Coiled-coil domain-containing protein 77 OS=Homo sapiens (Human) OX=9606 GN=CCDC77 PE=1 SV=1	B4DDE8;hsa:84318;Q9BR77
11.3582	11.2871	11.3622	10.3627	10.3333	10.3172	FALSE		+	SLF2 KO_Parental	78.215	44	22	29	22	441	49.9	5.44448	0	-0.998096	-35.9002		+		Q7Z6B0		55297	ENSG00000123106	CCDC91				0	1	Coiled-coil domain-containing protein 91 OS=Homo sapiens (Human) OX=9606 GN=CCDC91 PE=1 SV=2	B3KSA3;C9JR07;hsa:55297;Q68D43;Q6IA78;Q7Z6B0;Q8NEN7;Q9NUW9
9.18512	9.38392	9.24864	8.53955	8.18537	8.44915	FALSE		+	SLF2 KO_Parental	43.814	36	11	13	11	398	45.3	2.71906	0.00167319	-0.881206	-7.26194		+		O95067	Pf00134, Pf02984	9133	ENSG00000157456	CCNB2	FoxO signaling pathway;Cell cycle;Oocyte meiosis;p53 signaling pathway;Cellular senescence;Progesterone-mediated oocyte maturation;Human T-cell leukemia virus 1 infection;Human immunodeficiency virus 1 infection	Regulation of PLK1 Activity at G2/M Transition;Resolution of Sister Chromatid Cohesion;Initiation of Nuclear Envelope (NE) Reformation;The role of GTSE1 in G2/M progression after G2 checkpoint;Nuclear Pore Complex (NPC) Disassembly;Cyclin A/B1/B2 associated events during G2/M transition;Golgi Cisternae Pericentriolar Stack Reorganization;Polo-like kinase mediated events;Condensation of Prometapha…	miRNA regulation of DNA damage response;Cell cycle;Retinoblastoma gene in cancer;TGF-beta signaling pathway;IL-18 signaling pathway;DNA damage response	25	1	G2/mitotic-specific cyclin-B2 OS=Homo sapiens (Human) OX=9606 GN=CCNB2 PE=1 SV=1	B3KM93;hsa:9133;O95067;Q6FI99
9.35711	9.50224	9.42438	8.80058	8.68335	8.78725	FALSE		+	SLF2 KO_Parental	55.281	36	10	15	10	323	37.6	3.55678	0.000422457	-0.670851	-11.9884		+		P51946	Pf00134, Pf16899	902	ENSG00000134480	CCNH	Basal transcription factors;Nucleotide excision repair;Cell cycle	RUNX1 regulates transcription of genes involved in differentiation of HSCs;NoRC negatively regulates rRNA expression;RNA Polymerase I Transcription Initiation;RNA Polymerase I Promoter Escape;RNA Polymerase I Transcription Termination;RNA Pol II CTD phosphorylation and interaction with CE during HIV infection;mRNA Capping;RNA Pol II CTD phosphorylation and interaction with CE;TP53 Regulates Trans…	Cell cycle;Eukaryotic transcription initiation;G1 to S cell cycle control;Nucleotide excision repair;DNA repair pathways, full network;Nucleotide excision repair in xeroderma pigmentosum	42	1	Cyclin-H OS=Homo sapiens (Human) OX=9606 GN=CCNH PE=1 SV=1	hsa:902;P51946;Q53X72;Q8TBL9
7.6632	7.68229	7.62059	6.81378	6.96578	7.04549	FALSE		+	SLF2 KO_Parental	8.918	11	3	3	3	253	28.3	3.27396	0.000665177	-0.713676	-10.1419		+		P48509	Pf00335	977	ENSG00000177697	CD151		Assembly of collagen fibrils and other multimeric structures;Type I hemidesmosome assembly	Primary focal segmental glomerulosclerosis (FSGS);Nephrotic syndrome	4	1	CD151 antigen OS=Homo sapiens (Human) OX=9606 GN=CD151 PE=1 SV=3	A8KAK8;E9PI15;hsa:977;P48509;Q14826;Q86U54;Q96TE3
4.29278	4.26303	4.64962	3.83794	3.47249	3.24793	FALSE		+	SLF2 KO_Parental	1.92	1	1	1	1	524	59	1.84942	0.00599272	-0.882358	-4.16008		+		P30304	Pf00581, Pf06617	993	ENSG00000164045	CDC25A	Cell cycle;Cellular senescence;Progesterone-mediated oocyte maturation;MicroRNAs in cancer;Chemical carcinogenesis	Ub-specific processing proteases;Cyclin A/B1/B2 associated events during G2/M transition;Polo-like kinase mediated events;Ubiquitin Mediated Degradation of Phosphorylated Cdc25A;Deregulated CDK5 triggers multiple neurodegenerative pathways in Alzheimer's disease models;Activation of ATR in response to replication stress;Cyclin E associated events during G1/S transition;Transcription of E2F target…	miRNA regulation of DNA damage response;miRNAs involved in DNA damage response;Cell cycle;Integrated cancer pathway;Retinoblastoma gene in cancer;ATM signaling pathway;G1 to S cell cycle control;DNA damage response	22	1	M-phase inducer phosphatase 1 OS=Homo sapiens (Human) OX=9606 GN=CDC25A PE=1 SV=2	hsa:993;P30304;Q8IZH5;Q96IL3;Q9H2F2
9.93192	10.0115	10.016	9.10931	9.04849	9.15532	FALSE		+	SLF2 KO_Parental	59.542	22	12	18	12	566	65.5	4.5479	0	-0.882093	-21.3764		+		O75419	Pf02724	8318	ENSG00000093009	CDC45	Cell cycle	Activation of ATR in response to replication stress;Activation of the pre-replicative complex;Unwinding of DNA;G1/S-Specific Transcription	Cell cycle;Retinoblastoma gene in cancer;G1 to S cell cycle control;22q11.2 copy number variation syndrome;DNA replication	10	1	Cell division control protein 45 homolog OS=Homo sapiens (Human) OX=9606 GN=CDC45 PE=1 SV=1	B4DDB4;B4DDU3;E9PDH7;hsa:8318;O60856;O75419;Q20WK8;Q6UW54;Q9UP68
9.30857	9.3733	9.4363	8.82559	8.68194	8.74382	FALSE		+	SLF2 KO_Parental	40.606	19	12	13	12	574	63.8	3.4405	0.00050687	-0.622267	-11.1937		+		O00311	Pf00069	8317	ENSG00000097046	CDC7	Cell cycle	Activation of ATR in response to replication stress;Activation of the pre-replicative complex;Transcriptional Regulation by E2F6	Cell cycle;Retinoblastoma gene in cancer;DNA replication	7	1	Cell division cycle 7-related protein kinase OS=Homo sapiens (Human) OX=9606 GN=CDC7 PE=1 SV=1	D3DT31;hsa:8317;O00311;O00558;Q5T5U5
10.319	10.224	10.3423	9.3906	9.28216	9.35909	FALSE		+	SLF2 KO_Parental	70.302	61	16	24	16	280	31.3	4.40162	0	-0.951147	-19.637		+		Q53HL2	Pf10444, Pf10512	55143	ENSG00000134690	CDCA8		Separation of Sister Chromatids;Resolution of Sister Chromatid Cohesion;RHO GTPases Activate Formins;EML4 and NUDC in mitotic spindle formation;Amplification of signal from unattached kinetochores via a MAD2 inhibitory signal;SUMOylation of DNA replication proteins		7	1	Borealin OS=Homo sapiens (Human) OX=9606 GN=CDCA8 PE=1 SV=2	D3DPT4;hsa:55143;Q53HL2;Q53HN1;Q96AM3;Q9NVW5
12.0515	12.0711	11.9978	11.0176	10.9614	11.1442	FALSE		+	SLF2 KO_Parental	128.613	65	16	45	14	297	34.1	4.16643	9.30233e-05	-0.999041	-17.1275		+		P06493	Pf00069	983	ENSG00000170312	CDK1	Cell cycle;Oocyte meiosis;p53 signaling pathway;Cellular senescence;Gap junction;Progesterone-mediated oocyte maturation;Human immunodeficiency virus 1 infection;Viral carcinogenesis	Nuclear Pore Complex (NPC) Disassembly;Cdc20:Phospho-APC/C mediated degradation of Cyclin A;MAPK6/MAPK4 signaling;The role of GTSE1 in G2/M progression after G2 checkpoint;Transcriptional regulation by RUNX2;Resolution of Sister Chromatid Cohesion;Golgi Cisternae Pericentriolar Stack Reorganization;AURKA Activation by TPX2;Recruitment of NuMA to mitotic centrosomes;Regulation of PLK1 Activity at …	miRNA regulation of DNA damage response;Cell cycle;Microtubule cytoskeleton regulation;Spinal cord injury;Retinoblastoma gene in cancer;ATM signaling pathway;PPAR-alpha pathway;Nuclear receptors meta-pathway;TGF-beta signaling pathway;ATM signaling in development and disease;G1 to S cell cycle control;Cohesin complex - Cornelia de Lange syndrome;DNA damage response	57	1	Cyclin-dependent kinase 1 OS=Homo sapiens (Human) OX=9606 GN=CDK1 PE=1 SV=3	A8K7C4;C9J497;hsa:983;O60764;P06493
11.2796	11.2807	11.2818	10.6496	10.5762	10.5852	FALSE		+	SLF2 KO_Parental	93.934	58	16	31	13	298	33.9	5.09161	0	-0.677026	-29.2819		+		P24941	Pf00069	1017	ENSG00000123374	CDK2	FoxO signaling pathway;Cell cycle;Oocyte meiosis;p53 signaling pathway;PI3K-Akt signaling pathway;Cellular senescence;Progesterone-mediated oocyte maturation;Cushing syndrome;Hepatitis C;Hepatitis B;Measles;Human papillomavirus infection;Human T-cell leukemia virus 1 infection;Epstein-Barr virus infection;Pathways in cancer;Viral carcinogenesis;Prostate cancer;Small cell lung cancer;Gastric cancer	CDK-mediated phosphorylation and removal of Cdc6;Regulation of APC/C activators between G1/S and early anaphase;Senescence-Associated Secretory Phenotype (SASP);Factors involved in megakaryocyte development and platelet production;Regulation of TP53 Degradation;Transcriptional regulation of granulopoiesis;Orc1 removal from chromatin;SCF(Skp2)-mediated degradation of p27/p21;TP53 Regulates Transcr…	miRNA regulation of DNA damage response;Cell cycle;Thyroid stimulating hormone (TSH) signaling pathway;Glioblastoma signaling pathways;Oncostatin M signaling pathway;Spinal cord injury;Retinoblastoma gene in cancer;Aryl hydrocarbon receptor pathway;Vitamin D receptor pathway;PI3K-Akt signaling pathway;G1 to S cell cycle control;Measles virus infection;Small cell lung cancer;DNA replication;Malign…	63	1	Cyclin-dependent kinase 2 OS=Homo sapiens (Human) OX=9606 GN=CDK2 PE=1 SV=2	A8K7C6;hsa:1017;O75100;P24941
10.5102	10.4386	10.5864	9.82161	9.78676	9.70217	FALSE		+	SLF2 KO_Parental	62.579	43	12	18	12	346	39	3.74179	0.000286645	-0.741527	-13.3652		+		P50613	Pf00069	1022	ENSG00000134058;ENSG00000277273	CDK7	Basal transcription factors;Nucleotide excision repair;Cell cycle	RUNX1 regulates transcription of genes involved in differentiation of HSCs;TP53 Regulates Transcription of DNA Repair Genes;NoRC negatively regulates rRNA expression;RNA Polymerase I Transcription Initiation;RNA Polymerase I Promoter Escape;RNA Polymerase I Transcription Termination;Cyclin D associated events in G1;Cyclin E associated events during G1/S transition;RNA polymerase II transcribes sn…	MicroRNAs in cardiomyocyte hypertrophy;Cell cycle;Cardiac hypertrophic response;Eukaryotic transcription initiation;G1 to S cell cycle control;Nucleotide excision repair;DNA repair pathways, full network;Malignant pleural mesothelioma;Nucleotide excision repair in xeroderma pigmentosum	46	1	Cyclin-dependent kinase 7 OS=Homo sapiens (Human) OX=9606 GN=CDK7 PE=1 SV=1	hsa:1022;P50613;Q9BS60;Q9UE19
7.08852	7.23362	7.34696	6.33092	6.2724	6.30743	FALSE		+	SLF2 KO_Parental	10.325	16	3	3	3	212	23.8	3.55669	0.000422222	-0.919453	-11.9878		+		Q16667	Pf05706	1033	ENSG00000100526	CDKN3				0	1	Cyclin-dependent kinase inhibitor 3 OS=Homo sapiens (Human) OX=9606 GN=CDKN3 PE=1 SV=1	hsa:1033;Q16667;Q53ZU6;Q5U0M4;Q6P1N8;Q99585;Q9BPW7;Q9BY36;Q9C042;Q9C046;Q9C047;Q9C049;Q9C051;Q9C053
9.19426	9.10905	9.22159	8.53138	8.47695	8.40812	FALSE		+	SLF2 KO_Parental	37.526	15	10	11	10	598	66.4	3.85547	0.000159884	-0.702817	-14.2854		+		Q9Y232	Pf00378, Pf00385	9425	ENSG00000153046	CDYL				0	1	Chromodomain Y-like protein OS=Homo sapiens (Human) OX=9606 GN=CDYL PE=1 SV=2	A8K6D6;B4DLG4;hsa:9425;Q0VDG7;Q32NC5;Q5VX99;Q6P7T5;Q9BWZ2;Q9Y232;Q9Y424
4.80735	4.92125	4.70598	3.9542	4.2555	4.37851	FALSE		+	SLF2 KO_Parental	2.487	1	1	1	1	599	65.1	1.92506	0.00527022	-0.615457	-4.3791		+		P07199	Pf03184, Pf03221, Pf04218, Pf09026	1059	ENSG00000125817	CENPB			IL-18 signaling pathway	1	1	Major centromere autoantigen B OS=Homo sapiens (Human) OX=9606 GN=CENPB PE=1 SV=2	hsa:1059;P07199;Q96EI4
10.8477	10.8216	10.9931	10.2325	10.1911	10.1787	FALSE		+	SLF2 KO_Parental	126.931	15	44	45	43	2701	316.2	3.602	0.000382048	-0.686704	-12.3118		+		Q02224	Pf00225	1062	ENSG00000138778	CENPE		MHC class II antigen presentation;COPI-dependent Golgi-to-ER retrograde traffic;Kinesins;Separation of Sister Chromatids;RHO GTPases Activate Formins;Resolution of Sister Chromatid Cohesion;EML4 and NUDC in mitotic spindle formation;Amplification of signal from unattached kinetochores via a MAD2 inhibitory signal	Regulation of sister chromatid separation at the metaphase-anaphase transition	10	1	Centromere-associated protein E OS=Homo sapiens (Human) OX=9606 GN=CENPE PE=1 SV=2	A6NKY9;A8K2U7;hsa:1062;Q02224;Q4LE75
9.68563	9.70805	9.69784	8.89664	8.66711	8.80316	FALSE		+	SLF2 KO_Parental	25.568	22	7	10	7	269	31.6	3.76711	0.000147157	-0.9082	-13.5651		+		Q9BS16	Pf11802	64105	ENSG00000123219	CENPK		Separation of Sister Chromatids;Resolution of Sister Chromatid Cohesion;RHO GTPases Activate Formins;EML4 and NUDC in mitotic spindle formation;Amplification of signal from unattached kinetochores via a MAD2 inhibitory signal;Deposition of new CENPA-containing nucleosomes at the centromere		7	1	Centromere protein K OS=Homo sapiens (Human) OX=9606 GN=CENPK PE=1 SV=1	hsa:64105;Q9BS16;Q9H4L0
10.0348	9.91274	10.1401	9.4733	9.45759	9.3031	FALSE		+	SLF2 KO_Parental	45.854	23	10	15	10	418	47.5	2.71635	0.0016695	-0.617873	-7.24993		+		Q71F23	Pf13097	79682	ENSG00000151725	CENPU		Separation of Sister Chromatids;Resolution of Sister Chromatid Cohesion;RHO GTPases Activate Formins;EML4 and NUDC in mitotic spindle formation;Amplification of signal from unattached kinetochores via a MAD2 inhibitory signal;Deposition of new CENPA-containing nucleosomes at the centromere		7	1	Centromere protein U OS=Homo sapiens (Human) OX=9606 GN=CENPU PE=1 SV=1	A2RRD9;hsa:79682;Q09GN2;Q32Q71;Q71F23;Q9H5G1
6.48704	6.43296	6.52356	5.65249	5.9472	5.78136	FALSE		+	SLF2 KO_Parental	10.723	3	2	3	2	647	71.7	2.8155	0.00144251	-0.687504	-7.7017		+		Q9P209	Pf14580	55722	ENSG00000112877	CEP72		Recruitment of NuMA to mitotic centrosomes;Regulation of PLK1 Activity at G2/M Transition;Loss of Nlp from mitotic centrosomes;Recruitment of mitotic centrosome proteins and complexes;Anchoring of the basal body to the plasma membrane;AURKA Activation by TPX2		7	1	Centrosomal protein of 72 kDa OS=Homo sapiens (Human) OX=9606 GN=CEP72 PE=1 SV=2	B4DR26;hsa:55722;Q9BV03;Q9BWM3;Q9NVR4;Q9P209
7.23649	7.24888	7.2937	6.3837	6.4446	6.45779	FALSE		+	SLF2 KO_Parental	14.204	8	4	4	4	659	74.4	5.0733	0	-0.830992	-28.9736		+		Q8TAP6	Pf15627	79959	ENSG00000101624	CEP76		Recruitment of NuMA to mitotic centrosomes;Regulation of PLK1 Activity at G2/M Transition;Loss of Nlp from mitotic centrosomes;Recruitment of mitotic centrosome proteins and complexes;Anchoring of the basal body to the plasma membrane;AURKA Activation by TPX2	Genes related to primary cilium development (based on CRISPR)	8	1	Centrosomal protein of 76 kDa OS=Homo sapiens (Human) OX=9606 GN=CEP76 PE=1 SV=1	B0YJB2;B4DXG5;B4DZW1;hsa:79959;Q658N5;Q8TAP6;Q9H9U7
8.53528	8.3733	8.51846	7.88753	7.98242	7.77413	FALSE		+	SLF2 KO_Parental	79.764	55	12	52	6	166	18.7	2.77326	0.00164316	-0.594319	-7.50625		+		Q9Y281	Pf00241	1073	ENSG00000165410	CFL2	Axon guidance;Fc gamma R-mediated phagocytosis;Regulation of actin cytoskeleton;Pertussis;Human immunodeficiency virus 1 infection		Leptin signaling pathway;Microtubule cytoskeleton regulation;Regulation of actin cytoskeleton;G13 signaling pathway	9	1	Cofilin-2 OS=Homo sapiens (Human) OX=9606 GN=CFL2 PE=1 SV=1	G3V5P4;hsa:1073;Q9Y281
11.1266	11.164	11.125	10.413	10.3184	10.3897	FALSE		+	SLF2 KO_Parental	95.207	46	21	31	21	559	61.5	4.78534	0	-0.764801	-24.5286		+		Q13112	Pf00400, Pf15512	8208	ENSG00000159259	CHAF1B				0	1	Chromatin assembly factor 1 subunit B OS=Homo sapiens (Human) OX=9606 GN=CHAF1B PE=1 SV=1	hsa:8208;Q13112;Q99548
9.49925	9.482	9.43066	8.79604	8.78856	8.70908	FALSE		+	SLF2 KO_Parental	34.663	38	4	14	4	151	15.5	4.46701	0	-0.706077	-20.3967		+		Q9Y6H1	Pf06747	51142	ENSG00000106153	CHCHD2		Mitochondrial protein import		1	1	Coiled-coil-helix-coiled-coil-helix domain-containing protein 2 OS=Homo sapiens (Human) OX=9606 GN=CHCHD2 PE=1 SV=1	hsa:51142;Q498C3;Q6NZ50;Q9Y6H1
8.97441	9.08746	8.95158	8.16088	8.08002	8.38672	FALSE		+	SLF2 KO_Parental	26.271	12	4	7	4	390	43.5	2.85302	0.00134655	-0.795277	-7.87915		+		Q15782	Pf00704	1117	ENSG00000064886	CHI3L2				0	1	Chitinase-3-like protein 2 OS=Homo sapiens (Human) OX=9606 GN=CHI3L2 PE=1 SV=1	A6NNY3;B4DPR7;hsa:1117;Q15749;Q15782;Q15783;Q5VUV7;Q96F97
11.5547	11.4496	11.5054	10.998	10.817	10.6013	FALSE		+	SLF2 KO_Parental	80.66	50	13	32	13	224	24.9	2.37941	0.00265048	-0.697765	-5.88232		+		Q9H444	Pf03357	128866	ENSG00000101421	CHMP4B	Viral life cycle;Endocytosis;Necroptosis	Sealing of the nuclear envelope (NE) by ESCRT-III;Macroautophagy;Late endosomal microautophagy;HCMV Late Events;Budding and maturation of HIV virion;Endosomal Sorting Complex Required For Transport (ESCRT);Pyroptosis;Translation of Replicase and Assembly of the Replication Transcription Complex;Translation of Replicase and Assembly of the Replication Transcription Complex		12	1	Charged multivesicular body protein 4b OS=Homo sapiens (Human) OX=9606 GN=CHMP4B PE=1 SV=1	E1P5N4;hsa:128866;Q53ZD6;Q9H444
9.93502	9.84046	9.91886	9.32508	9.21067	9.03947	FALSE		+	SLF2 KO_Parental	47.892	34	7	15	7	219	24.6	2.88412	0.00120403	-0.706375	-8.02898		+		Q9NZZ3	Pf03357	51510	ENSG00000086065	CHMP5	Endocytosis;Necroptosis	Budding and maturation of HIV virion;Endosomal Sorting Complex Required For Transport (ESCRT)	Ferroptosis	5	1	Charged multivesicular body protein 5 OS=Homo sapiens (Human) OX=9606 GN=CHMP5 PE=1 SV=1	B2RD95;B4DIR6;hsa:51510;Q5VXW2;Q96AV2;Q9HB68;Q9NYS4;Q9NZZ3;Q9Y323
9.41066	9.44253	9.5812	8.69139	8.57818	8.60844	FALSE		+	SLF2 KO_Parental	33.493	47	5	9	5	139	16.1	3.78027	0.000149254	-0.852125	-13.6701		+		Q8WUH1	Pf06573	100602971;91612	ENSNLEG00000014324	CHURC1;FNTB				0	1	Protein Churchill OS=Homo sapiens (Human) OX=9606 GN=CHURC1 PE=1 SV=2	A0A024R6B7;A0A2I3HWK9;nle:100602971
13.7764	13.7714	13.8149	13.1129	13.0559	13.0507	FALSE		+	SLF2 KO_Parental	507.083	51	95	166	95	2032	225.4	5.10504	0	-0.714412	-29.51		+		Q14008	Pf02985, Pf12348	9793	ENSG00000175216	CKAP5		Recruitment of NuMA to mitotic centrosomes;Regulation of PLK1 Activity at G2/M Transition;Loss of Nlp from mitotic centrosomes;Recruitment of mitotic centrosome proteins and complexes;Anchoring of the basal body to the plasma membrane;AURKA Activation by TPX2;Separation of Sister Chromatids;Resolution of Sister Chromatid Cohesion;RHO GTPases Activate Formins;EML4 and NUDC in mitotic spindle forma…		13	1	Cytoskeleton-associated protein 5 OS=Homo sapiens (Human) OX=9606 GN=CKAP5 PE=1 SV=3	hsa:9793;Q05D70;Q0VAX7;Q0VAX8;Q14008;Q14668;Q2TA89;Q6NSH4
7.65964	7.60659	7.46189	6.80607	6.76421	7.1334	FALSE		+	SLF2 KO_Parental	20.179	33	4	4	4	191	21.8	2.17354	0.00356627	-0.674815	-5.15827		+		Q9UHP7	Pf00059	29121	ENSG00000069493	CLEC2D		Immunoregulatory interactions between a Lymphoid and a non-Lymphoid cell		1	1	C-type lectin domain family 2 member D OS=Homo sapiens (Human) OX=9606 GN=CLEC2D PE=1 SV=1	D6CI39;D6CI40;D6CI41;hsa:29121;Q6YID5;Q8WUP7;Q9HD37;Q9HD38;Q9UHP7
10.3437	10.3116	10.4397	9.77264	9.73268	9.65069	FALSE		+	SLF2 KO_Parental	112.855	23	31	35	31	1438	162.1	3.59805	0.000380298	-0.646363	-12.2832		+		P30622	Pf01302, Pf16641	6249	ENSG00000130779	CLIP1	mTOR signaling pathway	Separation of Sister Chromatids;Resolution of Sister Chromatid Cohesion;RHO GTPases activate IQGAPs;RHO GTPases Activate Formins;EML4 and NUDC in mitotic spindle formation;Amplification of signal from unattached kinetochores via a MAD2 inhibitory signal	Microtubule cytoskeleton regulation	9	1	CAP-Gly domain-containing linker protein 1 OS=Homo sapiens (Human) OX=9606 GN=CLIP1 PE=1 SV=2	A0AVD3;hsa:6249;P30622;Q17RS4;Q29RG0
5.77083	5.89724	5.94486	5.12515	4.92125	5.11686	FALSE		+	SLF2 KO_Parental	4.591	3	2	2	1	484	57.3	3.19325	0.000857384	-0.816554	-9.66627		+		P49759	Pf00069	1195	ENSG00000013441	CLK1	Legionellosis		mRNA processing	2	1	Dual specificity protein kinase CLK1 OS=Homo sapiens (Human) OX=9606 GN=CLK1 PE=1 SV=2	B4DFW7;hsa:1195;P49759;Q0P694;Q8N5V8
12.1331	12.1282	12.2429	11.6094	11.5149	11.5214	FALSE		+	SLF2 KO_Parental	258.192	49	47	78	47	1309	146.6	3.67203	0.000328834	-0.619499	-12.8292		+		O75153	Pf12807, Pf13236, Pf13374, Pf13424, Pf15044	23277	ENSG00000132361	CLUH			Translation factors	1	1	Clustered mitochondria protein homolog OS=Homo sapiens (Human) OX=9606 GN=CLUH PE=1 SV=2	hsa:23277;O75153;Q6AHY2;Q6P3X7;Q6ZUG8;Q8N4U7;Q9BTA3;Q9H979
11.9926	12.0254	11.8178	11.1478	11.3067	11.5704	FALSE		+	SLF2 KO_Parental	73.194	57	10	39	10	177	19.5	1.91181	0.00532664	-0.603643	-4.34015		+		P62633	Pf00098	7555	ENSG00000169714	CNBP		SARS-CoV-2 activates/modulates innate and adaptive immune responses		1	1	Cellular nucleic acid-binding protein OS=Homo sapiens (Human) OX=9606 GN=CNBP PE=1 SV=1	A8K7V4;B2RAV9;B4DP17;D3DNB9;D3DNC0;D3DNC1;E9PDR7;hsa:7555;P20694;P62633;Q4JGY0;Q4JGY1;Q5QJR0;Q5U0E9;Q6PJI7;Q96NV3
12.2801	12.2819	12.2732	11.6315	11.5666	11.5404	FALSE		+	SLF2 KO_Parental	195.338	60	23	68	23	475	52.8	4.86567	0	-0.698893	-25.6958		+		Q96KP4	Pf01546, Pf07687	55748	ENSG00000133313	CNDP2	Arginine and proline metabolism;Histidine metabolism;beta-Alanine metabolism;Metabolic pathways	Paracetamol ADME;Glutathione synthesis and recycling		6	1	Cytosolic non-specific dipeptidase OS=Homo sapiens (Human) OX=9606 GN=CNDP2 PE=1 SV=2	B3KUG4;hsa:55748;Q8WY59;Q96KP4;Q9BQ94;Q9NVB4;V9HWE5
4.77083	4.46597	4.55459	3.66676	3.8679	3.52356	FALSE		+	SLF2 KO_Parental	1.969	9	1	1	1	74	8.4	2.60215	0.00185904	-0.911059	-6.75861		+		Q86WW8	Pf10203	493753	ENSG00000183513	COA5	Thermogenesis			1	1	Cytochrome c oxidase assembly factor 5 OS=Homo sapiens (Human) OX=9606 GN=COA5 PE=1 SV=1	hsa:493753;Q86WW8
4.61471	4.69488	4.853	3.82782	3.9542	3.9542	FALSE		+	SLF2 KO_Parental	3.717	7	1	1	1	184	20.1	3.23326	0.000741768	-0.808792	-9.89937		+		Q9NQ92	Pf15340	55352	ENSG00000172301	COPRS		RMTs methylate histone arginines		1	1	Coordinator of PRMT5 and differentiation stimulator OS=Homo sapiens (Human) OX=9606 GN=COPRS PE=1 SV=3	A6NP14;E1P656;hsa:55352;Q96EF5;Q96P75;Q9NQ92
6.32553	6.21917	6.47897	5.70321	5.70321	5.73877	FALSE		+	SLF2 KO_Parental	8.123	6	2	2	2	371	40.5	2.91957	0.00111222	-0.62616	-8.20291		+		Q96H96	Pf01040		ENSG00000173085	COQ2		Ubiquinol biosynthesis;Mitochondrial protein import	Ferroptosis	3	1	4-hydroxybenzoate polyprenyltransferase, mitochondrial OS=Homo sapiens (Human) OX=9606 GN=COQ2 PE=1 SV=1	O95331;Q1JQ78;Q684R2;Q96H96
6.62059	6.46107	6.50303	5.60288	5.80478	5.7866	FALSE		+	SLF2 KO_Parental	6.935	7	2	2	2	443	48.9	3.2387	0.000747598	-0.79681	-9.93144		+		Q12887	Pf01040	1352	ENSG00000006695	COX10	Oxidative phosphorylation;Porphyrin metabolism;Metabolic pathways;Biosynthesis of cofactors;Thermogenesis	Heme biosynthesis	Mitochondrial complex IV assembly	7	1	Protoheme IX farnesyltransferase, mitochondrial OS=Homo sapiens (Human) OX=9606 GN=COX10 PE=1 SV=3	B2R6U5;B4DJ50;hsa:1352;O15334;Q12887;Q969F7
8.32238	8.29783	8.29921	7.67948	7.51175	7.65678	FALSE		+	SLF2 KO_Parental	5.351	14	1	2	1	57	6.6	3.69381	0.000335629	-0.690468	-12.9943		+		Q96I36	Pf14880	84987	ENSG00000178449	COX14	Thermogenesis	Respiratory electron transport;TP53 Regulates Metabolic Genes;Cytoprotection by HMOX1	Mitochondrial complex IV assembly	5	1	Cytochrome c oxidase assembly protein COX14 OS=Homo sapiens (Human) OX=9606 GN=COX14 PE=1 SV=1	B2R5G6;hsa:84987;Q96I36
8.14006	8.13597	8.24413	7.30104	7.34696	7.37678	FALSE		+	SLF2 KO_Parental	9.951	10	4	4	4	333	37	4.4292	0	-0.831794	-19.9539		+		Q8N8Q8	Pf02096	285521	ENSG00000163626	COX18	Thermogenesis	Respiratory electron transport;TP53 Regulates Metabolic Genes;Cytoprotection by HMOX1	Mitochondrial complex IV assembly	5	1	Cytochrome c oxidase assembly protein COX18, mitochondrial OS=Homo sapiens (Human) OX=9606 GN=COX18 PE=1 SV=1	hsa:285521;Q2PB66;Q2PB67;Q2PB68;Q49B97;Q6IPP9;Q8N8Q8
8.63154	8.54535	8.66463	7.76553	7.64097	8.08321	FALSE		+	SLF2 KO_Parental	12.351	36	3	5	3	101	11.2	2.34293	0.0028281	-0.783934	-5.74836		+		Q9P021	Pf10235	9419	ENSG00000119878	CRIPT				0	1	Cysteine-rich PDZ-binding protein OS=Homo sapiens (Human) OX=9606 GN=CRIPT PE=1 SV=1	hsa:9419;Q9P021
3.926	3.97269	4.16189	3.26303	3.30743	3.43296	FALSE		+	SLF2 KO_Parental	4.03	3	2	2	2	734	81.8	2.82986	0.00136924	-0.685719	-7.76918		+		Q9UBT7	Pf01044	8727	ENSG00000119326	CTNNAL1				0	1	Alpha-catulin OS=Homo sapiens (Human) OX=9606 GN=CTNNAL1 PE=1 SV=2	B5BU47;hsa:8727;O76084;Q53FQ2;Q5JTQ7;Q5JTQ8;Q9UBT7;Q9Y401
8.47452	8.55766	8.56071	7.92065	7.60437	7.6865	FALSE		+	SLF2 KO_Parental	20.752	20	5	6	5	287	32	2.88403	0.00120361	-0.793789	-8.02854		+		Q9H467		79004	ENSG00000107874	CUEDC2				0	1	CUE domain-containing protein 2 OS=Homo sapiens (Human) OX=9606 GN=CUEDC2 PE=1 SV=1	D3DR88;hsa:79004;Q9BWG8;Q9H467
8.2317	8.34607	8.2446	7.70529	7.57969	7.60363	FALSE		+	SLF2 KO_Parental	21.235	14	6	6	6	453	50.5	3.5869	0.000432555	-0.644589	-12.2029		+		Q5T6F0		25853	ENSG00000198876	DCAF12				0	1	DDB1- and CUL4-associated factor 12 OS=Homo sapiens (Human) OX=9606 GN=DCAF12 PE=1 SV=1	A8KA70;D3DRL6;hsa:25853;Q5T6E9;Q5T6F0;Q5T6F1;Q6P3V0;Q7L4F8;Q96PZ5;Q9NXA9;Q9UFJ1
8.11634	8.11634	8.18041	7.42962	7.15785	7.13031	FALSE		+	SLF2 KO_Parental	26.147	17	8	9	8	600	66.4	3.10685	0.0009152	-0.898437	-9.18016		+		Q66K64	Pf14939	90379	ENSG00000132017;ENSG00000288453	DCAF15				0	1	DDB1- and CUL4-associated factor 15 OS=Homo sapiens (Human) OX=9606 GN=DCAF15 PE=1 SV=1	B3KS86;hsa:90379;Q66K64;Q96DW0;Q9BU31
10.6928	10.5807	10.6288	9.72996	9.64024	9.69	FALSE		+	SLF2 KO_Parental	79.184	64	13	25	13	170	18.7	4.65896	0	-0.947376	-22.7976		+		Q9H773	Pf12643	79077	ENSG00000179958	DCTPP1	Pyrimidine metabolism;Metabolic pathways;Nucleotide metabolism	Interconversion of nucleotide di- and triphosphates	Pyrimidine metabolism	5	1	dCTP pyrophosphatase 1 OS=Homo sapiens (Human) OX=9606 GN=DCTPP1 PE=1 SV=1	hsa:79077;Q9H773
12.1714	12.2001	12.127	11.2804	11.2859	11.2251	FALSE		+	SLF2 KO_Parental	116.655	48	19	50	19	375	42.6	5.20855	0	-0.902362	-31.3285		+		P35659	Pf08766	7913	ENSG00000124795	DEK		B-WICH complex positively regulates rRNA expression;Transcriptional regulation of granulopoiesis;Transcriptional regulation by the AP-2 (TFAP2) family of transcription factors	IL-18 signaling pathway	4	1	Protein DEK OS=Homo sapiens (Human) OX=9606 GN=DEK PE=1 SV=1	B2R6K6;B4DN37;hsa:7913;P35659;Q5TGV4;Q5TGV5
7.62498	7.54381	7.7807	7.2182	6.97842	6.86295	FALSE		+	SLF2 KO_Parental	16.361	12	6	6	5	529	61.7	2.13022	0.00398956	-0.629972	-5.01539		+		Q8WUY9	Pf00610, Pf00620	55789	ENSG00000035499	DEPDC1B		CDC42 GTPase cycle;RAC1 GTPase cycle;RHOQ GTPase cycle;RHOJ GTPase cycle;RHOV GTPase cycle;RHOC GTPase cycle;RHOA GTPase cycle;RHOB GTPase cycle;RHOU GTPase cycle;RHOG GTPase cycle;RAC2 GTPase cycle;RAC3 GTPase cycle;RHOD GTPase cycle;RHOF GTPase cycle;RND3 GTPase cycle;RND1 GTPase cycle;RND2 GTPase cycle		17	1	DEP domain-containing protein 1B OS=Homo sapiens (Human) OX=9606 GN=DEPDC1B PE=1 SV=2	A8K3R9;B4DUT4;hsa:55789;Q86WJ3;Q8IZY6;Q8WUY9;Q9NUN3;Q9NW57
10.9417	10.9394	10.9518	10.332	10.2087	10.1943	FALSE		+	SLF2 KO_Parental	84.879	56	15	27	15	331	36.5	4.04269	0.000188195	-0.699279	-15.936		+		O00273	Pf02017, Pf09033	1676	ENSG00000160049	DFFA	Apoptosis	Apoptosis induced DNA fragmentation	Apoptosis;Fas ligand pathway and stress induction of heat shock proteins;Acute viral myocarditis	5	1	DNA fragmentation factor subunit alpha OS=Homo sapiens (Human) OX=9606 GN=DFFA PE=1 SV=1	hsa:1676;O00273;Q5T6G5;Q5T6G6;Q96I97;Q9Y6C6
10.9791	10.9215	10.9956	10.1964	10.1779	10.1841	FALSE		+	SLF2 KO_Parental	67.861	70	12	28	9	187	21.4	5.33673	0	-0.779301	-33.7354		+		P00374	Pf00186	1719	ENSG00000228716	DHFR	One carbon pool by folate;Folate biosynthesis;Metabolic pathways;Biosynthesis of cofactors;Antifolate resistance	G1/S-Specific Transcription;Metabolism of folate and pterines;Tetrahydrobiopterin (BH4) synthesis, recycling, salvage and regulation	Fluoropyrimidine activity;Folate metabolism;One-carbon metabolism;Retinoblastoma gene in cancer;Trans-sulfuration and one-carbon metabolism;Ethanol effects on histone modifications	14	1	Dihydrofolate reductase OS=Homo sapiens (Human) OX=9606 GN=DHFR PE=1 SV=2	B4DDD2;hsa:1719;P00374;Q14130;Q6IRW8
10.7055	10.7191	10.6188	10.1495	9.98613	10.0338	FALSE		+	SLF2 KO_Parental	82.104	43	13	23	13	369	40.9	3.38176	0.000605123	-0.62466	-10.8115		+		P49366	Pf01916	1725	ENSG00000095059	DHPS		Hypusine synthesis from eIF5A-lysine		1	1	Deoxyhypusine synthase OS=Homo sapiens (Human) OX=9606 GN=DHPS PE=1 SV=1	A8K688;hsa:1725;M0R1I5;P49366;Q13184;Q13276;Q9UDG0
10.2764	10.2827	10.3434	9.49985	9.40557	9.48844	FALSE		+	SLF2 KO_Parental	76.853	22	22	22	22	1193	136.8	4.66302	0	-0.836217	-22.8514		+		Q9NSV4	Pf02181, Pf06367, Pf06371	81624	ENSG00000139734	DIAPH3	Regulation of actin cytoskeleton	RHOA GTPase cycle;CDC42 GTPase cycle;RAC1 GTPase cycle;RHOQ GTPase cycle;RAC3 GTPase cycle;RHOB GTPase cycle;RHOJ GTPase cycle;RHOF GTPase cycle;RHO GTPases Activate Formins;RHOC GTPase cycle;RHOD GTPase cycle;RHOG GTPase cycle;RAC2 GTPase cycle	Regulation of actin cytoskeleton	15	1	Protein diaphanous homolog 3 OS=Homo sapiens (Human) OX=9606 GN=DIAPH3 PE=1 SV=4	A2A3B8;A2A3B9;A2A3C0;hsa:81624;Q18P99;Q18PA0;Q18PA1;Q2KPB6;Q3ZK23;Q5JTP8;Q5T2S7;Q5XKF6;Q6MZF0;Q6NUP0;Q86VS4;Q8NAV4;Q9NSV4
10.8899	10.9453	10.9406	10.3242	10.3353	10.2238	FALSE		+	SLF2 KO_Parental	102.85	48	18	32	17	337	37.8	4.03962	0.000187394	-0.630856	-15.9076		+		Q9UDY4	Pf00226, Pf01556	11080	ENSG00000162616	DNAJB4			VEGFA-VEGFR2 signaling pathway	1	1	DnaJ homolog subfamily B member 4 OS=Homo sapiens (Human) OX=9606 GN=DNAJB4 PE=1 SV=1	B2R824;hsa:11080;Q13431;Q9UDY4
9.74702	9.74096	9.80042	9.17493	9.18264	9.07601	FALSE		+	SLF2 KO_Parental	46.186	45	13	17	13	304	34.7	4.02571	0.000185811	-0.618271	-15.779		+		Q9NVM6	Pf00076, Pf00226	55192	ENSG00000104129	DNAJC17				0	1	DnaJ homolog subfamily C member 17 OS=Homo sapiens (Human) OX=9606 GN=DNAJC17 PE=1 SV=1	hsa:55192;Q9NVM6
7.97269	7.97728	8.10224	7.0607	7.05311	7.02459	FALSE		+	SLF2 KO_Parental	18.284	14	7	7	7	566	62.7	4.60967	0	-0.971272	-22.1557		+		Q9NYP3		29980	ENSG00000159147	DONSON				0	1	Protein downstream neighbor of Son OS=Homo sapiens (Human) OX=9606 GN=DONSON PE=1 SV=2	hsa:29980;Q8NC53;Q9NSR9;Q9NVZ5;Q9NYP1;Q9NYP2;Q9NYP3
9.18041	9.1249	9.26021	8.47735	8.33136	8.40045	FALSE		+	SLF2 KO_Parental	36.842	15	10	11	10	730	79.4	3.77546	0.000148248	-0.785449	-13.6316		+		Q9NZJ0	Pf00400	51514	ENSG00000143476	DTL		Neddylation;Recognition of DNA damage by PCNA-containing replication complex		2	1	Denticleless protein homolog OS=Homo sapiens (Human) OX=9606 GN=DTL PE=1 SV=3	A8K8H8;D3DT98;hsa:51514;Q5VT77;Q96SN0;Q9NW03;Q9NW34;Q9NWM5;Q9NZJ0
8.17941	8.2817	8.16992	7.43796	7.33896	7.38888	FALSE		+	SLF2 KO_Parental	20.555	36	5	7	5	185	20.5	4.2465	0	-0.821746	-17.9443		+		P51452	Pf00782	1845	ENSG00000108861	DUSP3	MAPK signaling pathway	ERKs are inactivated	MAPK signaling pathway;Fragile X syndrome	4	1	Dual specificity protein phosphatase 3 OS=Homo sapiens (Human) OX=9606 GN=DUSP3 PE=1 SV=1	D3DX45;hsa:1845;P51452;Q5U0J1;Q8IYJ9
8.36982	8.42333	8.34119	7.46025	7.58045	7.78921	FALSE		+	SLF2 KO_Parental	10.914	14	1	2	1	113	12.4	2.82652	0.00136694	-0.76814	-7.75346		+		P63172	Pf03645	6993	ENSG00000146425	DYNLT1	Salmonella infection	Neutrophil degranulation	Ciliary landscape;Intraflagellar transport proteins binding to dynein;Genes related to primary cilium development (based on CRISPR);3q29 copy number variation syndrome	6	1	Dynein light chain Tctex-type 1 OS=Homo sapiens (Human) OX=9606 GN=DYNLT1 PE=1 SV=1	hsa:6993;P63172;Q15763;Q5VTU4
9.90403	9.80138	10.0568	9.31288	9.24579	9.21335	FALSE		+	SLF2 KO_Parental	52.678	17	15	16	15	914	103.4	2.94222	0.00107959	-0.66339	-8.31584		+		Q9H8V3	Pf00533, Pf00621, Pf12738	1894	ENSG00000114346	ECT2		RAC1 GTPase cycle;RHOA GTPase cycle;CDC42 GTPase cycle;NRAGE signals death through JNK;G alpha (12/13) signalling events;RHOB GTPase cycle	Gastric cancer network 1	7	1	Protein ECT2 OS=Homo sapiens (Human) OX=9606 GN=ECT2 PE=1 SV=4	hsa:1894;Q0MT80;Q2M269;Q6U836;Q9H8V3;Q9NSV8;Q9NVW9
11.7635	11.6567	11.7328	11.0992	11.1159	10.9355	FALSE		+	SLF2 KO_Parental	53.107	56	13	27	13	148	16.4	3.27585	0.000667265	-0.667464	-10.1533		+		O60869	Pf01381, Pf08523	8721	ENSG00000107223	EDF1				0	1	Endothelial differentiation-related factor 1 OS=Homo sapiens (Human) OX=9606 GN=EDF1 PE=1 SV=1	hsa:8721;O60869;Q5T5T2;Q9UIM1
11.5528	11.5787	11.5587	10.7569	10.5539	10.5833	FALSE		+	SLF2 KO_Parental	105.649	76	13	51	10	225	24.7	3.89327	0.000165913	-0.932064	-14.6047		+		P24534	Pf00736, Pf10587	1933	ENSG00000114942;ENSG00000283391	EEF1B2		Eukaryotic Translation Elongation	Translation factors	2	1	Elongation factor 1-beta OS=Homo sapiens (Human) OX=9606 GN=EEF1B2 PE=1 SV=3	A8K795;hsa:1933;P24534;Q6IBH9
12.2856	12.3069	12.2977	11.6768	11.5905	11.6613	FALSE		+	SLF2 KO_Parental	168.331	88	24	72	21	281	31.1	4.7455	0	-0.653864	-23.9694		+		P29692	Pf00736, Pf10587	1936	ENSG00000104529;ENSG00000273594	EEF1D		Eukaryotic Translation Elongation	Translation factors	2	1	Elongation factor 1-delta OS=Homo sapiens (Human) OX=9606 GN=EEF1D PE=1 SV=5	B4DDU4;D3DWK3;E9PBQ9;hsa:1936;P29692;Q4VBZ6;Q969J1;Q96I38
6.82909	6.84674	6.78921	6.24982	6.16189	5.75489	FALSE		+	SLF2 KO_Parental	59.292	61	6	14	1	113	12.7	2.1238	0.003982	-0.766147	-4.9945		+		P41567	Pf01253	10209	ENSG00000173812	EIF1			Translation factors;nsp1 from SARS-CoV-2 inhibits translation initiation in the host cell	2	1	Eukaryotic translation initiation factor 1 OS=Homo sapiens (Human) OX=9606 GN=EIF1 PE=1 SV=1	hsa:10209;P41567;Q9UNQ9
9.7866	9.67402	9.87283	9.11061	8.97183	8.90509	FALSE		+	SLF2 KO_Parental	53.383	61	6	13	1	113	12.8	3.13955	0.000932735	-0.78197	-9.36143		+		O60739	Pf01253	10289	ENSG00000114784	EIF1B				0	1	Eukaryotic translation initiation factor 1b OS=Homo sapiens (Human) OX=9606 GN=EIF1B PE=1 SV=2	hsa:10289;O60739;Q9UQF8
4.16993	4.1127	3.7866	3.29278	3.16992	3.37851	FALSE		+	SLF2 KO_Parental	7.266	5	2	2	2	630	71.1	2.28713	0.00296686	-0.742668	-5.54828		+		Q9BQI3	Pf00069	27102	ENSG00000086232	EIF2AK1	Protein processing in endoplasmic reticulum;Hepatitis C;Measles;Herpes simplex virus 1 infection	Response of EIF2AK1 (HRI) to heme deficiency	Translation factors;Measles virus infection	7	1	Eukaryotic translation initiation factor 2-alpha kinase 1 OS=Homo sapiens (Human) OX=9606 GN=EIF2AK1 PE=1 SV=2	A8K2R2;hsa:27102;Q549K6;Q8NBW3;Q9BQI3;Q9HC02;Q9NYE0;Q9P0V6;Q9P1J5;Q9P2H8;Q9UHG4
12.8744	12.7894	12.8941	12.1674	12.0917	11.9201	FALSE		+	SLF2 KO_Parental	212.076	68	28	87	28	333	38.4	3.23724	0.000745969	-0.792934	-9.92286		+		P20042	Pf01873	8894	ENSG00000125977	EIF2S2		L13a-mediated translational silencing of Ceruloplasmin expression;Translation initiation complex formation;Formation of the ternary complex, and subsequently, the 43S complex;Ribosomal scanning and start codon recognition;GTP hydrolysis and joining of the 60S ribosomal subunit;ABC-family proteins mediated transport;Response of EIF2AK4 (GCN2) to amino acid deficiency;Response of EIF2AK1 (HRI) to h…	Translation factors;Brain-derived neurotrophic factor (BDNF) signaling pathway;nsp1 from SARS-CoV-2 inhibits translation initiation in the host cell	13	1	Eukaryotic translation initiation factor 2 subunit 2 OS=Homo sapiens (Human) OX=9606 GN=EIF2S2 PE=1 SV=2	hsa:8894;P20042;Q9BVU0;Q9UJE4
12.4607	12.5834	12.4688	11.8875	11.8089	11.9037	FALSE		+	SLF2 KO_Parental	165.086	55	21	68	21	472	51.1	3.68704	0.000333748	-0.637621	-12.9427		+		P41091	Pf00009, Pf03144, Pf09173	1968	ENSG00000130741	EIF2S3		L13a-mediated translational silencing of Ceruloplasmin expression;Translation initiation complex formation;Formation of the ternary complex, and subsequently, the 43S complex;Ribosomal scanning and start codon recognition;GTP hydrolysis and joining of the 60S ribosomal subunit;ABC-family proteins mediated transport;Response of EIF2AK1 (HRI) to heme deficiency;PERK regulates gene expression;Recycl…	Translation factors;nsp1 from SARS-CoV-2 inhibits translation initiation in the host cell	12	1	Eukaryotic translation initiation factor 2 subunit 3 OS=Homo sapiens (Human) OX=9606 GN=EIF2S3 PE=1 SV=3	A0A024RBY4;A8K2Y2;B2R5N2;B5BTZ4;hsa:1968;P41091;Q53HK3
14.5043	14.478	14.5671	13.7375	13.6468	13.6038	FALSE		+	SLF2 KO_Parental	602.735	66	123	313	123	1382	166.5	4.25089	0	-0.853777	-17.9903		+		Q14152	Pf01399	8661	ENSG00000107581	EIF3A		L13a-mediated translational silencing of Ceruloplasmin expression;Translation initiation complex formation;Formation of a pool of free 40S subunits;Formation of the ternary complex, and subsequently, the 43S complex;Ribosomal scanning and start codon recognition;GTP hydrolysis and joining of the 60S ribosomal subunit	Translation factors;nsp1 from SARS-CoV-2 inhibits translation initiation in the host cell	8	1	Eukaryotic translation initiation factor 3 subunit A OS=Homo sapiens (Human) OX=9606 GN=EIF3A PE=1 SV=1	B1AMV5;B4DYS1;F5H335;hsa:8661;O00653;Q14152;Q15778
12.9013	12.8809	12.9338	12.2487	12.2634	12.2109	FALSE		+	SLF2 KO_Parental	267.171	52	38	98	38	814	92.4	5.14885	0	-0.664337	-30.2664		+		P55884	Pf00076, Pf08662	8662	ENSG00000106263	EIF3B		L13a-mediated translational silencing of Ceruloplasmin expression;Translation initiation complex formation;Formation of a pool of free 40S subunits;Formation of the ternary complex, and subsequently, the 43S complex;Ribosomal scanning and start codon recognition;GTP hydrolysis and joining of the 60S ribosomal subunit	Translation factors;nsp1 from SARS-CoV-2 inhibits translation initiation in the host cell	8	1	Eukaryotic translation initiation factor 3 subunit B OS=Homo sapiens (Human) OX=9606 GN=EIF3B PE=1 SV=3	A4D208;hsa:8662;P55884;Q2NL77;Q9UMF9
13.0292	13.0995	13.0497	12.37	12.2966	12.4043	FALSE		+	SLF2 KO_Parental	284.726	42	43	112	42	913	105.3	4.29762	0	-0.702496	-18.4858		+		Q99613	Pf01399, Pf05470	8663	ENSG00000184110	EIF3C		L13a-mediated translational silencing of Ceruloplasmin expression;Translation initiation complex formation;Formation of a pool of free 40S subunits;Formation of the ternary complex, and subsequently, the 43S complex;Ribosomal scanning and start codon recognition;GTP hydrolysis and joining of the 60S ribosomal subunit	Translation factors;nsp1 from SARS-CoV-2 inhibits translation initiation in the host cell	8	1	Eukaryotic translation initiation factor 3 subunit C OS=Homo sapiens (Human) OX=9606 GN=EIF3C PE=1 SV=1	A8K7Z0;B2RXG3;B4E1D5;H3BRV0;hsa:8663;O00215;Q99613;Q9BW98
12.2304	12.2366	12.3038	11.6218	11.5156	11.4836	FALSE		+	SLF2 KO_Parental	216.7	51	25	68	25	548	63.9	3.93429	0.000171875	-0.716604	-14.959		+		O15371	Pf05091	8664	ENSG00000100353	EIF3D		L13a-mediated translational silencing of Ceruloplasmin expression;Translation initiation complex formation;Formation of a pool of free 40S subunits;Formation of the ternary complex, and subsequently, the 43S complex;Ribosomal scanning and start codon recognition;GTP hydrolysis and joining of the 60S ribosomal subunit	Translation factors;VEGFA-VEGFR2 signaling pathway;nsp1 from SARS-CoV-2 inhibits translation initiation in the host cell	9	1	Eukaryotic translation initiation factor 3 subunit D OS=Homo sapiens (Human) OX=9606 GN=EIF3D PE=1 SV=1	A8MWD3;B2R7D4;B4DTF8;B4DVY1;hsa:8664;O15371;Q3MJD9;Q5M9Q6
12.4704	12.4238	12.5386	11.8131	11.7795	11.7136	FALSE		+	SLF2 KO_Parental	182.162	65	27	66	27	445	52.2	4.04792	0.000189819	-0.708879	-15.9848		+		P60228	Pf01399, Pf09440	3646	ENSG00000104408	EIF3E	Hepatitis C	L13a-mediated translational silencing of Ceruloplasmin expression;Formation of a pool of free 40S subunits;GTP hydrolysis and joining of the 60S ribosomal subunit;Translation initiation complex formation;Formation of the ternary complex, and subsequently, the 43S complex;Ribosomal scanning and start codon recognition	Translation factors;nsp1 from SARS-CoV-2 inhibits translation initiation in the host cell	9	1	Eukaryotic translation initiation factor 3 subunit E OS=Homo sapiens (Human) OX=9606 GN=EIF3E PE=1 SV=1	hsa:3646;O43902;P60228;Q64058;Q64059;Q64252;Q6FG33;Q8WVK4
11.8336	11.86	11.8978	11.3405	11.2079	11.2149	FALSE		+	SLF2 KO_Parental	121.65	56	19	73	19	320	35.6	3.69252	0.00033521	-0.609359	-12.9844		+		O75821	Pf00076, Pf12353	8666	ENSG00000130811	EIF3G		L13a-mediated translational silencing of Ceruloplasmin expression;Translation initiation complex formation;Formation of a pool of free 40S subunits;Formation of the ternary complex, and subsequently, the 43S complex;Ribosomal scanning and start codon recognition;GTP hydrolysis and joining of the 60S ribosomal subunit	Translation factors;nsp1 from SARS-CoV-2 inhibits translation initiation in the host cell	8	1	Eukaryotic translation initiation factor 3 subunit G OS=Homo sapiens (Human) OX=9606 GN=EIF3G PE=1 SV=2	hsa:8666;O14801;O75821;Q969U5
11.9386	11.9432	11.9401	11.3297	11.1872	11.2644	FALSE		+	SLF2 KO_Parental	114.393	54	18	47	18	352	39.9	4.10368	0.000201281	-0.680223	-16.5128		+		O15372	Pf01398, Pf19445	8667	ENSG00000147677	EIF3H	Measles	L13a-mediated translational silencing of Ceruloplasmin expression;Translation initiation complex formation;Formation of a pool of free 40S subunits;Formation of the ternary complex, and subsequently, the 43S complex;Ribosomal scanning and start codon recognition;GTP hydrolysis and joining of the 60S ribosomal subunit	Translation factors;VEGFA-VEGFR2 signaling pathway;Measles virus infection;nsp1 from SARS-CoV-2 inhibits translation initiation in the host cell	11	1	Eukaryotic translation initiation factor 3 subunit H OS=Homo sapiens (Human) OX=9606 GN=EIF3H PE=1 SV=1	hsa:8667;O15372
10.8828	10.8409	10.8947	10.2733	10.1973	10.1736	FALSE		+	SLF2 KO_Parental	82.727	43	8	33	8	218	25	4.36566	0	-0.658058	-19.2311		+		Q9UBQ5	Pf10075	27335	ENSG00000178982;ENSG00000282986	EIF3K		L13a-mediated translational silencing of Ceruloplasmin expression;Translation initiation complex formation;Formation of a pool of free 40S subunits;Formation of the ternary complex, and subsequently, the 43S complex;Ribosomal scanning and start codon recognition;GTP hydrolysis and joining of the 60S ribosomal subunit		6	1	Eukaryotic translation initiation factor 3 subunit K OS=Homo sapiens (Human) OX=9606 GN=EIF3K PE=1 SV=1	A8K0I9;B7ZAM9;hsa:27335;Q96IQ0;Q9UBQ5;Q9Y6D1
12.5807	12.6452	12.6024	11.9492	11.7894	11.8826	FALSE		+	SLF2 KO_Parental	174.272	48	26	65	26	564	66.7	3.90419	0.000167683	-0.735693	-14.6982		+		Q9Y262	Pf10255	51386	ENSG00000100129	EIF3L		L13a-mediated translational silencing of Ceruloplasmin expression;Translation initiation complex formation;Formation of a pool of free 40S subunits;Formation of the ternary complex, and subsequently, the 43S complex;Ribosomal scanning and start codon recognition;GTP hydrolysis and joining of the 60S ribosomal subunit		6	1	Eukaryotic translation initiation factor 3 subunit L OS=Homo sapiens (Human) OX=9606 GN=EIF3L PE=1 SV=1	B2RDG6;B4DYB2;G8JLH4;hsa:51386;Q53HQ1;Q53HT4;Q5QTR1;Q5TI15;Q6ICD2;Q9Y262
11.7523	11.9403	11.8064	11.2377	11.0651	11.2318	FALSE		+	SLF2 KO_Parental	149.703	55	19	48	19	374	42.5	2.92557	0.00111621	-0.654784	-8.23268		+		Q7L2H7	Pf01399, Pf18005	10480	ENSG00000149100	EIF3M		L13a-mediated translational silencing of Ceruloplasmin expression;Translation initiation complex formation;Formation of a pool of free 40S subunits;Formation of the ternary complex, and subsequently, the 43S complex;Ribosomal scanning and start codon recognition;GTP hydrolysis and joining of the 60S ribosomal subunit		6	1	Eukaryotic translation initiation factor 3 subunit M OS=Homo sapiens (Human) OX=9606 GN=EIF3M PE=1 SV=1	A8K7X4;B4E2Q4;hsa:10480;O60735;Q2F836;Q53HL6;Q7L2H7;Q9BXW1
12.9219	12.887	12.9361	12.2459	12.1585	12.0581	FALSE		+	SLF2 KO_Parental	203.619	56	47	102	47	611	69.1	3.76384	0.000146569	-0.76083	-13.5391		+		P23588	Pf00076	1975	ENSG00000063046	EIF4B	mTOR signaling pathway;PI3K-Akt signaling pathway;Proteoglycans in cancer	L13a-mediated translational silencing of Ceruloplasmin expression;Translation initiation complex formation;Ribosomal scanning and start codon recognition;GTP hydrolysis and joining of the 60S ribosomal subunit;Deadenylation of mRNA;mTORC1-mediated signalling	Translation factors;Focal adhesion: PI3K-Akt-mTOR-signaling pathway;PI3K-Akt signaling pathway;Translation inhibitors in chronically activated PDGFRA cells;Malignant pleural mesothelioma;Interferon type I signaling pathways	16	1	Eukaryotic translation initiation factor 4B OS=Homo sapiens (Human) OX=9606 GN=EIF4B PE=1 SV=2	B4DS13;hsa:1975;P23588;Q4G0E3;Q53HQ2;Q6GPH5;Q6IB46;Q8WYK5
11.3487	11.3555	11.3778	10.6204	10.597	10.6255	FALSE		+	SLF2 KO_Parental	177.725	25	40	65	33	1585	176.5	6.34012	0	-0.746328	-60.1684		+		O43432	Pf02020, Pf02847, Pf02854	8672	ENSG00000075151	EIF4G3	Viral myocarditis	ISG15 antiviral mechanism	Translation factors;Translation inhibitors in chronically activated PDGFRA cells	4	1	Eukaryotic translation initiation factor 4 gamma 3 OS=Homo sapiens (Human) OX=9606 GN=EIF4G3 PE=1 SV=2	B9EGQ7;hsa:8672;O43432;Q15597;Q504Z1;Q5SWC3;Q8NEN1
11.2942	11.3317	11.2858	10.7344	10.6018	10.604	FALSE		+	SLF2 KO_Parental	75.786	58	15	46	15	248	27.4	3.85375	0.000159305	-0.657176	-14.271		+		Q15056	Pf00076	7458	ENSG00000106682	EIF4H		L13a-mediated translational silencing of Ceruloplasmin expression;GTP hydrolysis and joining of the 60S ribosomal subunit;Translation initiation complex formation;Ribosomal scanning and start codon recognition	Translation factors;7q11.23 copy number variation syndrome	7	1	Eukaryotic translation initiation factor 4H OS=Homo sapiens (Human) OX=9606 GN=EIF4H PE=1 SV=5	A8K3R1;D3DXF6;D3DXF8;hsa:7458;Q15056
8.32193	8.20065	8.31061	7.633	7.50303	7.55612	FALSE		+	SLF2 KO_Parental	11.196	22	1	4	1	83	9.5	3.72175	0.000282051	-0.713682	-13.2091		+		P60002	Pf05129	84337	ENSG00000130165	ELOF1				0	1	Transcription elongation factor 1 homolog OS=Homo sapiens (Human) OX=9606 GN=ELOF1 PE=1 SV=1	hsa:84337;P60002;Q8R1J7;Q96II4
8.39017	8.34961	8.296	7.75221	7.70874	7.56682	FALSE		+	SLF2 KO_Parental	22.205	7	6	7	6	815	89.8	3.37201	0.000651341	-0.669338	-10.7493		+		O00423	Pf00400, Pf03451	2009	ENSG00000066629	EML1				0	1	Echinoderm microtubule-associated protein-like 1 OS=Homo sapiens (Human) OX=9606 GN=EML1 PE=1 SV=3	hsa:2009;O00423;Q86U15;Q8N536;Q8N5C4;Q8WWL6
10.0228	10.032	10.0344	9.16138	9.07334	9.16717	FALSE		+	SLF2 KO_Parental	37.377	25	9	11	9	443	49	5.09315	0	-0.895775	-29.3079		+		Q86X53		157697	ENSG00000104714	ERICH1				0	1	Glutamate-rich protein 1 OS=Homo sapiens (Human) OX=9606 GN=ERICH1 PE=1 SV=1	A8K2J9;hsa:157697;Q86X53;Q9P063
7.55459	7.40854	7.55228	6.848	6.77215	6.50779	FALSE		+	SLF2 KO_Parental	9.947	32	2	3	2	109	11.6	2.65663	0.00184438	-0.795825	-6.98926		+		B3KNS4	Pf15695		ENSG00000142396	ERVK3-1				0	1	Endogenous retrovirus group K3 member 1 OS=Homo sapiens (Human) OX=9606 GN=ERVK3-1 PE=1 SV=1	B3KNS4
11.2434	11.0986	11.3675	10.5529	10.5097	10.4398	FALSE		+	SLF2 KO_Parental	75.115	30	22	27	22	734	84.6	3.0203	0.000948999	-0.735709	-8.71599		+		Q6SJ93	Pf13365	374393	ENSG00000189057	FAM111B				0	1	Protein FAM111B OS=Homo sapiens (Human) OX=9606 GN=FAM111B PE=1 SV=1	B4E2G2;hsa:374393;Q6P661;Q6SJ93
4.45286	4.57289	4.63227	3.8679	4.12102	3.8679	FALSE		+	SLF2 KO_Parental	3.153	5	1	1	1	190	19.9	2.41969	0.00253455	-0.600403	-6.03327		+		Q8TBP5	Pf06679	345757	ENSG00000174132	FAM174A				0	1	Membrane protein FAM174A OS=Homo sapiens (Human) OX=9606 GN=FAM174A PE=2 SV=1	A8K0H4;hsa:345757;Q8TBP5
8.98925	8.83983	9.00731	8.22593	8.29829	8.07682	FALSE		+	SLF2 KO_Parental	21.089	41	5	8	5	112	13.2	3.04815	0.000931021	-0.745119	-8.86298		+		Q9Y421	Pf08555	26017	ENSG00000105058	FAM32A				0	1	Protein FAM32A OS=Homo sapiens (Human) OX=9606 GN=FAM32A PE=1 SV=2	hsa:26017;Q9BT02;Q9Y421
11.8358	11.8159	11.8884	10.9989	10.9085	10.9151	FALSE		+	SLF2 KO_Parental	160.243	31	40	54	40	1451	164	4.8168	0	-0.905819	-24.9794		+		Q9BXW9	Pf14631	2177	ENSG00000144554	FANCD2	Fanconi anemia pathway	Fanconi Anemia Pathway;TP53 Regulates Transcription of DNA Repair Genes	miRNA regulation of DNA damage response;15q13.3 copy number variation syndrome;DNA repair pathways, full network;DNA damage response	7	1	Fanconi anemia group D2 protein OS=Homo sapiens (Human) OX=9606 GN=FANCD2 PE=1 SV=2	hsa:2177;Q2LA86;Q69YP9;Q6PJN7;Q9BQ06;Q9BXW9;Q9H9T9
6.01792	5.77347	5.95884	5.12515	5.08321	5.12928	FALSE		+	SLF2 KO_Parental	2.357	2	1	1	1	374	42.2	3.36566	0.000709924	-0.804194	-10.7089		+		Q9NPI8	Pf11107	2188	ENSG00000183161	FANCF	Fanconi anemia pathway	Fanconi Anemia Pathway	DNA repair pathways, full network	3	1	Fanconi anemia group F protein OS=Homo sapiens (Human) OX=9606 GN=FANCF PE=1 SV=1	hsa:2188;Q52LM0;Q9NPI8
4.89724	4.87283	4.99548	4.50462	3.9542	4.05311	FALSE		+	SLF2 KO_Parental	4.53	2	2	2	1	622	68.5	1.90816	0.00536381	-0.751208	-4.32948		+		O15287		2189	ENSG00000221829	FANCG	Fanconi anemia pathway	Fanconi Anemia Pathway	Retinoblastoma gene in cancer;DNA repair pathways, full network	4	1	Fanconi anemia group G protein OS=Homo sapiens (Human) OX=9606 GN=FANCG PE=1 SV=1	hsa:2189;O15287
12.7669	12.7746	12.7999	11.976	11.9115	11.9249	FALSE		+	SLF2 KO_Parental	318.75	49	62	96	62	1328	149.2	5.55536	0	-0.843005	-38.2724		+		Q9NVI1	Pf14674, Pf14675, Pf14676, Pf14677, Pf14678, Pf14679, Pf14680	55215	ENSG00000140525	FANCI	Fanconi anemia pathway	TP53 Regulates Transcription of DNA Repair Genes;Fanconi Anemia Pathway	Gastric cancer network 2;DNA repair pathways, full network	5	1	Fanconi anemia group I protein OS=Homo sapiens (Human) OX=9606 GN=FANCI PE=1 SV=4	A4ZVE4;A5YMH4;A6NJZ0;hsa:55215;Q96JN1;Q96ST0;Q9BT96;Q9NVI1
9.73183	9.76005	9.8302	9.17592	9.13878	9.22545	FALSE		+	SLF2 KO_Parental	42.459	20	9	14	9	451	52.3	3.98535	0.000178282	-0.593975	-15.4117		+		O95363	Pf01409, Pf03147	10667	ENSG00000145982	FARS2	Aminoacyl-tRNA biosynthesis	Mitochondrial tRNA aminoacylation		2	1	Phenylalanine--tRNA ligase, mitochondrial OS=Homo sapiens (Human) OX=9606 GN=FARS2 PE=1 SV=1	B2R664;hsa:10667;O95363;Q53F66;Q5TCS3;Q6FG29;Q9NPY7;Q9P062
6.00675	6.13134	6.08321	5.46597	5.40599	5.2891	FALSE		+	SLF2 KO_Parental	2.645	1	1	1	1	555	62.6	3.38632	0.000608062	-0.686746	-10.8407		+		Q7Z6M2	Pf12937	254170	ENSG00000165355	FBXO33				0	1	F-box only protein 33 OS=Homo sapiens (Human) OX=9606 GN=FBXO33 PE=1 SV=1	hsa:254170;Q6PIR2;Q7Z6M2;Q86TR2;Q86YE0
8.05311	7.95012	8.27333	7.42962	7.44045	7.35755	FALSE		+	SLF2 KO_Parental	11.482	9	5	5	5	447	50.1	2.63852	0.00182606	-0.682979	-6.91183		+		Q9UKT4	Pf00646	26271	ENSG00000112029	FBXO5	Oocyte meiosis	SCF-beta-TrCP mediated degradation of Emi1;G1/S-Specific Transcription;Phosphorylation of Emi1;Mitotic Metaphase/Anaphase Transition		6	1	F-box only protein 5 OS=Homo sapiens (Human) OX=9606 GN=FBXO5 PE=1 SV=1	B3KNX5;hsa:26271;Q5TF47;Q8WV29;Q9UGC8;Q9UKT4
12.0136	12.0541	12.0215	11.2595	11.2818	11.321	FALSE		+	SLF2 KO_Parental	160.963	49	19	52	19	417	48.1	5.35161	0	-0.742291	-34.0264		+		P37268	Pf00494	2222	ENSG00000079459	FDFT1	Steroid biosynthesis;Metabolic pathways	Activation of gene expression by SREBF (SREBP);PPARA activates gene expression;Cholesterol biosynthesis	Cholesterol biosynthesis pathway;Sterol regulatory element-binding proteins (SREBP) signaling;Statin inhibition of cholesterol production;Ferroptosis;Cholesterol metabolism with Bloch and Kandutsch-Russell pathways;Cholesterol synthesis disorders	11	1	Squalene synthase OS=Homo sapiens (Human) OX=9606 GN=FDFT1 PE=1 SV=1	B3KQ95;B4DJE5;B4DT56;B7Z1J3;hsa:2222;P37268;Q96GT0
12.3311	12.3098	12.2778	11.2959	11.3866	11.3823	FALSE		+	SLF2 KO_Parental	162.754	55	29	58	29	667	75.9	5.04696	0	-0.951274	-28.5359		+		Q86UX7	Pf00169, Pf00373, Pf18124	83706	ENSG00000149781	FERMT3	Platelet activation	Platelet degranulation	Leukocyte-intrinsic Hippo pathway functions	3	1	Fermitin family homolog 3 OS=Homo sapiens (Human) OX=9606 GN=FERMT3 PE=1 SV=1	hsa:83706;Q86UX7;Q8IUA1;Q8N207;Q9BT48
10.8811	11.0088	10.829	10.2772	10.0678	10.1859	FALSE		+	SLF2 KO_Parental	62.858	56	11	22	11	224	25.2	3.07909	0.000947823	-0.729366	-9.02888		+		Q00688	Pf00254, Pf18410	2287	ENSG00000100442	FKBP3				0	1	Peptidyl-prolyl cis-trans isomerase FKBP3 OS=Homo sapiens (Human) OX=9606 GN=FKBP3 PE=1 SV=1	B2R4Q9;hsa:2287;Q00688;Q14317
7.83036	7.97613	7.96578	7.33539	7.2211	7.17692	FALSE		+	SLF2 KO_Parental	13.999	15	4	4	4	349	38.2	3.28448	0.000670875	-0.67962	-10.2055		+		Q9UIM3	Pf00515	63943	ENSG00000204315;ENSG00000223666;ENSG00000224200;ENSG00000230907	FKBPL		The role of GTSE1 in G2/M progression after G2 checkpoint		1	1	FK506-binding protein-like OS=Homo sapiens (Human) OX=9606 GN=FKBPL PE=1 SV=1	A8K5V3;B0UYX8;hsa:63943;Q9H5G3;Q9UIM3
12.3795	12.3878	12.4022	11.7234	11.5755	11.6447	FALSE		+	SLF2 KO_Parental	173.559	52	18	79	17	466	52.1	4.16953	9.33852e-05	-0.741958	-17.1584		+		Q13283	Pf00076, Pf02136	10146	ENSG00000145907	G3BP1		SARS-CoV-2 activates/modulates innate and adaptive immune responses		1	1	Ras GTPase-activating protein-binding protein 1 OS=Homo sapiens (Human) OX=9606 GN=G3BP1 PE=1 SV=1	hsa:10146;Q13283;Q5HYE9
13.1464	13.1951	13.1096	12.5275	12.441	12.4357	FALSE		+	SLF2 KO_Parental	297.06	57	39	112	39	739	83.1	4.21503	0	-0.682301	-17.6189		+		P41250	Pf00458, Pf00587, Pf03129	2617	ENSG00000106105	GARS1	Aminoacyl-tRNA biosynthesis	Cytosolic tRNA aminoacylation;Mitochondrial tRNA aminoacylation		3	1	Glycine--tRNA ligase OS=Homo sapiens (Human) OX=9606 GN=GARS1 PE=1 SV=3	A0A090N8G0;B3KQA2;B4DIA0;hsa:2617;P41250;Q969Y1
7.6632	7.63227	7.59768	7.07468	7.02569	6.91169	FALSE		+	SLF2 KO_Parental	15.653	13	5	5	5	390	43.1	3.57129	0.000426487	-0.62703	-12.0913		+		Q9NXC2	Pf01408, Pf02894	54438	ENSG00000145990	GFOD1		RHOQ GTPase cycle		1	1	Glucose-fructose oxidoreductase domain-containing protein 1 OS=Homo sapiens (Human) OX=9606 GN=GFOD1 PE=1 SV=1	A8E4L6;hsa:54438;Q5T058;Q96JD4;Q9H5K2;Q9NXC2
8.73505	8.62352	8.59433	8.14262	8	8.03892	FALSE		+	SLF2 KO_Parental	46.51	55	8	11	8	188	21	3.21169	0.000826291	-0.590451	-9.77305		+		O75223	Pf13772	79017	ENSG00000006625	GGCT	Glutathione metabolism;Metabolic pathways	Glutathione synthesis and recycling	Gamma-glutamyl cycle for the biosynthesis and degradation of glutathione, including diseases	4	1	Gamma-glutamylcyclotransferase OS=Homo sapiens (Human) OX=9606 GN=GGCT PE=1 SV=1	B2RDN0;B8ZZN4;B8ZZR8;hsa:79017;O75223;Q9BS37
6.03782	6.14568	6.04221	5.40259	5.2817	5.14975	FALSE		+	SLF2 KO_Parental	6.994	5	2	2	2	366	42.1	3.22203	0.000737295	-0.797225	-9.83343		+		Q5VSY0		80318	ENSG00000165113	GKAP1				0	1	G kinase-anchoring protein 1 OS=Homo sapiens (Human) OX=9606 GN=GKAP1 PE=1 SV=2	hsa:80318;Q5VSY0;Q96LI0;Q9BYI1;Q9BYI2;Q9H225
6.82528	6.80735	6.74953	6.11894	6.2724	6.16993	FALSE		+	SLF2 KO_Parental	10.022	6	3	3	3	617	70.1	3.55845	0.000422927	-0.606968	-12.0002		+		O94923	Pf06662	26035	ENSG00000138604	GLCE	Glycosaminoglycan biosynthesis;Metabolic pathways	HS-GAG biosynthesis		3	1	D-glucuronyl C5-epimerase OS=Homo sapiens (Human) OX=9606 GN=GLCE PE=1 SV=3	hsa:26035;O94923;Q6GUQ2
5.93074	6.02237	5.80735	5.62352	4.94486	5.33271	FALSE		+	SLF2 KO_Parental	14.687	8	3	4	3	266	30.3	1.40097	0.0140854	-0.619793	-3.00561		+		P48060	Pf00188	11010	ENSG00000139278	GLIPR1		Neutrophil degranulation;PPARA activates gene expression		2	1	Glioma pathogenesis-related protein 1 OS=Homo sapiens (Human) OX=9606 GN=GLIPR1 PE=1 SV=3	A7YET6;F8VUC2;hsa:11010;P48060;Q15409;Q969K2
5.80735	5.74147	6.09803	5.20163	4.96347	5.09592	FALSE		+	SLF2 KO_Parental	11.067	18	2	2	2	164	18	2.44916	0.00236719	-0.795274	-6.14573		+		Q9NS18	Pf00462	51022	ENSG00000023572	GLRX2				0	1	Glutaredoxin-2, mitochondrial OS=Homo sapiens (Human) OX=9606 GN=GLRX2 PE=1 SV=1	hsa:51022;Q3LR69;Q7L1N7;Q96JC0;Q9NS18;Q9Y3D4
7.81762	7.64602	7.89542	7.12722	7.25267	7.20555	FALSE		+	SLF2 KO_Parental	25.115	15	8	8	8	680	77.1	2.70217	0.00174969	-0.59121	-7.18724		+		O15228	Pf01553, Pf19277	8443	ENSG00000116906	GNPAT	Glycerophospholipid metabolism;Peroxisome	Peroxisomal protein import;Plasmalogen biosynthesis;Synthesis of PA	Triacylglyceride synthesis	6	1	Dihydroxyacetone phosphate acyltransferase OS=Homo sapiens (Human) OX=9606 GN=GNPAT PE=1 SV=1	B4DNM9;hsa:8443;O15228;Q5TBH7;Q9BWC2
6.34873	6.20945	6.59544	5.78398	5.4363	4.97728	FALSE		+	SLF2 KO_Parental	10.014	27	2	2	2	100	10.9	1.71812	0.00745915	-0.985357	-3.79796		+		Q9BXV9	Pf15387	84520	ENSG00000170270;ENSG00000275619	GON7				0	1	EKC/KEOPS complex subunit GON7 OS=Homo sapiens (Human) OX=9606 GN=GON7 PE=1 SV=2	hsa:84520;Q0D2N1;Q0P6C4;Q3B7W5;Q9BXV9
10.0121	10.0027	9.92511	9.19648	9.25432	9.25715	FALSE		+	SLF2 KO_Parental	32.603	23	9	11	9	340	38.1	4.59261	0	-0.743966	-21.9378		+		Q8IXQ4	Pf12572	55425	ENSG00000133114	GPALPP1				0	1	GPALPP motifs-containing protein 1 OS=Homo sapiens (Human) OX=9606 GN=GPALPP1 PE=1 SV=1	A8K8X8;hsa:55425;Q05BX8;Q05D87;Q5T3Z3;Q5T3Z5;Q8IXQ4;Q9C0F9;Q9H2R0;Q9P0W6
4.41278	4.37156	4.38543	4.03562	3.83794	3.3505	FALSE		+	SLF2 KO_Parental	4.535	1	1	2	1	474	52.3	1.47452	0.0119668	-0.648569	-3.18004		+		Q9HC44	Pf15337	60313	ENSG00000159592	GPBP1L1				0	1	Vasculin-like protein 1 OS=Homo sapiens (Human) OX=9606 GN=GPBP1L1 PE=1 SV=1	D3DQ10;hsa:60313;Q9H751;Q9HC44
11.302	11.3239	11.3089	10.5736	10.4858	10.5041	FALSE		+	SLF2 KO_Parental	124.244	67	25	37	25	476	52.2	5.05819	0	-0.790406	-28.7218		+		Q92917	Pf00467, Pf12656	27238	ENSG00000068394	GPKOW		mRNA Splicing - Major Pathway		1	1	G-patch domain and KOW motifs-containing protein OS=Homo sapiens (Human) OX=9606 GN=GPKOW PE=1 SV=2	hsa:27238;Q59EK5;Q92917;Q9BQA8
11.8976	11.9121	11.8902	11.0524	11.0395	10.9257	FALSE		+	SLF2 KO_Parental	139.127	45	15	56	15	419	49.5	4.59208	0	-0.894115	-21.931		+		O14929	Pf10394	100598934;100970485;102127119;103217315;104673520;105548069;105579802;695933	ENSCATG00000044185;ENSCSAG00000014790;ENSMFAG00000044656;ENSMLEG00000030988;ENSMMUG00000007313;ENSNLEG00000031960;ENSPPAG00000043422;ENSPTEG00000037699;ENSPTRG00000012637;ENSRROG00000043073;ENSTGEG00000018560	HAT1	Neutrophil extracellular trap formation;Alcoholism			2	1	Histone acetyltransferase type B catalytic subunit OS=Homo sapiens (Human) OX=9606 GN=HAT1 PE=1 SV=1	A0A0D9RQL6;A0A2I3GP06;A0A2J8PQW8;A0A2J8VQX1;A0A2K5P0H4;A0A2K5VNP4;A0A2K5YDV9;A0A2K6REU7;A0A2R9CI71;A0A663DCK2;A0A6D2WXR9;A0A8C9IWX6;A0A8D2FM88;caty:105579802;csab:103217315;F7GNR2;F7GNT9;G7N8B0;G7PKT8;H2QIZ3;mcc:695933;nle:100598934;pps:100970485;rro:104673520
8.57403	8.65499	8.72281	7.77215	7.60437	7.71012	FALSE		+	SLF2 KO_Parental	28.856	13	8	9	8	748	83.5	3.89888	0.000166415	-0.955064	-14.6527		+		Q8NCD3	Pf10384, Pf12346, Pf12347	55355	ENSG00000123485	HJURP		Deposition of new CENPA-containing nucleosomes at the centromere		1	1	Holliday junction recognition protein OS=Homo sapiens (Human) OX=9606 GN=HJURP PE=1 SV=2	A8IRH5;B4DWR0;B4DZV4;hsa:55355;Q8NCD3;Q9BUT2;Q9NSL8
12.2662	12.2064	12.2186	11.6349	11.5103	11.3812	FALSE		+	SLF2 KO_Parental	186.222	58	23	63	23	520	57.3	3.17424	0.000848789	-0.721586	-9.55732		+		Q01581	Pf01154, Pf08540	3157	ENSG00000112972	HMGCS1	Valine, leucine and isoleucine degradation;Butanoate metabolism;Terpenoid backbone biosynthesis;Metabolic pathways;PPAR signaling pathway	Activation of gene expression by SREBF (SREBP);Cholesterol biosynthesis;PPARA activates gene expression	Cholesterol biosynthesis pathway;Sterol regulatory element-binding proteins (SREBP) signaling;SREBF and miR33 in cholesterol and lipid homeostasis;Cholesterol metabolism with Bloch and Kandutsch-Russell pathways;Endochondral ossification;Endochondral ossification with skeletal dysplasias;Cholesterol synthesis disorders	15	1	Hydroxymethylglutaryl-CoA synthase, cytoplasmic OS=Homo sapiens (Human) OX=9606 GN=HMGCS1 PE=1 SV=2	B2RDL8;hsa:3157;Q01581
9.49845	9.14848	9.22882	8.76089	8.75922	8.53993	FALSE		+	SLF2 KO_Parental	15.25	31	3	8	2	90	9.4	2.03097	0.00446372	-0.605234	-4.69952		+		P05204	Pf01101	3151	ENSG00000198830	HMGN2				0	1	Non-histone chromosomal protein HMG-17 OS=Homo sapiens (Human) OX=9606 GN=HMGN2 PE=1 SV=3	hsa:3151;P05204;Q0VGD5;Q6FGI5;Q96C64
5.14568	5.03562	5.03562	4.35755	4.03562	4.16189	FALSE		+	SLF2 KO_Parental	167.091	73	19	154	1	275	29.2	3.0404	0.00092567	-0.887287	-8.82185		+		A0A2R8Y4L2	Pf00076, Pf11627		ENSG00000224578	HNRNPA1L3				0	1	Heterogeneous nuclear ribonucleoprotein A1 pseudogene 48 OS=Homo sapiens (Human) OX=9606 GN=HNRNPA1P48 PE=1 SV=1	A0A2R8Y4L2
11.9256	11.9446	11.9547	11.3914	11.3216	11.2993	FALSE		+	SLF2 KO_Parental	136.994	35	16	54	14	420	46.4	4.50269	0	-0.604231	-20.8232		+		O14979	Pf00076	9987	ENSG00000152795	HNRNPDL		Gene and protein expression by JAK-STAT signaling after Interleukin-12 stimulation		1	1	Heterogeneous nuclear ribonucleoprotein D-like OS=Homo sapiens (Human) OX=9606 GN=HNRNPDL PE=1 SV=3	hsa:9987;O14979;Q6SPF2;Q7KZ74;Q7KZ75;Q96IM0;Q96S43
11.2592	11.1445	11.1886	10.689	10.6107	10.4795	FALSE		+	SLF2 KO_Parental	88.005	75	12	28	12	218	24.6	3.01239	0.000945427	-0.604316	-8.67468		+		P00492	Pf00156	3251	ENSG00000165704	HPRT1	Purine metabolism;Drug metabolism;Metabolic pathways;Nucleotide metabolism	Azathioprine ADME;Purine salvage;Defective HPRT1 disrupts guanine and hypoxanthine salvage	Mesodermal commitment pathway	8	1	Hypoxanthine-guanine phosphoribosyltransferase OS=Homo sapiens (Human) OX=9606 GN=HPRT1 PE=1 SV=2	A6NHF0;B2R8M9;hsa:3251;P00492
13.0632	12.9874	13.1041	12.1294	12.1428	12.0123	FALSE		+	SLF2 KO_Parental	282.401	59	35	135	29	641	70	4.23265	0	-0.956735	-17.8004		+		P0DMV9	Pf00012	3303;3304	ENSG00000204388;ENSG00000212866;ENSG00000224501;ENSG00000231555;ENSG00000232804	HSPA1B	Spliceosome;MAPK signaling pathway;Protein processing in endoplasmic reticulum;Endocytosis;Longevity regulating pathway;Antigen processing and presentation;Estrogen signaling pathway;Prion disease;Legionellosis;Toxoplasmosis;Measles;Lipid and atherosclerosis	Neutrophil degranulation;Regulation of HSF1-mediated heat shock response;HSP90 chaperone cycle for steroid hormone receptors (SHR) in the presence of ligand;Attenuation phase	Apoptosis modulation and signaling;Parkin-ubiquitin proteasomal system pathway;MAPK signaling pathway;Apoptosis modulation by HSP70;VEGFA-VEGFR2 signaling pathway;Measles virus infection	23	1	Heat shock 70 kDa protein 1B OS=Homo sapiens (Human) OX=9606 GN=HSPA1B PE=1 SV=1	B4E3B6;hsa:3303;hsa:3304;P08107;P0DMV9;P19790;Q5JQI4;Q5SP17;Q9UQL9;Q9UQM0
14.5024	14.4053	14.5593	13.8877	13.8607	13.7189	FALSE		+	SLF2 KO_Parental	404.977	65	43	282	26	646	70.9	3.19222	0.000857022	-0.666542	-9.66035		+		P11142	Pf00012	3312	ENSG00000109971	HSPA8	Spliceosome;MAPK signaling pathway;Protein processing in endoplasmic reticulum;Endocytosis;Longevity regulating pathway;Antigen processing and presentation;Estrogen signaling pathway;Prion disease;Legionellosis;Toxoplasmosis;Measles;Lipid and atherosclerosis	Lysosome Vesicle Biogenesis;AUF1 (hnRNP D0) binds and destabilizes mRNA;Neutrophil degranulation;Clathrin-mediated endocytosis;mRNA Splicing - Major Pathway;Late endosomal microautophagy;Lipophagy;Chaperone Mediated Autophagy;Golgi Associated Vesicle Biogenesis;Interleukin-4 and Interleukin-13 signaling;HSP90 chaperone cycle for steroid hormone receptors (SHR) in the presence of ligand;Attenuatio…	Parkin-ubiquitin proteasomal system pathway;MAPK signaling pathway;Exercise-induced circadian regulation;Measles virus infection;Extrafollicular B cell activation by SARS-CoV-2	34	1	Heat shock cognate 71 kDa protein OS=Homo sapiens (Human) OX=9606 GN=HSPA8 PE=1 SV=1	hsa:3312;P11142;Q9H3R6
13.4071	13.3443	13.4666	12.8704	12.7956	12.763	FALSE		+	SLF2 KO_Parental	371.82	68	49	138	44	858	96.8	3.63508	0.000317912	-0.596349	-12.5536		+		Q92598	Pf00012	10808	ENSG00000120694	HSPH1	Protein processing in endoplasmic reticulum	Regulation of HSF1-mediated heat shock response;Scavenging by Class F Receptors		3	1	Heat shock protein 105 kDa OS=Homo sapiens (Human) OX=9606 GN=HSPH1 PE=1 SV=1	B4DYH1;hsa:10808;O95739;Q5TBM6;Q5TBM7;Q5TBM8;Q92598;Q9UPC4
9.64404	9.97441	9.94793	9.23266	8.84643	8.95274	FALSE		+	SLF2 KO_Parental	55.746	52	8	14	8	129	14.7	2.24395	0.00320496	-0.844849	-5.39735		+		Q9NX55	Pf19026	100137436;100989225;101127706;102116290;104002286;104679625;105491324;105549422;105588143;108521295;25764;713266	ENSCATG00000038565;ENSGGOG00000014809;ENSMLEG00000000898;ENSMMUG00000022768;ENSMNEG00000018318;ENSPANG00000018102;ENSPPAG00000034659;ENSPTEG00000009792;ENSPTEG00000019135;ENSPTRG00000038721;ENSRBIG00000028237;ENSRROG00000039445;ENSTGEG00000007663	HYPK;LOC113219833				0	1	Huntingtin-interacting protein K OS=Homo sapiens (Human) OX=9606 GN=HYPK PE=1 SV=2	A0A024R5Q1;A0A1D5R5K3;A0A2I2YQJ1;A0A2J8NTT0;A0A2K5N035;A0A2K5XAQ0;A0A2K6AXP0;A0A2K6KBN5;A0A2K6QRU2;A0A2R9B6N1;A0A663DGD1;A0A6D2Y1W8;A0A8C9GZF6;A0A8D2ERJ4;A9X1C4;F7GC11;G7MX15;G7PB77;H2Q9B3;hsa:25764;mcc:713266;mcf:102116290;pps:100989225;ptr:104002286;rbb:108521295;rro:104679625
11.8965	11.9127	11.8857	11.2438	11.2046	11.2081	FALSE		+	SLF2 KO_Parental	133.716	61	25	47	23	414	46.6	5.87361	0	-0.679502	-45.9832		+		O75874	Pf00180	3417	ENSG00000138413	IDH1	Citrate cycle (TCA cycle);Glutathione metabolism;Metabolic pathways;Carbon metabolism;2-Oxocarboxylic acid metabolism;Biosynthesis of amino acids;Peroxisome;Central carbon metabolism in cancer	Neutrophil degranulation;Peroxisomal protein import;Nuclear events mediated by NFE2L2;Abnormal conversion of 2-oxoglutarate to 2-hydroxyglutarate;NADPH regeneration	Glutathione metabolism;TCA cycle and deficiency of pyruvate dehydrogenase complex (PDHc);Amino acid metabolism	16	1	Isocitrate dehydrogenase [NADP] cytoplasmic OS=Homo sapiens (Human) OX=9606 GN=IDH1 PE=1 SV=2	hsa:3417;O75874;Q567U4;Q6FHQ6;Q7Z3V0;Q93090;Q9NTJ9;Q9UKW8
7.54921	7.43713	7.55075	6.87283	6.96694	6.90207	FALSE		+	SLF2 KO_Parental	6.578	7	2	5	1	227	26.7	3.66706	0.00032663	-0.598414	-12.7918		+		Q9BXS1	Pf00293	91734	ENSG00000148377	IDI2	Terpenoid backbone biosynthesis;Metabolic pathways	Cholesterol biosynthesis		3	1	Isopentenyl-diphosphate delta-isomerase 2 OS=Homo sapiens (Human) OX=9606 GN=IDI2 PE=1 SV=1	hsa:91734;Q9BXS1
11.3397	11.3071	11.3222	10.6457	10.6295	10.6634	FALSE		+	SLF2 KO_Parental	119.338	29	25	35	25	975	112.5	6.0127	0	-0.6768	-49.8222		+		Q9UI26	Pf03810	51194	ENSG00000086200	IPO11	Nucleocytoplasmic transport			1	1	Importin-11 OS=Homo sapiens (Human) OX=9606 GN=IPO11 PE=1 SV=1	A6NGJ5;B4DZ73;D3DW98;hsa:51194;Q8N5R2;Q9NSJ6;Q9NVB1;Q9UI26
6.97269	7.07575	7.15785	6.45943	6.50144	6.44791	FALSE		+	SLF2 KO_Parental	9.316	17	3	3	3	177	20.2	3.36477	0.000709247	-0.59917	-10.7032		+		Q13352	Pf06729	23421	ENSG00000142856	ITGB3BP		Separation of Sister Chromatids;Resolution of Sister Chromatid Cohesion;RHO GTPases Activate Formins;EML4 and NUDC in mitotic spindle formation;Amplification of signal from unattached kinetochores via a MAD2 inhibitory signal;NRIF signals cell death from the nucleus;Deposition of new CENPA-containing nucleosomes at the centromere		8	1	Centromere protein R OS=Homo sapiens (Human) OX=9606 GN=ITGB3BP PE=1 SV=2	B2R7D8;hsa:23421;Q13352;Q13353;Q5RJ42;Q5RJ44;Q5RJ45;Q7KYX2;Q96CD5;Q9UKB6
10.9256	10.8539	10.9592	10.2085	10.1089	10.0526	FALSE		+	SLF2 KO_Parental	115.423	37	20	34	20	642	71.7	3.85933	0.000160584	-0.789601	-14.3177		+		Q9Y6Y0	Pf00651, Pf01344, Pf07707	10625	ENSG00000116679	IVNS1ABP				0	1	Influenza virus NS1A-binding protein OS=Homo sapiens (Human) OX=9606 GN=IVNS1ABP PE=1 SV=3	A8K8R6;hsa:10625;Q1G4T6;Q1G4T7;Q5TF75;Q6NW38;Q7LCG2;Q9NZX0;Q9Y480;Q9Y6Y0
10.2616	10.3028	10.3277	9.48844	9.55094	9.6248	FALSE		+	SLF2 KO_Parental	90.379	41	20	28	20	624	69.6	4.14668	9.12548e-05	-0.742622	-16.9317		+		Q14145	Pf00651, Pf01344, Pf07707	9817	ENSG00000079999	KEAP1	Ubiquitin mediated proteolysis;Parkinson disease;Pathways in cancer;Chemical carcinogenesis;Hepatocellular carcinoma;Fluid shear stress and atherosclerosis	Antigen processing: Ubiquitination & Proteasome degradation;Ub-specific processing proteases;Neddylation;KEAP1-NFE2L2 pathway;Potential therapeutics for SARS	Quercetin and Nf-kB / AP-1 induced apoptosis;Nuclear receptors meta-pathway;NRF2 pathway;Transcriptional activation by NRF2 in response to phytochemicals;Photodynamic therapy-induced NFE2L2 (NRF2) survival signaling;mRNA, protein, and metabolite inducation pathway by cyclosporin A;NRF2-ARE regulation;Head and neck squamous cell carcinoma;Antiviral and anti-inflammatory effects of Nrf2 on SARS-CoV…	20	1	Kelch-like ECH-associated protein 1 OS=Homo sapiens (Human) OX=9606 GN=KEAP1 PE=1 SV=2	B3KPD5;hsa:9817;Q14145;Q6LEP0;Q8WTX1;Q9BPY9
9.76736	9.75672	9.80478	9.07575	8.84768	8.79831	FALSE		+	SLF2 KO_Parental	41.035	55	9	14	9	154	17.5	3.25459	0.000758193	-0.869039	-10.0258		+		Q96AT1	Pf15377	57456	ENSG00000163807;ENSG00000281665	KIAA1143				0	1	Uncharacterized protein KIAA1143 OS=Homo sapiens (Human) OX=9606 GN=KIAA1143 PE=1 SV=2	A8K0I4;hsa:57456;Q96AT1;Q96HJ8;Q9ULS7
12.2671	12.2642	12.3068	11.3252	11.2514	11.2942	FALSE		+	SLF2 KO_Parental	203.725	42	58	68	58	1388	160.1	5.58392	0	-0.989104	-38.9082		+		Q9NS87	Pf00225, Pf15908	56992	ENSG00000163808;ENSG00000280610	KIF15		COPI-dependent Golgi-to-ER retrograde traffic;MHC class II antigen presentation;Kinesins	Gastric cancer network 1	4	1	Kinesin-like protein KIF15 OS=Homo sapiens (Human) OX=9606 GN=KIF15 PE=1 SV=1	hsa:56992;Q17RV9;Q69YL6;Q96JX7;Q9H280;Q9NS87
10.7645	10.7529	10.7782	10.1195	10.0974	10.1709	FALSE		+	SLF2 KO_Parental	120.685	31	23	31	23	890	100.2	4.99374	0	-0.63594	-27.6713		+		O95235	Pf00225	10112	ENSG00000112984	KIF20A		MHC class II antigen presentation;COPI-dependent Golgi-to-ER retrograde traffic;Kinesins;Mitotic Telophase/Cytokinesis		4	1	Kinesin-like protein KIF20A OS=Homo sapiens (Human) OX=9606 GN=KIF20A PE=1 SV=1	B4DL79;D3DQB6;hsa:10112;O95235
11.9263	11.9035	12.0106	11.3006	11.1851	11.1764	FALSE		+	SLF2 KO_Parental	203.772	32	58	69	58	1820	210.5	3.82977	0.000156139	-0.726112	-14.0722		+		Q96Q89	Pf00225	9585	ENSG00000138182	KIF20B		COPI-dependent Golgi-to-ER retrograde traffic;Kinesins	Gastric cancer network 1	3	1	Kinesin-like protein KIF20B OS=Homo sapiens (Human) OX=9606 GN=KIF20B PE=1 SV=3	A8MXM7;hsa:9585;O43277;Q09471;Q2KQ73;Q32NE1;Q561V3;Q58EX8;Q5T9M8;Q5T9M9;Q5T9N0;Q5T9N1;Q7KZ68;Q7Z5E0;Q7Z5E1;Q7Z6M9;Q86X82;Q96Q89;Q9H3R8;Q9H6Q9;Q9H755;Q9NTC1;Q9UFR5
11.7081	11.8066	11.7303	10.9203	10.8049	10.9396	FALSE		+	SLF2 KO_Parental	177.668	56	36	56	36	673	73.7	4.12119	8.89713e-05	-0.860076	-16.6821		+		Q9BW19	Pf00225	3833	ENSG00000204197;ENSG00000233450;ENSG00000237649	KIFC1		COPI-dependent Golgi-to-ER retrograde traffic;Kinesins		2	1	Kinesin-like protein KIFC1 OS=Homo sapiens (Human) OX=9606 GN=KIFC1 PE=1 SV=2	hsa:3833;O60887;Q14834;Q4KMP0;Q5SU09;Q6GMS7;Q6P4A5;Q9BW19;Q9UQP7
4.88264	5.1819	4.90689	4.47897	4.18587	4.48543	FALSE		+	SLF2 KO_Parental	10.435	7	3	4	3	568	63.2	1.93469	0.00512992	-0.607055	-4.40753		+		Q53G59	Pf00651, Pf01344, Pf07707	59349	ENSG00000117153	KLHL12		Degradation of DVL		1	1	Kelch-like protein 12 OS=Homo sapiens (Human) OX=9606 GN=KLHL12 PE=1 SV=2	A6NEN8;B7Z7B8;hsa:59349;Q53G59;Q9HBX5
10.6345	10.6395	10.6943	9.91901	9.8205	9.87283	FALSE		+	SLF2 KO_Parental	117.117	16	35	38	35	2342	265.2	4.6668	0	-0.785331	-22.9015		+		Q8NG31	Pf18210, Pf19221	57082	ENSG00000137812	KNL1		Separation of Sister Chromatids;Resolution of Sister Chromatid Cohesion;RHO GTPases Activate Formins;EML4 and NUDC in mitotic spindle formation;Amplification of signal from unattached kinetochores via a MAD2 inhibitory signal;Deposition of new CENPA-containing nucleosomes at the centromere		7	1	Kinetochore scaffold 1 OS=Homo sapiens (Human) OX=9606 GN=KNL1 PE=1 SV=3	hsa:57082;Q8NG31;Q8NHE1;Q8WXA6;Q9HCK2;Q9NR92
11.4307	11.3311	11.4955	10.6644	10.6324	10.6279	FALSE		+	SLF2 KO_Parental	99.037	48	20	29	20	458	51.6	4.02934	0.000185968	-0.777517	-15.8125		+		Q1ED39	Pf15477	400506	ENSG00000103550	KNOP1				0	1	Lysine-rich nucleolar protein 1 OS=Homo sapiens (Human) OX=9606 GN=KNOP1 PE=1 SV=1	hsa:400506;O43328;Q1ED39;Q5FWF3
8.26913	8.296	8.21529	7.5157	7.53372	7.52826	FALSE		+	SLF2 KO_Parental	23.968	41	5	9	5	143	14.8	5.14451	0	-0.734246	-30.1907		+		Q14657	Pf09341	8270	ENSG00000196976	LAGE3		tRNA modification in the nucleus and cytosol		1	1	EKC/KEOPS complex subunit LAGE3 OS=Homo sapiens (Human) OX=9606 GN=LAGE3 PE=1 SV=2	hsa:8270;Q14657;Q5HY39;Q8IZ78
10.8499	10.7297	10.9739	10.1581	10.1449	10.1308	FALSE		+	SLF2 KO_Parental	81.573	30	19	25	18	724	80.5	3.24354	0.00074989	-0.706549	-9.96012		+		Q71RC2	Pf05383	113251	ENSG00000161813	LARP4				0	1	La-related protein 4 OS=Homo sapiens (Human) OX=9606 GN=LARP4 PE=1 SV=3	A8K6T1;E9PDG5;G3XAA8;G5E976;hsa:113251;Q5CZ97;Q6ZV14;Q71RC2;Q96NF9
12.9332	12.9975	12.933	12.3713	12.2678	12.2699	FALSE		+	SLF2 KO_Parental	151.346	58	19	120	16	334	36.6	4.06511	0.000194004	-0.651581	-16.1457		+		P07195	Pf00056, Pf02866	3945	ENSG00000111716	LDHB	Glycolysis / Gluconeogenesis;Cysteine and methionine metabolism;Pyruvate metabolism;Propanoate metabolism;Metabolic pathways;HIF-1 signaling pathway;Glucagon signaling pathway;Central carbon metabolism in cancer	Pyruvate metabolism	Clear cell renal cell carcinoma pathways;CCL18 signaling pathway;Glycolysis and gluconeogenesis	12	1	L-lactate dehydrogenase B chain OS=Homo sapiens (Human) OX=9606 GN=LDHB PE=1 SV=2	hsa:3945;P07195
9.05772	9.09249	9.04767	8.44997	8.41827	8.52356	FALSE		+	SLF2 KO_Parental	23.016	13	5	7	5	399	44.2	4.22286	0	-0.602024	-17.6993		+		Q9UJU2	Pf00505, Pf08347	51176	ENSG00000138795	LEF1	Wnt signaling pathway;Hippo signaling pathway;Adherens junction;Melanogenesis;Cushing syndrome;Alcoholic liver disease;Salmonella infection;Kaposi sarcoma-associated herpesvirus infection;Pathways in cancer;Colorectal cancer;Endometrial cancer;Prostate cancer;Thyroid cancer;Basal cell carcinoma;Acute myeloid leukemia;Breast cancer;Hepatocellular carcinoma;Gastric cancer;Arrhythmogenic right ventr…	Deactivation of the beta-catenin transactivating complex;Transcriptional Regulation by VENTX;Transcriptional regulation of granulopoiesis;Ca2+ pathway;Repression of WNT target genes;Binding of TCF/LEF:CTNNB1 to target gene promoters;RUNX3 regulates WNT signaling	Arrhythmogenic right ventricular cardiomyopathy;Endoderm differentiation;Mesodermal commitment pathway;Mesodermal commitment pathway;Wnt signaling pathway;Hepatitis C and hepatocellular carcinoma;Wnt/beta-catenin signaling pathway in leukemia;Regulation of Wnt / B-catenin signaling by small molecule compounds;Amplification and expansion of oncogenic pathways as metastatic traits;Canonical and non…	52	1	Lymphoid enhancer-binding factor 1 OS=Homo sapiens (Human) OX=9606 GN=LEF1 PE=1 SV=1	B4DG38;B7Z8E2;E9PDK3;hsa:51176;Q3ZCU4;Q9HAZ0;Q9UJU2
8.27845	8	8.29462	7.4545	7.3147	7.33271	FALSE		+	SLF2 KO_Parental	10.132	23	3	4	3	129	15.2	2.84232	0.00137898	-0.82372	-7.82817		+		Q9BRT6	Pf10169	84298	ENSG00000139233	LLPH				0	1	Protein LLP homolog OS=Homo sapiens (Human) OX=9606 GN=LLPH PE=1 SV=1	hsa:84298;Q3B766;Q9BRT6
11.5263	11.4222	11.5502	10.7563	10.6352	10.5076	FALSE		+	SLF2 KO_Parental	132.427	32	23	37	22	808	89.2	3.34643	0.000701225	-0.866523	-10.5876		+		Q32MZ4	Pf09738	9208	ENSG00000124831	LRRFIP1		Signaling by FGFR1 in disease;Signaling by cytosolic FGFR1 fusion mutants;LRR FLII-interacting protein 1 (LRRFIP1) activates type I IFN production	IL-18 signaling pathway	4	1	Leucine-rich repeat flightless-interacting protein 1 OS=Homo sapiens (Human) OX=9606 GN=LRRFIP1 PE=1 SV=2	E9PGZ2;hsa:9208;O75766;O75799;Q32MZ4;Q32MZ5;Q53T49;Q6PKG2;Q9Y607
10.4067	10.3778	10.3985	9.52943	9.47715	9.47594	FALSE		+	SLF2 KO_Parental	77.292	50	14	25	14	385	42	5.86893	0	-0.900167	-45.8592		+		Q9BX40	Pf09532, Pf12701	149986	ENSG00000149657	LSM14B				0	1	Protein LSM14 homolog B OS=Homo sapiens (Human) OX=9606 GN=LSM14B PE=1 SV=1	hsa:149986;Q6PFW8;Q96LH8;Q9BX40
8.67878	8.76653	8.84204	8.25219	8.07414	8.02292	FALSE		+	SLF2 KO_Parental	13.902	21	3	5	3	102	11.8	2.81357	0.00147418	-0.646028	-7.69268		+		P62310	Pf01423	27258	ENSG00000170860	LSM3	RNA degradation;Spliceosome	mRNA Splicing - Major Pathway;mRNA decay by 5' to 3' exoribonuclease		4	1	U6 snRNA-associated Sm-like protein LSm3 OS=Homo sapiens (Human) OX=9606 GN=LSM3 PE=1 SV=2	hsa:27258;P62310;Q6IAH0;Q9Y4Z1
8.9472	9.0561	8.86542	8.34296	8.17991	8.44253	FALSE		+	SLF2 KO_Parental	33.627	69	5	11	5	96	10.4	2.59322	0.00188732	-0.634439	-6.72146		+		O95777	Pf01423	51691	ENSG00000128534	LSM8	RNA degradation;Spliceosome	mRNA Splicing - Major Pathway		3	1	U6 snRNA-associated Sm-like protein LSm8 OS=Homo sapiens (Human) OX=9606 GN=LSM8 PE=1 SV=3	hsa:51691;O95777
10.4711	10.4294	10.5681	9.77939	9.74752	9.79393	FALSE		+	SLF2 KO_Parental	68.269	29	13	19	13	475	54.8	4.1059	0.000201465	-0.715894	-16.5342		+		Q96GA3	Pf04180	84946	ENSG00000135521	LTV1		Major pathway of rRNA processing in the nucleolus and cytosol		1	1	Protein LTV1 homolog OS=Homo sapiens (Human) OX=9606 GN=LTV1 PE=1 SV=1	hsa:84946;Q96GA3;Q96JX8
10.957	11.0063	10.9192	10.3677	10.3205	10.4055	FALSE		+	SLF2 KO_Parental	53.642	44	9	23	9	205	23.5	4.14736	9.15157e-05	-0.596286	-16.9384		+		Q13257	Pf02301	4085	ENSG00000164109	MAD2L1	Cell cycle;Oocyte meiosis;Progesterone-mediated oocyte maturation;Human T-cell leukemia virus 1 infection	Separation of Sister Chromatids;Resolution of Sister Chromatid Cohesion;RHO GTPases Activate Formins;EML4 and NUDC in mitotic spindle formation;Cdc20:Phospho-APC/C mediated degradation of Cyclin A;Inactivation of APC/C via direct inhibition of the APC/C complex;APC/C:Cdc20 mediated degradation of mitotic proteins;APC-Cdc20 mediated degradation of Nek2A;Amplification of signal from unattached kine…	Regulation of sister chromatid separation at the metaphase-anaphase transition;Malignant pleural mesothelioma	17	1	Mitotic spindle assembly checkpoint protein MAD2A OS=Homo sapiens (Human) OX=9606 GN=MAD2L1 PE=1 SV=1	hsa:4085;Q13257;Q53F56;Q548X9;Q6IRW7;Q8IZX3
9.19254	9.10852	9.17518	8.40216	8.31152	8.26772	FALSE		+	SLF2 KO_Parental	12.915	27	4	6	4	125	14.7	4.21701	0	-0.831612	-17.6391		+		Q9GZQ8	Pf02991	81631	ENSG00000140941	MAP1LC3B	Mitophagy;Autophagy;Ferroptosis;Apelin signaling pathway;NOD-like receptor signaling pathway;Amyotrophic lateral sclerosis;Pathways of neurodegeneration;Shigellosis;Kaposi sarcoma-associated herpesvirus infection	Macroautophagy;PINK1-PRKN Mediated Mitophagy;Receptor Mediated Mitophagy;KEAP1-NFE2L2 pathway;Pexophagy;TBC/RABGAPs;Translation of Replicase and Assembly of the Replication Transcription Complex;Translation of Replicase and Assembly of the Replication Transcription Complex;SARS-CoV-2 modulates autophagy	Ferroptosis;Autophagy;Network map of SARS-CoV-2 signaling pathway;CLOCKED CONTROLLED AUTOPHAGY IN BONE METABOLISM	22	1	Microtubule-associated proteins 1A/1B light chain 3B OS=Homo sapiens (Human) OX=9606 GN=MAP1LC3B PE=1 SV=3	hsa:81631;Q6NW02;Q9GZQ8
10.1047	10.0293	10.0892	9.15911	9.10355	9.03755	FALSE		+	SLF2 KO_Parental	72.463	20	17	27	16	879	97.3	4.68927	0	-0.97433	-23.2014		+		Q96GX5	Pf00069	84930	ENSG00000120539	MASTL		MASTL Facilitates Mitotic Progression		1	1	Serine/threonine-protein kinase greatwall OS=Homo sapiens (Human) OX=9606 GN=MASTL PE=1 SV=1	hsa:84930;Q5T8D5;Q5T8D7;Q8NCD6;Q96GX5;Q96SJ5
13.4375	13.4946	13.4443	12.896	12.7896	12.7932	FALSE	Acetyl [N-Term]	+	SLF2 KO_Parental	344.621	67	57	142	57	821	92.8	4.06083	0.000192308	-0.63255	-16.1055		+		Q14566	Pf00493, Pf14551, Pf17207, Pf17855, Pf18263	4175	ENSG00000076003	MCM6	DNA replication;Cell cycle	Orc1 removal from chromatin;Assembly of the pre-replicative complex;Activation of ATR in response to replication stress;Activation of the pre-replicative complex;Unwinding of DNA	Cell cycle;Retinoblastoma gene in cancer;Ciliary landscape;G1 to S cell cycle control;DNA replication	13	1	DNA replication licensing factor MCM6 OS=Homo sapiens (Human) OX=9606 GN=MCM6 PE=1 SV=1	B2R6H2;hsa:4175;Q13504;Q14566;Q99859
11.31	11.3451	11.3571	10.7625	10.5507	10.6571	FALSE		+	SLF2 KO_Parental	147.013	46	28	40	28	642	72.9	3.38781	0.000608949	-0.680619	-10.8502		+		Q9BTE3	Pf09739	79892	ENSG00000197771	MCMBP				0	1	Mini-chromosome maintenance complex-binding protein OS=Homo sapiens (Human) OX=9606 GN=MCMBP PE=1 SV=2	B3KSP7;hsa:79892;Q6IA56;Q9BTE3;Q9BVT9;Q9H916
11.8474	11.8242	11.7967	11.2788	11.2098	11.2114	FALSE		+	SLF2 KO_Parental	220.375	33	49	65	49	2089	226.5	4.58174	0	-0.589428	-21.8		+		Q14676	Pf00498, Pf16770	9656	ENSG00000137337;ENSG00000206481;ENSG00000224587;ENSG00000225589;ENSG00000228575;ENSG00000231135;ENSG00000234012;ENSG00000237095	MDC1		TP53 Regulates Transcription of DNA Repair Genes;Processing of DNA double-strand break ends;G2/M DNA damage checkpoint;SUMOylation of DNA damage response and repair proteins;Recruitment and ATM-mediated phosphorylation of repair and signaling proteins at DNA double strand breaks;Nonhomologous End-Joining (NHEJ)	ATM signaling in development and disease;SMC1/SMC3 role in DNA damage - Cornelia de Lange Syndrome;NIPBL role in DNA damage - Cornelia de Lange syndrome	9	1	Mediator of DNA damage checkpoint protein 1 OS=Homo sapiens (Human) OX=9606 GN=MDC1 PE=1 SV=3	A2AB04;A2BF04;A2RRA8;A7YY86;B0S8A2;hsa:9656;Q0EFC2;Q14676;Q2L6H7;Q2TAZ4;Q5JP55;Q5JP56;Q5ST83;Q68CQ3;Q86Z06;Q96QC2
6.0268	6.03122	6.02015	5.1334	5.39232	5.71699	FALSE		+	SLF2 KO_Parental	10.034	9	2	2	2	296	32.9	1.65187	0.00847298	-0.611819	-3.62334		+		Q9H3L0	Pf10229	27249	ENSG00000168288	MMADHC		Cobalamin (Cbl) metabolism;Defective MMADHC causes MMAHCD		2	1	Methylmalonic aciduria and homocystinuria type D protein, mitochondrial OS=Homo sapiens (Human) OX=9606 GN=MMADHC PE=1 SV=2	B2R895;D3DP91;hsa:27249;O95891;Q9H3L0
10.6102	10.5884	10.6198	9.81826	9.79507	9.81666	FALSE		+	SLF2 KO_Parental	86.958	56	16	25	16	309	35.8	6.52266	0	-0.796132	-66.8405		+		P51948	Pf06391, Pf17121	4331	ENSG00000020426	MNAT1	Basal transcription factors;Nucleotide excision repair	RUNX1 regulates transcription of genes involved in differentiation of HSCs;NoRC negatively regulates rRNA expression;Formation of TC-NER Pre-Incision Complex;Dual incision in TC-NER;Gap-filling DNA repair synthesis and ligation in TC-NER;Formation of RNA Pol II elongation complex;Formation of HIV elongation complex in the absence of HIV Tat;Formation of HIV-1 elongation complex containing HIV-1 T…	Eukaryotic transcription initiation;G1 to S cell cycle control;Nucleotide excision repair;DNA repair pathways, full network;Nucleotide excision repair in xeroderma pigmentosum	40	1	CDK-activating kinase assembly factor MAT1 OS=Homo sapiens (Human) OX=9606 GN=MNAT1 PE=1 SV=1	G3V1U8;hsa:4331;P51948;Q15817;Q6ICQ7
10.9916	10.8693	11.0475	10.2533	10.2639	10.1344	FALSE		+	SLF2 KO_Parental	76.658	44	14	22	12	362	41.4	3.44554	0.000443536	-0.752268	-11.2271		+		Q9UBU8	Pf05712, Pf11717	10933	ENSG00000185787	MORF4L1		HATs acetylate histones	Pathways affected in adenoid cystic carcinoma	2	1	Mortality factor 4-like protein 1 OS=Homo sapiens (Human) OX=9606 GN=MORF4L1 PE=1 SV=2	B4DKN6;B7Z6R1;D3DW88;hsa:10933;O95899;Q5QTS1;Q6NVX8;Q86YT7;Q9HBP6;Q9NSW5;Q9UBU8
10.1073	9.98257	10.1217	9.3217	9.22472	9.26515	FALSE		+	SLF2 KO_Parental	71.686	38	11	21	9	288	32.3	3.9703	0.000175439	-0.800001	-15.2769		+		Q15014	Pf05712	9643	ENSG00000123562	MORF4L2		HATs acetylate histones		1	1	Mortality factor 4-like protein 2 OS=Homo sapiens (Human) OX=9606 GN=MORF4L2 PE=1 SV=1	B3KP92;D3DXA5;hsa:9643;Q15014;Q567V0;Q8J026
8.9507	8.88905	9.00899	8.08481	8.15987	8.24935	FALSE		+	SLF2 KO_Parental	23.195	9	8	8	8	1003	113.6	3.73878	0.000285714	-0.784903	-13.3417		+		Q9HCE1	Pf13087, Pf13604	4343	ENSG00000155363	MOV10		MAPK6/MAPK4 signaling;Oxidative Stress Induced Senescence;Ca2+ pathway;TP53 Regulates Metabolic Genes;Estrogen-dependent gene expression;NR1H3 & NR1H2 regulate gene expression linked to cholesterol transport and efflux;Regulation of MECP2 expression and activity;Oncogene Induced Senescence;Pre-NOTCH Transcription and Translation;RUNX1 regulates genes involved in megakaryocyte differentiation and …	VEGFA-VEGFR2 signaling pathway	16	1	Helicase MOV-10 OS=Homo sapiens (Human) OX=9606 GN=MOV10 PE=1 SV=2	hsa:4343;Q5JR03;Q8TEF0;Q9BSY3;Q9BUJ9;Q9HCE1
7.60288	7.64746	7.7662	6.87529	6.94369	6.95536	FALSE		+	SLF2 KO_Parental	18.829	36	3	4	3	127	14.6	3.77748	0.00014885	-0.747402	-13.6478		+		Q9Y605	Pf15155	93621	ENSG00000179010	MRFAP1				0	1	MORF4 family-associated protein 1 OS=Homo sapiens (Human) OX=9606 GN=MRFAP1 PE=1 SV=1	B3KVT2;D3DVT3;hsa:93621;Q9Y605
6.55459	6.75622	6.74147	5.91169	5.88264	6.10014	FALSE		+	SLF2 KO_Parental	13.432	16	3	3	3	246	27.4	2.8027	0.00150546	-0.719269	-7.642		+		Q9UI43	Pf01728	29960	ENSG00000122687	MRM2		rRNA modification in the mitochondrion		1	1	rRNA methyltransferase 2, mitochondrial OS=Homo sapiens (Human) OX=9606 GN=MRM2 PE=1 SV=1	hsa:29960;Q24JR8;Q9UI43
7.8857	7.9629	8.04712	7.28633	7.31107	7.2937	FALSE		+	SLF2 KO_Parental	19.347	27	2	4	2	142	16.7	3.84046	0.000157933	-0.668207	-14.1605		+		Q9Y6G3	Pf10210	28977	ENSG00000198015	MRPL42		Mitochondrial translation initiation;Mitochondrial translation elongation;Mitochondrial translation termination		3	1	39S ribosomal protein L42, mitochondrial OS=Homo sapiens (Human) OX=9606 GN=MRPL42 PE=1 SV=1	hsa:28977;Q6FID1;Q96Q48;Q9P0S1;Q9Y6G3
9.57061	9.50779	9.64584	8.77577	8.73064	8.75288	FALSE		+	SLF2 KO_Parental	21.637	18	8	8	8	417	47.9	4.39607	0	-0.821651	-19.5738		+		Q96E29	Pf02536	51001	ENSG00000156469	MTERF3		PINK1-PRKN Mediated Mitophagy	Mitochondrial gene expression	2	1	Transcription termination factor 3, mitochondrial OS=Homo sapiens (Human) OX=9606 GN=MTERF3 PE=1 SV=2	B3KMG6;G3V130;hsa:51001;Q96E29;Q9Y301
11.7374	11.7353	11.7972	10.8437	10.8853	10.9272	FALSE		+	SLF2 KO_Parental	147.706	36	34	49	32	978	105.7	4.9921	0	-0.871236	-27.6452		+		Q6UB35	Pf00763, Pf01268, Pf02882	25902	ENSG00000120254	MTHFD1L	One carbon pool by folate;Metabolic pathways;Biosynthesis of cofactors	Metabolism of folate and pterines	One-carbon metabolism;Trans-sulfuration and one-carbon metabolism	6	1	Monofunctional C1-tetrahydrofolate synthase, mitochondrial OS=Homo sapiens (Human) OX=9606 GN=MTHFD1L PE=1 SV=1	hsa:25902;Q2TBF3;Q6UB35;Q8WVW0;Q96HG8;Q9H789;Q9UFU8
11.7449	11.61	11.7738	10.8934	10.9665	10.806	FALSE		+	SLF2 KO_Parental	99.193	38	14	42	14	350	37.9	3.55441	0.000421286	-0.820937	-11.9717		+		P13995	Pf00763, Pf02882	10797	ENSG00000065911	MTHFD2	One carbon pool by folate;Metabolic pathways;Biosynthesis of cofactors	Metabolism of folate and pterines	Folate metabolism;One-carbon metabolism;Trans-sulfuration and one-carbon metabolism	7	1	Bifunctional methylenetetrahydrofolate dehydrogenase/cyclohydrolase, mitochondrial OS=Homo sapiens (Human) OX=9606 GN=MTHFD2 PE=1 SV=2	hsa:10797;P13995;Q53G90;Q53GV5;Q53S36;Q7Z650
7.45204	7.44791	7.57289	6.89482	6.80864	6.91169	FALSE		+	SLF2 KO_Parental	12.575	5	4	4	3	752	85.8	3.54711	0.000418733	-0.619228	-11.9204		+		P10243	Pf07988, Pf09316, Pf13921	4603	ENSG00000185697	MYBL1		PIWI-interacting RNA (piRNA) biogenesis	Pre-implantation embryo;Pathways affected in adenoid cystic carcinoma	3	1	Myb-related protein A OS=Homo sapiens (Human) OX=9606 GN=MYBL1 PE=1 SV=2	E7EW29;hsa:4603;P10243;Q495F9
8.09751	7.98128	8.08534	7.43212	7.34341	7.29737	FALSE		+	SLF2 KO_Parental	9.971	5	4	5	4	700	78.7	3.68025	0.000331889	-0.697073	-12.8912		+		P10244	Pf00249, Pf09316, Pf13921	4605	ENSG00000101057	MYBL2	Cellular senescence	Polo-like kinase mediated events;TFAP2A acts as a transcriptional repressor during retinoic acid induced cell differentiation;Transcription of E2F targets under negative control by p107 (RBL1) and p130 (RBL2) in complex with HDAC1	Gastric cancer network 1;EGF/EGFR signaling pathway	6	1	Myb-related protein B OS=Homo sapiens (Human) OX=9606 GN=MYBL2 PE=1 SV=1	B2RBS5;B7Z8D9;F8W6N6;hsa:4605;P10244;Q53F07
11.1704	11.0098	11.1525	10.6037	10.5033	10.2982	FALSE		+	SLF2 KO_Parental	89.747	5	7	38	6	2078	205.3	2.4687	0.00226245	-0.642502	-6.22127		+		E9PAV3	Pf01849, Pf19026		ENSG00000196531	NACA				0	1	Nascent polypeptide-associated complex subunit alpha, muscle-specific form OS=Homo sapiens (Human) OX=9606 GN=NACA PE=1 SV=1	E9PAV3
10.5383	10.51	10.6143	9.64115	9.6719	9.69853	FALSE		+	SLF2 KO_Parental	82.103	15	24	26	24	1498	168.8	4.82186	0	-0.883645	-25.0526		+		P42695	Pf12717	23310	ENSG00000151503	NCAPD3		Condensation of Prophase Chromosomes		1	1	Condensin-2 complex subunit D3 OS=Homo sapiens (Human) OX=9606 GN=NCAPD3 PE=1 SV=2	A6NFS2;hsa:23310;P42695;Q4KMQ9
11.5242	11.5134	11.5727	10.7047	10.6533	10.645	FALSE		+	SLF2 KO_Parental	129.194	27	32	43	32	1143	130.9	5.3158	0	-0.869094	-33.3302		+		Q86XI2	Pf12422	54892	ENSG00000146918	NCAPG2		Condensation of Prophase Chromosomes	Mesodermal commitment pathway	2	1	Condensin-2 complex subunit G2 OS=Homo sapiens (Human) OX=9606 GN=NCAPG2 PE=1 SV=1	A4D228;hsa:54892;Q7Z3J9;Q86XI2;Q8WUG8;Q9BRX6;Q9H8S2;Q9H9K6
8.76918	8.84235	8.86759	8.0542	7.94193	7.94603	FALSE		+	SLF2 KO_Parental	38.838	16	9	10	9	605	68.2	4.24604	0	-0.845653	-17.9395		+		Q6IBW4	Pf06278, Pf16858, Pf16869	29781	ENSG00000025770	NCAPH2		Condensation of Prophase Chromosomes	IL-18 signaling pathway	2	1	Condensin-2 complex subunit H2 OS=Homo sapiens (Human) OX=9606 GN=NCAPH2 PE=1 SV=1	B7WPH1;hsa:29781;O43788;Q13391;Q6IBW4;Q96C14;Q96GJ0;Q9BQ71;Q9BUT3;Q9BVD1
11.7139	11.6655	11.7633	10.8358	10.6762	10.6706	FALSE		+	SLF2 KO_Parental	155.367	57	36	49	36	642	73.9	4.06576	0.000194175	-0.986716	-16.1519		+		O14777	Pf03801, Pf18077	10403	ENSG00000080986	NDC80		Separation of Sister Chromatids;Resolution of Sister Chromatid Cohesion;RHO GTPases Activate Formins;EML4 and NUDC in mitotic spindle formation;Amplification of signal from unattached kinetochores via a MAD2 inhibitory signal		6	1	Kinetochore protein NDC80 homolog OS=Homo sapiens (Human) OX=9606 GN=NDC80 PE=1 SV=1	hsa:10403;O14777;Q6PJX2
6.23458	6.25361	6.21917	5.37156	5.39917	5.24031	FALSE		+	SLF2 KO_Parental	9.142	5	3	3	3	517	57.1	4.2493	0	-0.898771	-17.9736		+		Q15223	Pf07686, Pf08205	5818	ENSG00000110400	NECTIN1	Cell adhesion molecules;Adherens junction;Herpes simplex virus 1 infection	Nectin/Necl trans heterodimerization		5	1	Nectin-1 OS=Homo sapiens (Human) OX=9606 GN=NECTIN1 PE=1 SV=3	hsa:5818;O75465;Q15223;Q2M3D3;Q9HBE6;Q9HBW2
7.64746	7.72451	7.69418	7.04002	6.78398	6.95768	FALSE		+	SLF2 KO_Parental	20.494	12	8	8	6	596	67.7	3.19447	0.000857746	-0.761493	-9.67331		+		Q7Z628	Pf00169, Pf00621	10276	ENSG00000173848	NET1		RHOA GTPase cycle;RHOB GTPase cycle;NRAGE signals death through JNK;G alpha (12/13) signalling events	Apoptosis-related network due to altered Notch3 in ovarian cancer	5	1	Neuroepithelial cell-transforming gene 1 protein OS=Homo sapiens (Human) OX=9606 GN=NET1 PE=1 SV=1	hsa:10276;Q12773;Q7Z628;Q96D82;Q99903;Q9UEN6
5.11686	5.07039	5.42962	4.56682	4.54844	4.59096	FALSE		+	SLF2 KO_Parental	8.133	4	3	3	3	772	84.7	2.30534	0.00297038	-0.636885	-5.61294		+		Q14494	Pf03131	4779	ENSG00000082641	NFE2L1				0	1	Endoplasmic reticulum membrane sensor NFE2L1 OS=Homo sapiens (Human) OX=9606 GN=NFE2L1 PE=1 SV=1	D3DTU3;D3DTU5;hsa:4779;Q12877;Q14494;Q96FN6
11.9373	12.0688	11.8853	11.2431	11.1228	11.3897	FALSE		+	SLF2 KO_Parental	86.753	82	12	57	2	152	17.3	2.77838	0.00160836	-0.711949	-7.5297		+		P22392	Pf00334	4831;654364	ENSG00000243678	NME2	Purine metabolism;Pyrimidine metabolism;Drug metabolism;Metabolic pathways;Nucleotide metabolism;Biosynthesis of cofactors	Neutrophil degranulation;Azathioprine ADME;Interconversion of nucleotide di- and triphosphates	Pyrimidine metabolism	10	1	Nucleoside diphosphate kinase B OS=Homo sapiens (Human) OX=9606 GN=NME2 PE=1 SV=1	A8MWA3;hsa:4831;hsa:654364;P22392;Q1WM23;Q6LCT6
4.75489	4.59096	4.96809	4.10434	4.18587	3.37851	FALSE		+	SLF2 KO_Parental	3.906	9	1	1	1	174	19.7	1.46694	0.0121855	-0.881741	-3.16182		+		P48645	Pf02070	10874	ENSG00000109255	NMU	Neuroactive ligand-receptor interaction	G alpha (i) signalling events;Peptide ligand-binding receptors;G alpha (q) signalling events		4	1	Neuromedin-U OS=Homo sapiens (Human) OX=9606 GN=NMU PE=1 SV=1	hsa:10874;P48645
7.45121	7.60511	7.60585	7.02348	6.87283	6.99322	FALSE		+	SLF2 KO_Parental	20.44	12	3	4	3	431	48.2	2.99089	0.000983607	-0.590881	-8.56323		+		Q9UK39	Pf03372	25819	ENSG00000151014	NOCT		BMAL1:CLOCK,NPAS2 activates circadian gene expression	Orexin receptor pathway	2	1	Nocturnin OS=Homo sapiens (Human) OX=9606 GN=NOCT PE=1 SV=2	D3DNY5;hsa:25819;Q14D51;Q9HD93;Q9HD94;Q9HD95;Q9UK39
10.3073	10.0389	10.3592	9.61618	9.59991	9.42752	FALSE		+	SLF2 KO_Parental	51.643	54	9	18	9	178	21.2	2.38861	0.0026303	-0.687273	-5.91652		+		Q9Y3C1	Pf09420	51491	ENSG00000048162	NOP16				0	1	Nucleolar protein 16 OS=Homo sapiens (Human) OX=9606 GN=NOP16 PE=1 SV=2	B4DV13;D6RGD3;hsa:51491;Q05D05;Q6IAI6;Q6PIM0;Q8IXL5;Q9Y3C1
6.77873	6.87406	6.85674	6.29094	6.02459	5.848	FALSE		+	SLF2 KO_Parental	11.391	19	2	3	2	78	7.6	2.39026	0.00263309	-0.782002	-5.92269		+		Q92686	Pf00612	4900	ENSG00000154146	NRGN		Long-term potentiation		1	1	Neurogranin OS=Homo sapiens (Human) OX=9606 GN=NRGN PE=1 SV=1	hsa:4900;Q92686
10.628	10.424	10.7175	9.95347	9.94471	10.1038	FALSE		+	SLF2 KO_Parental	54.262	47	11	15	11	260	30	2.3653	0.0027498	-0.589153	-5.8302		+		O95478	Pf01201	10412	ENSG00000164346	NSA2				0	1	Ribosome biogenesis protein NSA2 homolog OS=Homo sapiens (Human) OX=9606 GN=NSA2 PE=1 SV=1	hsa:10412;O95478
12.9042	12.8327	12.8903	12.053	11.9292	11.8759	FALSE		+	SLF2 KO_Parental	184.259	60	26	74	26	331	38.2	4.07463	0.000195382	-0.92301	-16.2357		+		Q9Y266	Pf04969, Pf14050, Pf16273	10726	ENSG00000090273	NUDC		Separation of Sister Chromatids;RND2 GTPase cycle;Resolution of Sister Chromatid Cohesion;RHO GTPases Activate Formins;EML4 and NUDC in mitotic spindle formation;Amplification of signal from unattached kinetochores via a MAD2 inhibitory signal	Ciliary landscape	8	1	Nuclear migration protein nudC OS=Homo sapiens (Human) OX=9606 GN=NUDC PE=1 SV=1	hsa:10726;Q5QP31;Q5QP35;Q9H0N2;Q9Y266;Q9Y2B6
10.7471	10.6707	10.6896	10.0429	9.88127	9.88371	FALSE		+	SLF2 KO_Parental	61.257	51	9	20	9	219	24.3	3.71687	0.000280612	-0.766513	-13.1713		+		Q9UKK9	Pf00293	11164	ENSG00000165609	NUDT5	Purine metabolism;Metabolic pathways	Phosphate bond hydrolysis by NUDT proteins		3	1	ADP-sugar pyrophosphatase OS=Homo sapiens (Human) OX=9606 GN=NUDT5 PE=1 SV=1	A8K516;hsa:11164;Q6IAG0;Q9UH49;Q9UKK9
9.56301	9.37656	9.68212	8.6886	8.59954	8.50661	FALSE		+	SLF2 KO_Parental	36.927	20	9	11	9	495	56.3	3.09655	0.000908297	-0.942312	-9.12377		+		Q9UHK0	Pf10453, Pf12171	26747	ENSG00000083635	NUFIP1				0	1	Nuclear fragile X mental retardation-interacting protein 1 OS=Homo sapiens (Human) OX=9606 GN=NUFIP1 PE=1 SV=2	hsa:26747;Q8WVM5;Q96SG1;Q9UHK0
11.0112	10.9816	11.1425	10.3773	10.3287	10.2058	FALSE		+	SLF2 KO_Parental	112.999	42	23	31	23	695	76.1	3.32115	0.000687933	-0.741166	-10.43		+		Q7Z417	Pf15293	57532	ENSG00000108256	NUFIP2				0	1	Nuclear fragile X mental retardation-interacting protein 2 OS=Homo sapiens (Human) OX=9606 GN=NUFIP2 PE=1 SV=1	A1L3A6;A1L3A7;hsa:57532;Q7Z417;Q9P2M5
12.387	12.3206	12.3948	11.4098	11.4217	11.3409	FALSE		+	SLF2 KO_Parental	240.309	39	47	77	47	1475	153.8	5.0342	0	-0.976681	-28.3261		+		P49790	Pf00641, Pf08604, Pf10599	9972	ENSG00000124789	NUP153	Nucleocytoplasmic transport;Viral life cycle;Amyotrophic lateral sclerosis	SARS-CoV-2 activates/modulates innate and adaptive immune responses;ISG15 antiviral mechanism;NS1 Mediated Effects on Host Pathways;Nuclear import of Rev protein;SUMOylation of DNA replication proteins;Transcriptional regulation by small RNAs;HCMV Late Events;HCMV Early Events;SUMOylation of DNA damage response and repair proteins;SUMOylation of ubiquitinylation proteins;Regulation of HSF1-mediat…	TGF-beta signaling pathway	32	1	Nuclear pore complex protein Nup153 OS=Homo sapiens (Human) OX=9606 GN=NUP153 PE=1 SV=2	B4DIK2;E7EPX5;F6QR24;hsa:9972;P49790;Q4LE47;Q5T9I7;Q7Z743
11.0668	11.051	11.1755	10.3498	10.2383	10.2499	FALSE		+	SLF2 KO_Parental	84.71	31	23	29	23	726	81.1	3.99638	0.000180624	-0.81842	-15.5113		+		Q5W0B1	Pf13923	79596	ENSG00000152193	OBI1				0	1	ORC ubiquitin ligase 1 OS=Homo sapiens (Human) OX=9606 GN=OBI1 PE=1 SV=1	B2RN99;hsa:79596;Q5W0B1;Q8TBY2;Q9H0T2;Q9H8M0
7.37591	7.35491	7.45121	6.46923	6.45943	6.2817	FALSE		+	SLF2 KO_Parental	3.967	19	1	1	1	63	6.4	3.8991	0.00016654	-0.990555	-14.6545		+		Q8TAD7	Pf15506	387882	ENSG00000235162	OCC1				0	1	Overexpressed in colon carcinoma 1 protein OS=Homo sapiens (Human) OX=9606 GN=OCC1 PE=1 SV=2	hsa:387882;Q8TAD7
7.30469	7.47249	7.24793	6.61765	6.48864	6.56682	FALSE		+	SLF2 KO_Parental	1.721	2	1	1	1	313	34.8	3.27726	0.000668163	-0.784	-10.1618		+		Q8NGA1	Pf13853	125963	ENSG00000170929	OR1M1	Olfactory transduction	Expression and translocation of olfactory receptors		2	1	Olfactory receptor 1M1 OS=Homo sapiens (Human) OX=9606 GN=OR1M1 PE=2 SV=1	B9EHA6;hsa:125963;Q6IFJ3;Q8NGA1;Q96R91
10.2236	10.2364	10.2562	9.69262	9.53352	9.59376	FALSE		+	SLF2 KO_Parental	34.048	38	10	15	10	252	28.1	3.74043	0.000286458	-0.632106	-13.3546		+		Q9Y5N6	Pf05460	23594	ENSG00000091651	ORC6	Cell cycle	Orc1 removal from chromatin;Activation of ATR in response to replication stress;Activation of the pre-replicative complex;Assembly of the ORC complex at the origin of replication;E2F-enabled inhibition of pre-replication complex formation;CDC6 association with the ORC:origin complex	Cell cycle;G1 to S cell cycle control;DNA replication	11	1	Origin recognition complex subunit 6 OS=Homo sapiens (Human) OX=9606 GN=ORC6 PE=1 SV=1	B3KN89;hsa:23594;Q9Y5N6
10.1747	10.1973	10.1775	9.55363	9.54747	9.56129	FALSE		+	SLF2 KO_Parental	71.137	33	11	18	11	335	36.4	6.76842	0	-0.629057	-77.0053		+		Q9NPF4	Pf00814	55644	ENSG00000092094	OSGEP		tRNA modification in the nucleus and cytosol		1	1	Probable tRNA N6-adenosine threonylcarbamoyltransferase OS=Homo sapiens (Human) OX=9606 GN=OSGEP PE=1 SV=1	hsa:55644;Q6IAC3;Q9NPF4
5.24413	5.20163	5.14568	4.49185	4.19377	4.51096	FALSE		+	SLF2 KO_Parental	2.638	3	1	1	1	354	37.3	2.76974	0.00164049	-0.798283	-7.4902		+		P32242	Pf00046, Pf03529	5013	ENSG00000115507	OTX1	Signaling pathways regulating pluripotency of stem cells			1	1	Homeobox protein OTX1 OS=Homo sapiens (Human) OX=9606 GN=OTX1 PE=1 SV=1	A6NHA2;B3KTJ4;hsa:5013;P32242;Q53TG6
12.4798	12.4732	12.5271	11.9175	11.8609	11.8889	FALSE		+	SLF2 KO_Parental	226.772	52	30	103	20	636	70.6	4.86267	0	-0.604235	-25.6513		+		P11940	Pf00076, Pf00658	26986	ENSG00000070756	PABPC1	mRNA surveillance pathway;RNA degradation	L13a-mediated translational silencing of Ceruloplasmin expression;Translation initiation complex formation;AUF1 (hnRNP D0) binds and destabilizes mRNA;Regulation of expression of SLITs and ROBOs;Deadenylation of mRNA;Nonsense Mediated Decay (NMD) enhanced by the Exon Junction Complex (EJC);Nonsense Mediated Decay (NMD) independent of the Exon Junction Complex (EJC)	Translation factors;Endoderm differentiation;VEGFA-VEGFR2 signaling pathway;Acute viral myocarditis	13	1	Polyadenylate-binding protein 1 OS=Homo sapiens (Human) OX=9606 GN=PABPC1 PE=1 SV=2	hsa:26986;P11940;Q15097;Q93004
9.42396	9.41088	9.43359	8.75288	8.783	8.75422	FALSE		+	SLF2 KO_Parental	41.101	25	9	11	9	479	53.5	6.20841	0	-0.659439	-55.7709		+		Q9H074	Pf02854, Pf07145	10605	ENSG00000172239	PAIP1		Deadenylation of mRNA	Translation factors	2	1	Polyadenylate-binding protein-interacting protein 1 OS=Homo sapiens (Human) OX=9606 GN=PAIP1 PE=1 SV=1	A6NKV8;hsa:10605;O60455;Q96B61;Q9BS63;Q9H074
8.14721	8.1153	8.18537	7.37938	7.14975	7.2211	FALSE		+	SLF2 KO_Parental	17.824	31	3	5	3	127	15	3.65463	0.000322115	-0.899217	-12.6987		+		Q9BPZ3	Pf07145	51247	ENSG00000120727	PAIP2				0	1	Polyadenylate-binding protein-interacting protein 2 OS=Homo sapiens (Human) OX=9606 GN=PAIP2 PE=1 SV=1	B2RBI1;D3DQC6;hsa:51247;Q49A06;Q9BPZ3;Q9H0Y5;Q9P0Q8
9.07735	9.14389	9.14364	8.53372	8.39318	8.45245	FALSE		+	SLF2 KO_Parental	35.24	9	9	10	9	1323	142.8	3.85424	0.000159536	-0.661846	-14.2751		+		Q96RG2	Pf00069, Pf13426	23178	ENSG00000115687	PASK				0	1	PAS domain-containing serine/threonine-protein kinase OS=Homo sapiens (Human) OX=9606 GN=PASK PE=1 SV=3	G5E9F1;hsa:23178;Q05BE4;Q68DY3;Q6GSJ5;Q86XH6;Q96RG2;Q99763;Q9UFR7
8.78562	8.79312	8.90147	8.14262	7.82082	8.05853	FALSE		+	SLF2 KO_Parental	25.332	24	6	9	6	340	36.5	2.86293	0.00135349	-0.819412	-7.92662		+		Q96IZ0		5074	ENSG00000177425	PAWR				0	1	PRKC apoptosis WT1 regulator protein OS=Homo sapiens (Human) OX=9606 GN=PAWR PE=1 SV=1	hsa:5074;O75796;Q6FHY9;Q8N700;Q96IZ0
12.4992	12.4807	12.5521	11.9564	11.9298	11.8814	FALSE		+	SLF2 KO_Parental	268.822	27	58	91	58	2024	228.4	4.36088	0	-0.588157	-19.1779		+		Q15154	Pf15717	5108	ENSG00000078674	PCM1		Recruitment of NuMA to mitotic centrosomes;Regulation of PLK1 Activity at G2/M Transition;Loss of Nlp from mitotic centrosomes;Recruitment of mitotic centrosome proteins and complexes;Anchoring of the basal body to the plasma membrane;AURKA Activation by TPX2	Prader-Willi and Angelman syndrome;Joubert syndrome	9	1	Pericentriolar material 1 protein OS=Homo sapiens (Human) OX=9606 GN=PCM1 PE=1 SV=5	A6NNN6;B4DYD5;E7ETA6;E7EV56;hsa:5108;Q15154;Q58F13;Q6P1K7;Q8NB85;Q9BWC1;Q9H4A2
12.8858	12.823	12.816	11.9089	11.7997	11.8173	FALSE		+	SLF2 KO_Parental	112.475	67	15	55	15	261	28.8	4.79737	0	-0.999619	-24.7		+		P12004	Pf00705, Pf02747	5111	ENSG00000132646	PCNA	DNA replication;Base excision repair;Nucleotide excision repair;Mismatch repair;Cell cycle;Tight junction;Hepatitis B	HDR through Homologous Recombination (HRR);E3 ubiquitin ligases ubiquitinate target proteins;Termination of translesion DNA synthesis;Dual incision in TC-NER;Dual Incision in GG-NER;SUMOylation of DNA replication proteins;TP53 Regulates Transcription of Genes Involved in G2 Cell Cycle Arrest;Gap-filling DNA repair synthesis and ligation in TC-NER;Translesion synthesis by REV1;Translesion synthesi…	Cell cycle;Retinoblastoma gene in cancer;Primary focal segmental glomerulosclerosis (FSGS);Oxidative damage response;EGF/EGFR signaling pathway;G1 to S cell cycle control;DNA replication;Hepatitis B infection;Base excision repair;Nucleotide excision repair;7q11.23 copy number variation syndrome;DNA repair pathways, full network;16p11.2 proximal deletion syndrome;Nucleotide excision repair in xero…	48	1	Proliferating cell nuclear antigen OS=Homo sapiens (Human) OX=9606 GN=PCNA PE=1 SV=1	B2R897;D3DW02;hsa:5111;P12004
11.2685	11.2974	11.2883	10.5856	10.5506	10.409	FALSE		+	SLF2 KO_Parental	69.774	57	10	26	10	178	18.9	3.83073	0.00015625	-0.769708	-14.0801		+		Q8WW12	Pf15473	57092	ENSG00000081154	PCNP				0	1	PEST proteolytic signal-containing nuclear protein OS=Homo sapiens (Human) OX=9606 GN=PCNP PE=1 SV=2	B2RBE7;D3DN52;hsa:57092;Q53GF3;Q6AI44;Q8WW12;Q96CU3;Q9NS81
12.0442	11.9815	11.9845	11.4044	11.3413	11.1264	FALSE		+	SLF2 KO_Parental	74.866	51	13	35	13	181	20.6	2.9256	0.00111661	-0.712702	-8.23283		+		Q13442	Pf10252	11333	ENSG00000106244	PDAP1		Neutrophil degranulation		1	1	28 kDa heat- and acid-stable phosphoprotein OS=Homo sapiens (Human) OX=9606 GN=PDAP1 PE=1 SV=1	D6W5S5;hsa:11333;Q13442;Q92906
10.6939	10.6007	10.7469	10.0153	9.79084	9.5889	FALSE		+	SLF2 KO_Parental	45.31	66	8	19	8	125	14.3	2.60446	0.00186178	-0.882197	-6.76827		+		O14737	Pf01984	9141	ENSG00000105185	PDCD5				0	1	Programmed cell death protein 5 OS=Homo sapiens (Human) OX=9606 GN=PDCD5 PE=1 SV=3	B4DE64;hsa:9141;O14737;Q53YC9;Q6IB70
8.06124	8.01737	8.06016	7.32283	7.26397	7.45533	FALSE		+	SLF2 KO_Parental	14.314	5	4	5	4	708	80.1	3.55371	0.000420819	-0.698876	-11.9668		+		Q86TG7	Pf08284, Pf16297	23089	ENSG00000242265	PEG10				0	1	Retrotransposon-derived protein PEG10 OS=Homo sapiens (Human) OX=9606 GN=PEG10 PE=1 SV=2	B4DSP0;hsa:23089;Q86TG7;Q96A68;Q9UPV1
7.47816	7.45533	7.53838	6.85922	6.93546	6.79961	FALSE		+	SLF2 KO_Parental	4.386	21	2	2	2	73	9.1	3.7549	0.000205398	-0.625861	-13.4683		+		P0DJ07	Pf09803	100131801	ENSG00000229833	PET100			Mitochondrial complex IV assembly	1	1	Protein PET100 homolog, mitochondrial OS=Homo sapiens (Human) OX=9606 GN=PET100 PE=1 SV=1	hsa:100131801;P0DJ07
11.0755	10.9804	10.9586	10.3707	10.244	10.2554	FALSE		+	SLF2 KO_Parental	28.522	41	6	16	6	122	14.2	3.72296	0.000282413	-0.714817	-13.2185		+		O60925	Pf01920	5201	ENSG00000113068	PFDN1		Prefoldin mediated transfer of substrate to CCT/TriC	Cellular proteostasis	2	1	Prefoldin subunit 1 OS=Homo sapiens (Human) OX=9606 GN=PFDN1 PE=1 SV=2	B2RD02;hsa:5201;O60925;Q53F95;Q96EX6
10.8264	10.8805	10.7945	10.3087	10.0677	10.1956	FALSE		+	SLF2 KO_Parental	68.712	65	8	22	8	154	17.3	3.01559	0.000946496	-0.643129	-8.6914		+		Q99471	Pf02996	5204	ENSG00000123349	PFDN5		Prefoldin mediated transfer of substrate to CCT/TriC	Cellular proteostasis	2	1	Prefoldin subunit 5 OS=Homo sapiens (Human) OX=9606 GN=PFDN5 PE=1 SV=2	A8K9A8;hsa:5204;Q54AA8;Q99471;Q9C083;Q9C084
11.1737	11.0714	11.1598	10.5502	10.53	10.4353	FALSE		+	SLF2 KO_Parental	57.774	65	11	24	11	129	14.6	3.71857	0.00028115	-0.629834	-13.1844		+		O15212	Pf01920	10471	ENSG00000204220;ENSG00000206283;ENSG00000224782;ENSG00000235692;ENSG00000237335	PFDN6		Prefoldin mediated transfer of substrate to CCT/TriC	Cellular proteostasis	2	1	Prefoldin subunit 6 OS=Homo sapiens (Human) OX=9606 GN=PFDN6 PE=1 SV=1	hsa:10471;O15212
7.12102	7.17193	7.26491	6.21335	6.10643	6.29278	FALSE		+	SLF2 KO_Parental	7.489	4	4	4	4	1012	115.3	3.86158	0.000161527	-0.981764	-14.3365		+		Q9BVI0	Pf12618, Pf18115	51230	ENSG00000025293	PHF20		HATs acetylate histones;Regulation of TP53 Degradation;Stabilization of p53;Regulation of TP53 Activity through Association with Co-factors	IL-18 signaling pathway	5	1	PHD finger protein 20 OS=Homo sapiens (Human) OX=9606 GN=PHF20 PE=1 SV=2	A7E235;B2RB56;E1P5S3;hsa:51230;Q566Q2;Q5JWY9;Q66K49;Q9BVI0;Q9BWV4;Q9BXA3;Q9BZW3;Q9H421;Q9H4J6;Q9NZ22
13.213	13.1732	13.165	12.1588	12.236	12.228	FALSE		+	SLF2 KO_Parental	231.325	48	24	109	24	533	56.6	5.35384	0	-0.976165	-34.0702		+		O43175	Pf00389, Pf02826, Pf19304	26227	ENSG00000092621	PHGDH	Glycine, serine and threonine metabolism;Cysteine and methionine metabolism;Metabolic pathways;Carbon metabolism;Biosynthesis of amino acids	Serine biosynthesis	Trans-sulfuration and one-carbon metabolism;Clear cell renal cell carcinoma pathways;Neuroinflammation and glutamatergic signaling;Amino acid metabolism in triple-negative breast cancer cells	10	1	D-3-phosphoglycerate dehydrogenase OS=Homo sapiens (Human) OX=9606 GN=PHGDH PE=1 SV=4	B2RD08;hsa:26227;O43175;Q5SZU3;Q9BQ01
9.61912	9.27403	9.78463	8.74819	8.94105	8.6319	FALSE		+	SLF2 KO_Parental	37.74	38	9	12	9	328	37	1.95893	0.00489363	-0.785546	-4.47976		+		Q96BK5	Pf01585	54984	ENSG00000254093	PINX1				0	1	PIN2/TERF1-interacting telomerase inhibitor 1 OS=Homo sapiens (Human) OX=9606 GN=PINX1 PE=1 SV=2	B2R9B1;hsa:54984;Q548A5;Q6QWG9;Q7Z7J8;Q96BK5;Q96QD7;Q9HBU7;Q9NWW2
8.96058	8.94457	9.00731	8.37721	8.20212	8.22159	FALSE		+	SLF2 KO_Parental	23.872	12	6	7	6	499	54.5	3.56247	0.000424107	-0.703844	-12.0287		+		Q99640	Pf00069	9088	ENSG00000127564	PKMYT1	Cell cycle;Oocyte meiosis;Progesterone-mediated oocyte maturation	Cyclin A/B1/B2 associated events during G2/M transition;G2/M DNA replication checkpoint;Polo-like kinase mediated events	Cell cycle	7	1	Membrane-associated tyrosine- and threonine-specific cdc2-inhibitory kinase OS=Homo sapiens (Human) OX=9606 GN=PKMYT1 PE=1 SV=1	B3KUN8;B4DXD4;D3DUA4;F8W164;hsa:9088;I3L1V2;O14731;Q7LE24;Q8TCM9;Q99640
6.52982	6.72247	6.38198	5.67807	5.79181	6.14975	FALSE		+	SLF2 KO_Parental	8.67	8	3	4	3	323	36.6	1.7496	0.00709008	-0.671543	-3.88279		+		Q9NUJ7	Pf00388	55344	ENSG00000182378	PLCXD1				0	1	PI-PLC X domain-containing protein 1 OS=Homo sapiens (Human) OX=9606 GN=PLCXD1 PE=2 SV=1	A2BH51;A2BH52;hsa:55344;Q9NUJ7
10.9843	10.9716	11.0411	10.008	9.97928	10.0682	FALSE		+	SLF2 KO_Parental	69.459	33	19	24	19	603	68.2	5.07441	0	-0.980491	-28.9922		+		P53350	Pf00069, Pf00659	5347	ENSG00000166851	PLK1	FoxO signaling pathway;Cell cycle;Oocyte meiosis;Progesterone-mediated oocyte maturation	Recruitment of NuMA to mitotic centrosomes;Regulation of PLK1 Activity at G2/M Transition;Loss of Nlp from mitotic centrosomes;Recruitment of mitotic centrosome proteins and complexes;Anchoring of the basal body to the plasma membrane;AURKA Activation by TPX2;APC/C:Cdh1 mediated degradation of Cdc20 and other APC/C:Cdh1 targeted proteins in late mitosis/early G1;Separation of Sister Chromatids;Th…	Cell cycle;Integrated cancer pathway;TNF-alpha signaling pathway;22q11.2 copy number variation syndrome;Cohesin complex - Cornelia de Lange syndrome	33	1	Serine/threonine-protein kinase PLK1 OS=Homo sapiens (Human) OX=9606 GN=PLK1 PE=1 SV=1	hsa:5347;P53350;Q15153;Q99746
8.00056	7.96058	7.96058	7.32912	7.30104	7.3637	FALSE		+	SLF2 KO_Parental	19.024	24	7	7	5	262	29.7	5.04898	0	-0.642622	-28.5693		+		Q92871	Pf03332	5372	ENSG00000100417	PMM1	Fructose and mannose metabolism;Amino sugar and nucleotide sugar metabolism;Metabolic pathways;Biosynthesis of cofactors;Biosynthesis of nucleotide sugars	Synthesis of GDP-mannose		6	1	Phosphomannomutase 1 OS=Homo sapiens (Human) OX=9606 GN=PMM1 PE=1 SV=2	A8K003;hsa:5372;Q92586;Q92871
10.9518	11.0145	11.0325	10.3757	10.3384	10.375	FALSE		+	SLF2 KO_Parental	90.587	28	24	32	24	932	105.8	4.69268	0	-0.636543	-23.2474		+		P54277	Pf00505, Pf01119, Pf02518	5378	ENSG00000064933	PMS1				0	1	PMS1 protein homolog 1 OS=Homo sapiens (Human) OX=9606 GN=PMS1 PE=1 SV=1	D3DPI1;hsa:5378;P54277;Q4VAL4;Q5FBZ3;Q5FBZ6;Q5FBZ8
10.3409	10.2779	10.3693	9.6027	9.55861	9.60177	FALSE		+	SLF2 KO_Parental	78.8	40	17	23	17	598	65.9	4.76047	0	-0.741636	-24.178		+		Q14181	Pf04042, Pf08418	23649	ENSG00000014138	POLA2	DNA replication	Activation of the pre-replicative complex;Defective pyroptosis;Inhibition of replication initiation of damaged DNA by RB1/E2F1;Polymerase switching on the C-strand of the telomere;Telomere C-strand synthesis initiation;DNA replication initiation;Polymerase switching;Removal of the Flap Intermediate	Pyrimidine metabolism;G1 to S cell cycle control;DNA replication	13	1	DNA polymerase alpha subunit B OS=Homo sapiens (Human) OX=9606 GN=POLA2 PE=1 SV=2	B4DNB4;hsa:23649;Q14181;Q9BPV3
11.3047	11.2753	11.3719	10.4421	10.3681	10.3953	FALSE		+	SLF2 KO_Parental	170.154	24	44	51	44	2286	261.4	4.85541	0	-0.915462	-25.5437		+		Q07864	Pf00136, Pf03104, Pf08490	5426	ENSG00000177084	POLE	DNA replication;Base excision repair;Nucleotide excision repair	HDR through Homologous Recombination (HRR);Dual incision in TC-NER;Gap-filling DNA repair synthesis and ligation in TC-NER;Activation of the pre-replicative complex;PCNA-Dependent Long Patch Base Excision Repair;Termination of translesion DNA synthesis;Recognition of DNA damage by PCNA-containing replication complex;Dual Incision in GG-NER;Gap-filling DNA repair synthesis and ligation in GG-NER;D…	Retinoblastoma gene in cancer;Pyrimidine metabolism;G1 to S cell cycle control;DNA replication;Base excision repair;Nucleotide excision repair;DNA repair pathways, full network;Nucleotide excision repair in xeroderma pigmentosum;DNA mismatch repair	22	1	DNA polymerase epsilon catalytic subunit A OS=Homo sapiens (Human) OX=9606 GN=POLE PE=1 SV=5	hsa:5426;Q07864;Q13533;Q86VH9
9.24627	9.20506	9.27146	8.538	8.40684	8.51373	FALSE		+	SLF2 KO_Parental	45.039	30	11	14	11	527	59.5	4.14212	9.10816e-05	-0.754741	-16.8868		+		P56282	Pf04042, Pf12213	5427	ENSG00000100479	POLE2	DNA replication;Base excision repair;Nucleotide excision repair	PCNA-Dependent Long Patch Base Excision Repair;Dual incision in TC-NER;Gap-filling DNA repair synthesis and ligation in TC-NER;Activation of the pre-replicative complex;Termination of translesion DNA synthesis;HDR through Homologous Recombination (HRR);Recognition of DNA damage by PCNA-containing replication complex;Dual Incision in GG-NER;Gap-filling DNA repair synthesis and ligation in GG-NER;D…	Retinoblastoma gene in cancer;Pyrimidine metabolism;G1 to S cell cycle control;DNA replication;Base excision repair;Nucleotide excision repair;DNA repair pathways, full network;Nucleotide excision repair in xeroderma pigmentosum;DNA mismatch repair	22	1	DNA polymerase epsilon subunit 2 OS=Homo sapiens (Human) OX=9606 GN=POLE2 PE=1 SV=2	A0AV55;A4FU92;A4LBB7;A6NH58;B4DDE6;hsa:5427;O43560;P56282
10.0193	9.88585	10.0707	9.28586	9.42501	9.26256	FALSE		+	SLF2 KO_Parental	35.278	38	5	12	5	147	16.8	3.05795	0.000935346	-0.667461	-8.9152		+		Q9NRF9	Pf00808	54107	ENSG00000148229	POLE3	DNA replication;Base excision repair;Nucleotide excision repair	Activation of the pre-replicative complex;Dual incision in TC-NER;Gap-filling DNA repair synthesis and ligation in TC-NER;DNA replication initiation;Dual Incision in GG-NER;Termination of translesion DNA synthesis;HDR through Homologous Recombination (HRR);Recognition of DNA damage by PCNA-containing replication complex;PCNA-Dependent Long Patch Base Excision Repair;Gap-filling DNA repair synthes…	Pyrimidine metabolism;Base excision repair;Nucleotide excision repair;DNA repair pathways, full network;Nucleotide excision repair in xeroderma pigmentosum;DNA mismatch repair	19	1	DNA polymerase epsilon subunit 3 OS=Homo sapiens (Human) OX=9606 GN=POLE3 PE=1 SV=1	hsa:54107;Q5W0U1;Q8N758;Q8NCE5;Q9NR32;Q9NRF9
9.46005	9.45409	9.43463	8.808	8.56834	8.61471	FALSE	Acetyl [N-Term]	+	SLF2 KO_Parental	38.611	82	6	10	6	117	12.2	3.35645	0.000705548	-0.785908	-10.6506		+		Q9NR33	Pf00808	56655	ENSG00000115350	POLE4	DNA replication;Base excision repair;Nucleotide excision repair	HDR through Homologous Recombination (HRR);Dual incision in TC-NER;Gap-filling DNA repair synthesis and ligation in TC-NER;Activation of the pre-replicative complex;PCNA-Dependent Long Patch Base Excision Repair;Termination of translesion DNA synthesis;Recognition of DNA damage by PCNA-containing replication complex;Dual Incision in GG-NER;Gap-filling DNA repair synthesis and ligation in GG-NER;D…	Pyrimidine metabolism;Base excision repair;Nucleotide excision repair;DNA repair pathways, full network;Nucleotide excision repair in xeroderma pigmentosum;DNA mismatch repair	19	1	DNA polymerase epsilon subunit 4 OS=Homo sapiens (Human) OX=9606 GN=POLE4 PE=1 SV=2	hsa:56655;Q53TR2;Q9NR33
10.3533	10.2927	10.3559	9.73944	9.66071	9.64494	FALSE		+	SLF2 KO_Parental	59.586	59	8	16	8	172	19.3	4.27314	0	-0.652245	-18.2245		+		P62487	Pf00575, Pf03876	5436	ENSG00000168002	POLR2G	RNA polymerase;Huntington disease	TP53 Regulates Transcription of DNA Repair Genes;FGFR2 alternative splicing;mRNA Splicing - Major Pathway;Processing of Capped Intron-Containing Pre-mRNA;Activation of anterior HOX genes in hindbrain development during early embryogenesis;Viral Messenger RNA Synthesis;Transcriptional regulation by small RNAs;Estrogen-dependent gene expression;Inhibition of DNA recombination at telomere;PIWI-inter…	Pyrimidine metabolism;Eukaryotic transcription initiation	45	1	DNA-directed RNA polymerase II subunit RPB7 OS=Homo sapiens (Human) OX=9606 GN=POLR2G PE=1 SV=1	B2R5C0;hsa:5436;P52433;P62487;Q2M1Z4
7.93133	7.90629	7.97499	7.3906	7.2555	7.19771	FALSE		+	SLF2 KO_Parental	12.407	45	2	3	2	58	7	3.38523	0.000607472	-0.656266	-10.8337		+		P53803	Pf03604	5440	ENSG00000147669	POLR2K	RNA polymerase;Cytosolic DNA-sensing pathway;Huntington disease	Formation of RNA Pol II elongation complex;Formation of HIV elongation complex in the absence of HIV Tat;Formation of HIV-1 elongation complex containing HIV-1 Tat;Pausing and recovery of Tat-mediated HIV elongation;Tat-mediated HIV elongation arrest and recovery;HIV elongation arrest and recovery;Pausing and recovery of HIV elongation;RNA Polymerase II Pre-transcription Events;TP53 Regulates Tra…	Pyrimidine metabolism;Eukaryotic transcription initiation;Cytosolic DNA-sensing pathway	59	1	DNA-directed RNA polymerases I, II, and III subunit RPABC4 OS=Homo sapiens (Human) OX=9606 GN=POLR2K PE=1 SV=1	hsa:5440;P53803;Q6IBD4
7.37591	7.43045	7.4187	6.85798	6.63807	6.75489	FALSE		+	SLF2 KO_Parental	11.662	14	3	3	3	223	25.9	3.25421	0.000757522	-0.658038	-10.0235		+		O15318	Pf11705	10622	ENSG00000113356	POLR3G	RNA polymerase;Cytosolic DNA-sensing pathway	RNA Polymerase III Abortive And Retractive Initiation;RNA Polymerase III Transcription Initiation From Type 1 Promoter;RNA Polymerase III Transcription Initiation From Type 2 Promoter;RNA Polymerase III Transcription Initiation From Type 3 Promoter;RNA Polymerase III Transcription Termination;Cytosolic sensors of pathogen-associated DNA;RNA Polymerase III Chain Elongation	Pyrimidine metabolism;Cytosolic DNA-sensing pathway	11	1	DNA-directed RNA polymerase III subunit RPC7 OS=Homo sapiens (Human) OX=9606 GN=POLR3G PE=1 SV=2	A8MTH0;hsa:10622;O15318
5.9542	5.82782	6.03782	5.03562	4.94486	4.98185	FALSE		+	SLF2 KO_Parental	8.619	7	1	2	1	163	18.8	3.8604	0.000161054	-0.952501	-14.3266		+		Q969H6	Pf01900	51367	ENSG00000167272	POP5	Ribosome biogenesis in eukaryotes	tRNA processing in the nucleus		2	1	Ribonuclease P/MRP protein subunit POP5 OS=Homo sapiens (Human) OX=9606 GN=POP5 PE=1 SV=1	A6NL80;hsa:51367;Q53FS5;Q969H6;Q9Y2Q6
9.86124	9.84565	9.90584	8.99181	8.86666	8.87006	FALSE		+	SLF2 KO_Parental	50.92	39	8	14	8	265	30.5	4.5493	0	-0.961402	-21.3938		+		O60828		10084	ENSG00000102103	PQBP1	Spliceosome	mRNA Splicing - Major Pathway		2	1	Polyglutamine-binding protein 1 OS=Homo sapiens (Human) OX=9606 GN=PQBP1 PE=1 SV=1	C9JQA1;hsa:10084;O60828;Q4VY25;Q4VY26;Q4VY27;Q4VY29;Q4VY30;Q4VY34;Q4VY35;Q4VY36;Q4VY37;Q4VY38;Q9GZP2;Q9GZU4;Q9GZZ4
11.2306	11.2256	11.241	10.4825	10.4055	10.5502	FALSE		+	SLF2 KO_Parental	99.477	54	23	38	22	420	49.9	4.24307	0	-0.753008	-17.9087		+		P49642	Pf01896	5557	ENSG00000198056	PRIM1	DNA replication	Activation of the pre-replicative complex;Removal of the Flap Intermediate;Polymerase switching on the C-strand of the telomere;Polymerase switching;Defective pyroptosis;Inhibition of replication initiation of damaged DNA by RB1/E2F1;Telomere C-strand synthesis initiation;DNA replication initiation	Retinoblastoma gene in cancer;Pyrimidine metabolism;G1 to S cell cycle control;DNA replication	14	1	DNA primase small subunit OS=Homo sapiens (Human) OX=9606 GN=PRIM1 PE=1 SV=1	hsa:5557;P49642
11.203	11.2314	11.213	10.6033	10.5221	10.4891	FALSE		+	SLF2 KO_Parental	122.422	46	24	40	24	509	58.8	4.38148	0	-0.677625	-19.4087		+		P49643	Pf04104	5558	ENSG00000146143	PRIM2	DNA replication	Activation of the pre-replicative complex;Inhibition of replication initiation of damaged DNA by RB1/E2F1;Polymerase switching on the C-strand of the telomere;Polymerase switching;Removal of the Flap Intermediate;Defective pyroptosis;Telomere C-strand synthesis initiation;DNA replication initiation	Pyrimidine metabolism;G1 to S cell cycle control;DNA replication	13	1	DNA primase large subunit OS=Homo sapiens (Human) OX=9606 GN=PRIM2 PE=1 SV=2	hsa:5558;P49643;Q53FJ8;Q6P1Q7;Q8WVL2;Q9H413
9.56262	9.57005	9.54978	8.65033	8.75121	8.74584	FALSE		+	SLF2 KO_Parental	58.052	21	13	17	13	692	78.4	4.84416	0	-0.845023	-25.378		+		Q9NVM4	Pf06325	54496	ENSG00000132600	PRMT7		RMTs methylate histone arginines	Nitric oxide metabolism in cystic fibrosis	2	1	Protein arginine N-methyltransferase 7 OS=Homo sapiens (Human) OX=9606 GN=PRMT7 PE=1 SV=1	B3KPR0;B3KUG9;B4E379;hsa:54496;Q96PV5;Q9H9L0;Q9NVM4
8.65893	8.41743	8.6851	8.03397	7.85798	7.94544	FALSE		+	SLF2 KO_Parental	20.871	22	8	9	8	360	40.1	2.53055	0.00219568	-0.641353	-6.4656		+		Q96HE9		55771	ENSG00000068489	PRR11				0	1	Proline-rich protein 11 OS=Homo sapiens (Human) OX=9606 GN=PRR11 PE=1 SV=1	hsa:55771;Q96HE9;Q9NUZ7;Q9NXE9
12.687	12.6377	12.7305	12.0895	12.0116	12.0535	FALSE		+	SLF2 KO_Parental	298.319	27	65	94	62	2896	316.7	4.262	0	-0.633524	-18.1069		+		Q9Y520	Pf07001	23215	ENSG00000117523	PRRC2C			VEGFA-VEGFR2 signaling pathway	1	1	Protein PRRC2C OS=Homo sapiens (Human) OX=9606 GN=PRRC2C PE=1 SV=4	hsa:23215;Q05DM8;Q49A39;Q6PD54;Q9H2N2;Q9HA05;Q9NSM8;Q9NXL3;Q9UF29;Q9UPQ6;Q9Y520
12.397	12.3991	12.4116	11.892	11.7738	11.6978	FALSE		+	SLF2 KO_Parental	133.361	70	19	63	19	263	29.5	3.38632	0.000607767	-0.61465	-10.8407		+		P25786	Pf00227, Pf10584	5682	ENSG00000129084	PSMA1	Proteasome;Alzheimer disease;Parkinson disease;Amyotrophic lateral sclerosis;Huntington disease;Spinocerebellar ataxia;Prion disease;Pathways of neurodegeneration	ER-Phagosome pathway;FCERI mediated NF-kB activation;Downstream TCR signaling;Antigen processing: Ubiquitination & Proteasome degradation;Activation of NF-kappaB in B cells;Oxygen-dependent proline hydroxylation of Hypoxia-inducible Factor Alpha;Cross-presentation of soluble exogenous antigens (endosomes);SCF-beta-TrCP mediated degradation of Emi1;APC/C:Cdc20 mediated degradation of Securin;APC/C…	Proteasome degradation;Alzheimer's disease and miRNA effects;Alzheimer's disease	69	1	Proteasome subunit alpha type-1 OS=Homo sapiens (Human) OX=9606 GN=PSMA1 PE=1 SV=1	A8K400;hsa:5682;P25786;Q53YE8;Q9BRV9
11.2264	11.1858	11.1781	10.5473	10.5341	10.469	FALSE		+	SLF2 KO_Parental	102.165	59	11	30	11	234	25.9	4.74087	0	-0.679947	-23.9052		+		P25787	Pf00227, Pf10584	5683	ENSG00000106588	PSMA2	Proteasome;Alzheimer disease;Parkinson disease;Amyotrophic lateral sclerosis;Huntington disease;Spinocerebellar ataxia;Prion disease;Pathways of neurodegeneration	ER-Phagosome pathway;Neutrophil degranulation;FCERI mediated NF-kB activation;Downstream TCR signaling;Antigen processing: Ubiquitination & Proteasome degradation;Activation of NF-kappaB in B cells;Oxygen-dependent proline hydroxylation of Hypoxia-inducible Factor Alpha;Cross-presentation of soluble exogenous antigens (endosomes);SCF-beta-TrCP mediated degradation of Emi1;APC/C:Cdc20 mediated deg…	Proteasome degradation;Alzheimer's disease and miRNA effects;Alzheimer's disease	70	1	Proteasome subunit alpha type-2 OS=Homo sapiens (Human) OX=9606 GN=PSMA2 PE=1 SV=2	hsa:5683;P25787;Q6ICS6;Q9BU45
12.131	12.1007	12.1329	11.5884	11.4993	11.372	FALSE		+	SLF2 KO_Parental	85.672	40	11	42	11	255	28.4	3.24623	0.000752197	-0.634953	-9.97608		+		P25788	Pf00227, Pf10584	5684	ENSG00000100567	PSMA3	Proteasome;Alzheimer disease;Parkinson disease;Amyotrophic lateral sclerosis;Huntington disease;Spinocerebellar ataxia;Prion disease;Pathways of neurodegeneration	Regulation of expression of SLITs and ROBOs;Separation of Sister Chromatids;FCERI mediated NF-kB activation;Downstream TCR signaling;Activation of NF-kappaB in B cells;ER-Phagosome pathway;Dectin-1 mediated noncanonical NF-kB signaling;NIK-->noncanonical NF-kB signaling;Interleukin-1 signaling;Ub-specific processing proteases;ABC-family proteins mediated transport;Defective CFTR causes cystic fib…	Proteasome degradation;Alzheimer's disease and miRNA effects;Alzheimer's disease	69	1	Proteasome subunit alpha type-3 OS=Homo sapiens (Human) OX=9606 GN=PSMA3 PE=1 SV=2	B2RCK6;hsa:5684;P25788;Q86U83;Q8N1D8;Q9BS70
11.8472	11.8204	11.8071	11.2509	11.1598	11.0811	FALSE		+	SLF2 KO_Parental	84.688	53	11	37	11	261	29.5	3.70743	0.000339026	-0.660974	-13.0985		+		P25789	Pf00227, Pf10584	5685	ENSG00000041357	PSMA4	Proteasome;Alzheimer disease;Parkinson disease;Amyotrophic lateral sclerosis;Huntington disease;Spinocerebellar ataxia;Prion disease;Pathways of neurodegeneration	Degradation of DVL;Antigen processing: Ubiquitination & Proteasome degradation;Ub-specific processing proteases;FCERI mediated NF-kB activation;Downstream TCR signaling;Activation of NF-kappaB in B cells;Oxygen-dependent proline hydroxylation of Hypoxia-inducible Factor Alpha;ER-Phagosome pathway;Cross-presentation of soluble exogenous antigens (endosomes);SCF-beta-TrCP mediated degradation of Em…	Proteasome degradation;Alzheimer's disease and miRNA effects;Exercise-induced circadian regulation;Alzheimer's disease	70	1	Proteasome subunit alpha type-4 OS=Homo sapiens (Human) OX=9606 GN=PSMA4 PE=1 SV=1	D3DW86;hsa:5685;P25789;Q53XP2;Q567Q5;Q8TBD1
11.6069	11.6183	11.5378	10.946	10.9531	10.9279	FALSE		+	SLF2 KO_Parental	120.75	58	14	48	14	246	27.4	4.79008	0	-0.645357	-24.5961		+		P60900	Pf00227, Pf10584	5687	ENSG00000100902	PSMA6	Proteasome;Alzheimer disease;Parkinson disease;Amyotrophic lateral sclerosis;Huntington disease;Spinocerebellar ataxia;Prion disease;Pathways of neurodegeneration	Regulation of expression of SLITs and ROBOs;Separation of Sister Chromatids;FCERI mediated NF-kB activation;Downstream TCR signaling;Activation of NF-kappaB in B cells;ER-Phagosome pathway;Dectin-1 mediated noncanonical NF-kB signaling;NIK-->noncanonical NF-kB signaling;Interleukin-1 signaling;Ub-specific processing proteases;ABC-family proteins mediated transport;Defective CFTR causes cystic fib…	Proteasome degradation;Alzheimer's disease and miRNA effects;Alzheimer's disease	69	1	Proteasome subunit alpha type-6 OS=Homo sapiens (Human) OX=9606 GN=PSMA6 PE=1 SV=1	B2R7J9;B4DQR4;B4DXJ9;hsa:5687;P34062;P60900;Q6IB60
11.629	11.6057	11.5886	11.0617	10.952	10.917	FALSE		+	SLF2 KO_Parental	116.513	63	16	44	16	248	27.9	3.81835	0.000154278	-0.630868	-13.9783		+		O14818	Pf00227, Pf10584	5688	ENSG00000101182	PSMA7	Proteasome;Alzheimer disease;Parkinson disease;Amyotrophic lateral sclerosis;Huntington disease;Spinocerebellar ataxia;Prion disease;Pathways of neurodegeneration	FCERI mediated NF-kB activation;Downstream TCR signaling;Antigen processing: Ubiquitination & Proteasome degradation;Activation of NF-kappaB in B cells;Oxygen-dependent proline hydroxylation of Hypoxia-inducible Factor Alpha;ER-Phagosome pathway;Cross-presentation of soluble exogenous antigens (endosomes);SCF-beta-TrCP mediated degradation of Emi1;APC/C:Cdc20 mediated degradation of Securin;APC/C…	Proteasome degradation;Alzheimer's disease and miRNA effects;Alzheimer's disease	69	1	Proteasome subunit alpha type-7 OS=Homo sapiens (Human) OX=9606 GN=PSMA7 PE=1 SV=1	B2R515;hsa:5688;O14818;Q5JXJ2;Q9BR53;Q9H4K5;Q9UEU8
10.7284	10.7541	10.7781	10.3297	10.1105	10.021	FALSE		+	SLF2 KO_Parental	50.089	35	8	21	8	201	22.8	2.52985	0.00219505	-0.599832	-6.46279		+		P49721	Pf00227	5690	ENSG00000126067	PSMB2	Proteasome;Alzheimer disease;Parkinson disease;Amyotrophic lateral sclerosis;Huntington disease;Spinocerebellar ataxia;Prion disease;Pathways of neurodegeneration	FCERI mediated NF-kB activation;Separation of Sister Chromatids;Activation of NF-kappaB in B cells;Downstream TCR signaling;Antigen processing: Ubiquitination & Proteasome degradation;Oxygen-dependent proline hydroxylation of Hypoxia-inducible Factor Alpha;ER-Phagosome pathway;Cross-presentation of soluble exogenous antigens (endosomes);SCF-beta-TrCP mediated degradation of Emi1;APC/C:Cdc20 media…	Proteasome degradation;Alzheimer's disease and miRNA effects;Alzheimer's disease	69	1	Proteasome subunit beta type-2 OS=Homo sapiens (Human) OX=9606 GN=PSMB2 PE=1 SV=1	D3DPS0;hsa:5690;P31145;P49721;Q9BWZ9
10.6461	10.568	10.6315	10.0719	9.979	9.83479	FALSE		+	SLF2 KO_Parental	65.6	36	7	19	7	205	22.9	3.06378	0.000938252	-0.653319	-8.94641		+		P49720	Pf00227	5691	ENSG00000275903;ENSG00000277791	PSMB3	Proteasome;Alzheimer disease;Parkinson disease;Amyotrophic lateral sclerosis;Huntington disease;Spinocerebellar ataxia;Prion disease;Pathways of neurodegeneration	ER-Phagosome pathway;FCERI mediated NF-kB activation;Downstream TCR signaling;Antigen processing: Ubiquitination & Proteasome degradation;Activation of NF-kappaB in B cells;Oxygen-dependent proline hydroxylation of Hypoxia-inducible Factor Alpha;Cross-presentation of soluble exogenous antigens (endosomes);SCF-beta-TrCP mediated degradation of Emi1;APC/C:Cdc20 mediated degradation of Securin;APC/C…	Proteasome degradation;Alzheimer's disease and miRNA effects;Alzheimer's disease	69	1	Proteasome subunit beta type-3 OS=Homo sapiens (Human) OX=9606 GN=PSMB3 PE=1 SV=2	hsa:5691;P31147;P49720;Q0P6J7;Q96E27
10.699	10.7345	10.6772	9.88035	9.71476	9.72315	FALSE		+	SLF2 KO_Parental	86.31	55	12	25	12	263	28.5	4.10332	0.000201097	-0.930784	-16.5094		+		P28074	Pf00227	5693	ENSG00000100804	PSMB5	Proteasome;Alzheimer disease;Parkinson disease;Amyotrophic lateral sclerosis;Huntington disease;Spinocerebellar ataxia;Prion disease;Pathways of neurodegeneration	Separation of Sister Chromatids;The role of GTSE1 in G2/M progression after G2 checkpoint;Regulation of PTEN stability and activity;Antigen processing: Ubiquitination & Proteasome degradation;APC/C:Cdc20 mediated degradation of Securin;APC/C:Cdh1 mediated degradation of Cdc20 and other APC/C:Cdh1 targeted proteins in late mitosis/early G1;Cdc20:Phospho-APC/C mediated degradation of Cyclin A;CDK-m…	Proteasome degradation;Alzheimer's disease and miRNA effects;Alzheimer's disease	69	1	Proteasome subunit beta type-5 OS=Homo sapiens (Human) OX=9606 GN=PSMB5 PE=1 SV=3	B2R4N9;B4DUM9;D3DS43;E9PAV2;hsa:5693;P28074;Q16242;Q6PEW2;Q7Z3B5;Q86T01;Q9TNN9
11.3401	11.2207	11.303	10.5082	10.4687	10.3478	FALSE		+	SLF2 KO_Parental	49.91	35	7	20	7	239	25.3	3.84095	0.000158046	-0.846364	-14.1646		+		P28072	Pf00227	5694	ENSG00000142507	PSMB6	Proteasome;Alzheimer disease;Parkinson disease;Amyotrophic lateral sclerosis;Huntington disease;Spinocerebellar ataxia;Prion disease;Pathways of neurodegeneration	ER-Phagosome pathway;FCERI mediated NF-kB activation;Downstream TCR signaling;Antigen processing: Ubiquitination & Proteasome degradation;Activation of NF-kappaB in B cells;Oxygen-dependent proline hydroxylation of Hypoxia-inducible Factor Alpha;Cross-presentation of soluble exogenous antigens (endosomes);SCF-beta-TrCP mediated degradation of Emi1;APC/C:Cdc20 mediated degradation of Securin;APC/C…	Proteasome degradation;Alzheimer's disease and miRNA effects;Alzheimer's disease	69	1	Proteasome subunit beta type-6 OS=Homo sapiens (Human) OX=9606 GN=PSMB6 PE=1 SV=4	hsa:5694;P28072;Q96J55
11.8455	11.7408	11.8199	11.0732	11.0274	10.8895	FALSE		+	SLF2 KO_Parental	84.282	41	10	38	10	277	29.9	3.65075	0.000321343	-0.805387	-12.6698		+		Q99436	Pf00227, Pf12465	5695	ENSG00000136930	PSMB7	Proteasome;Alzheimer disease;Parkinson disease;Amyotrophic lateral sclerosis;Huntington disease;Spinocerebellar ataxia;Prion disease;Pathways of neurodegeneration	ER-Phagosome pathway;Neutrophil degranulation;FCERI mediated NF-kB activation;Downstream TCR signaling;Antigen processing: Ubiquitination & Proteasome degradation;Activation of NF-kappaB in B cells;Oxygen-dependent proline hydroxylation of Hypoxia-inducible Factor Alpha;Cross-presentation of soluble exogenous antigens (endosomes);SCF-beta-TrCP mediated degradation of Emi1;APC/C:Cdc20 mediated deg…	Proteasome degradation;Alzheimer's disease and miRNA effects;Alzheimer's disease	70	1	Proteasome subunit beta type-7 OS=Homo sapiens (Human) OX=9606 GN=PSMB7 PE=1 SV=1	B4E0P1;hsa:5695;Q5TBG6;Q96AG8;Q99436;Q9BWA7
12.0865	11.9977	12.0932	11.478	11.4029	11.2248	FALSE		+	SLF2 KO_Parental	94.241	58	15	45	15	239	27.4	2.98071	0.00102595	-0.690604	-8.51097		+		Q9UL46	Pf02251, Pf02252	5721	ENSG00000100911;ENSG00000284889	PSME2	Proteasome;Antigen processing and presentation	Antigen processing: Ubiquitination & Proteasome degradation;Gene and protein expression by JAK-STAT signaling after Interleukin-12 stimulation;RUNX1 regulates transcription of genes involved in differentiation of HSCs;Orc1 removal from chromatin;Assembly of the pre-replicative complex;Ub-specific processing proteases;Neddylation;KEAP1-NFE2L2 pathway;Regulation of RAS by GAPs;ER-Phagosome pathway;…	Proteasome degradation	62	1	Proteasome activator complex subunit 2 OS=Homo sapiens (Human) OX=9606 GN=PSME2 PE=1 SV=4	hsa:5721;Q15129;Q9UL46
10.9786	11.0294	10.9941	9.97914	10.0497	10.0107	FALSE		+	SLF2 KO_Parental	74.638	51	13	31	13	288	32.8	5.58622	0	-0.987491	-38.9597		+		O95456	Pf16094	8624	ENSG00000183527	PSMG1				0	1	Proteasome assembly chaperone 1 OS=Homo sapiens (Human) OX=9606 GN=PSMG1 PE=1 SV=1	B5BUN2;hsa:8624;O95456;Q6FHA3;Q6FHD3;Q6S713
8.48462	8.56415	8.48422	7.74012	7.7662	7.82845	FALSE		+	SLF2 KO_Parental	22.076	18	5	7	5	351	38.5	4.40125	0	-0.73274	-19.6328		+		Q8N8N7	Pf00107, Pf16884	145482	ENSG00000140043	PTGR2		Synthesis of Prostaglandins (PG) and Thromboxanes (TX)	Eicosanoid metabolism via cyclooxygenases (COX);Eicosanoid metabolism via lipooxygenases (LOX)	3	1	Prostaglandin reductase 2 OS=Homo sapiens (Human) OX=9606 GN=PTGR2 PE=1 SV=1	hsa:145482;Q3L8A4;Q6MZH8;Q8N8N7
10.8868	10.5793	10.6552	10.1549	9.94149	9.82114	FALSE		+	SLF2 KO_Parental	56.139	23	6	30	6	111	12.2	2.26297	0.00305158	-0.734561	-5.46341		+		P06454	Pf03247	5757	ENSG00000187514	PTMA			VEGFA-VEGFR2 signaling pathway	1	1	Prothymosin alpha OS=Homo sapiens (Human) OX=9606 GN=PTMA PE=1 SV=2	hsa:5757;P06454;Q15249;Q15592
7.60955	7.73471	7.5932	6.92955	7.07788	7.01903	FALSE		+	SLF2 KO_Parental	11.758	22	4	5	4	180	20.3	3.29291	0.000676979	-0.636996	-10.2567		+		P53801		754	ENSG00000183255	PTTG1IP				0	1	Pituitary tumor-transforming gene 1 protein-interacting protein OS=Homo sapiens (Human) OX=9606 GN=PTTG1IP PE=1 SV=1	B2RDP7;D3DSL9;hsa:754;P53801;Q9NS09
10.2823	10.2178	10.3217	9.68159	9.64979	9.56643	FALSE		+	SLF2 KO_Parental	93.579	20	18	32	11	1066	114.1	3.82229	0.000155039	-0.641333	-14.0106		+		Q8TB72	Pf00806	23369	ENSG00000055917	PUM2	Spinocerebellar ataxia	Neddylation	Male infertility	3	1	Pumilio homolog 2 OS=Homo sapiens (Human) OX=9606 GN=PUM2 PE=1 SV=2	B3KSL0;B4E2B6;D6W527;hsa:23369;O00234;Q53TV7;Q8TB72;Q8WY43;Q9HAN2
11.3558	11.3492	11.4208	10.4542	10.3679	10.4101	FALSE		+	SLF2 KO_Parental	112.745	40	28	36	28	701	80.6	5.04635	0	-0.964546	-28.5258		+		Q9H0K6	Pf01142	83448	ENSG00000129317	PUS7L				0	1	Pseudouridylate synthase 7 homolog-like protein OS=Homo sapiens (Human) OX=9606 GN=PUS7L PE=1 SV=1	B3KUJ1;hsa:83448;Q05CU0;Q6AHZ3;Q6NUP2;Q9H0K6
9.84737	9.89936	9.95667	9.05474	8.94369	9.04876	FALSE		+	SLF2 KO_Parental	46.404	22	11	15	11	500	55.8	4.29661	0	-0.885403	-18.4749		+		Q8WU10	Pf07992, Pf18267	79912	ENSG00000121350	PYROXD1				0	1	Pyridine nucleotide-disulfide oxidoreductase domain-containing protein 1 OS=Homo sapiens (Human) OX=9606 GN=PYROXD1 PE=1 SV=1	A6NKI6;B3KWN8;hsa:79912;Q8WU10;Q9H6P1
5.38888	5.64097	5.48864	4.72792	4.97269	4.8125	FALSE		+	SLF2 KO_Parental	12.995	12	3	4	1	237	26.6	2.54307	0.00210707	-0.66846	-6.51602		+		Q14088	Pf00071	9363	ENSG00000134594	RAB33A		RAB geranylgeranylation;TBC/RABGAPs		2	1	Ras-related protein Rab-33A OS=Homo sapiens (Human) OX=9606 GN=RAB33A PE=1 SV=2	hsa:9363;Q14088;Q5JUZ6;Q92465
10.6958	10.7723	10.8263	10.0093	9.93443	10.0942	FALSE		+	SLF2 KO_Parental	69.814	34	15	21	15	495	56.2	3.64099	0.000319618	-0.752156	-12.5974		+		Q9NS91	Pf02037, Pf13923	56852	ENSG00000070950	RAD18		Recognition of DNA damage by PCNA-containing replication complex;E3 ubiquitin ligases ubiquitinate target proteins	SMC1/SMC3 role in DNA damage - Cornelia de Lange Syndrome	3	1	E3 ubiquitin-protein ligase RAD18 OS=Homo sapiens (Human) OX=9606 GN=RAD18 PE=1 SV=2	hsa:56852;Q58F55;Q9NRT6;Q9NS91
8.06717	8.11009	8.25408	7.52121	7.2937	7.39917	FALSE		+	SLF2 KO_Parental	19.582	7	5	6	5	747	84.3	2.98346	0.00102747	-0.739087	-8.52507		+		Q92698	Pf00176, Pf00271	8438	ENSG00000085999	RAD54L	Homologous recombination			1	1	DNA repair and recombination protein RAD54-like OS=Homo sapiens (Human) OX=9606 GN=RAD54L PE=1 SV=2	hsa:8438;Q5TE31;Q6IUY3;Q92698
8.70252	8.71356	8.79116	8.06286	8.11478	8.09487	FALSE		+	SLF2 KO_Parental	21.111	9	9	9	9	855	97.5	4.46106	0	-0.64491	-20.3263		+		Q6NSI4	Pf17659	55086	ENSG00000147231	RADX				0	1	RPA-related protein RADX OS=Homo sapiens (Human) OX=9606 GN=RADX PE=1 SV=2	H7BY89;hsa:55086;Q4G0L7;Q5JQS1;Q5JRF9;Q6NSI4;Q6PHY5;Q6PII9;Q6PJU8;Q9H7W5;Q9NWA6
9.43775	9.44274	9.51313	8.48018	8.3966	8.58158	FALSE		+	SLF2 KO_Parental	30.132	13	12	12	12	897	101.9	4.11806	8.87246e-05	-0.978419	-16.6518		+		Q99708	Pf08573, Pf10482	5932	ENSG00000101773	RBBP8	Homologous recombination	Regulation of TP53 Activity through Phosphorylation;HDR through MMEJ (alt-NHEJ);Processing of DNA double-strand break ends;Presynaptic phase of homologous DNA pairing and strand exchange;G2/M DNA damage checkpoint;Meiotic recombination;HDR through Single Strand Annealing (SSA);Impaired BRCA2 binding to RAD51;Resolution of D-loop Structures through Holliday Junction Intermediates;Resolution of D-l…	ATM signaling in development and disease	19	1	DNA endonuclease RBBP8 OS=Homo sapiens (Human) OX=9606 GN=RBBP8 PE=1 SV=2	A6NKN2;A8K8W6;E7ETY1;hsa:5932;O75371;Q8NHQ3;Q99708
9.6616	9.68212	9.70321	8.90358	8.77479	8.80735	FALSE		+	SLF2 KO_Parental	33.058	46	7	16	7	157	17.2	4.52437	0	-0.853735	-21.0867		+		P98179	Pf00076	5935	ENSG00000102317	RBM3				0	1	RNA-binding protein 3 OS=Homo sapiens (Human) OX=9606 GN=RBM3 PE=1 SV=1	hsa:5935;P98179
5.59991	5.6837	5.69488	5.02237	4.88264	4.74953	FALSE		+	SLF2 KO_Parental	8.703	8	3	3	3	367	41.8	3.10897	0.000915933	-0.774648	-9.19184		+		Q5RL73		84060	ENSG00000127993	RBM48				0	1	RNA-binding protein 48 OS=Homo sapiens (Human) OX=9606 GN=RBM48 PE=1 SV=1	B7Z2K5;B7ZL51;hsa:84060;Q5H9T2;Q5RL73;Q8IYW7;Q96NS0;Q9H0V7
10.5483	10.5527	10.5079	10.074	9.88463	9.89163	FALSE		+	SLF2 KO_Parental	82.839	64	11	31	11	174	19.9	3.11329	0.000919614	-0.586212	-9.21558		+		Q9Y5S9	Pf00076	9939	ENSG00000265241	RBM8A	Nucleocytoplasmic transport;mRNA surveillance pathway;Spliceosome	Transport of Mature mRNA derived from an Intron-Containing Transcript;mRNA 3'-end processing;RNA Polymerase II Transcription Termination;Regulation of expression of SLITs and ROBOs;mRNA Splicing - Major Pathway;Nonsense Mediated Decay (NMD) enhanced by the Exon Junction Complex (EJC)		9	1	RNA-binding protein 8A OS=Homo sapiens (Human) OX=9606 GN=RBM8A PE=1 SV=1	B3KQI9;hsa:9939;Q6FHD1;Q6IQ40;Q9GZX8;Q9NZI4;Q9Y5S9
8.6851	8.69836	8.76984	8.15076	8.02237	7.8759	FALSE		+	SLF2 KO_Parental	130.436	58	31	77	4	390	42.1	2.956	0.00104303	-0.701421	-8.38522		+		Q96E39	Pf00076, Pf08081	494115	ENSG00000213516	RBMXL1				0	1	RNA binding motif protein, X-linked-like-1 OS=Homo sapiens (Human) OX=9606 GN=RBMXL1 PE=1 SV=1	hsa:494115;Q96E39
6.01569	6.08958	5.93782	5.43962	5.41616	5.24793	FALSE		+	SLF2 KO_Parental	12.148	3	4	4	2	1191	131.6	3.01077	0.000944006	-0.646459	-8.66626		+		Q9HBD1	Pf00642, Pf18386	54542	ENSG00000056586	RC3H2				0	1	Roquin-2 OS=Homo sapiens (Human) OX=9606 GN=RC3H2 PE=1 SV=2	hsa:54542;Q4VXB1;Q5JPD7;Q86ST6;Q8N3D6;Q96F27;Q9H5J2;Q9HBD1;Q9HBD2;Q9NWN9;Q9NXE1
8.99407	8.87621	9.05989	8.35447	8.23745	8.34474	FALSE		+	SLF2 KO_Parental	30.23	19	7	8	7	497	54.6	3.27412	0.000665772	-0.664502	-10.1428		+		Q9H6L5		54463	ENSG00000154153	RETREG1				0	1	Reticulophagy regulator 1 OS=Homo sapiens (Human) OX=9606 GN=RETREG1 PE=1 SV=1	hsa:54463;Q69YN8;Q9H6K6;Q9H6L5;Q9H764;Q9NXM8
12.9249	12.8942	12.9666	12.3234	12.1969	12.2073	FALSE		+	SLF2 KO_Parental	408.778	38	81	118	81	2472	274.3	3.94233	0.00017282	-0.686059	-15.0294		+		Q5UIP0	Pf12231	55183	ENSG00000080345	RIF1	Signaling pathways regulating pluripotency of stem cells	Nonhomologous End-Joining (NHEJ)	ATM signaling in development and disease	3	1	Telomere-associated protein RIF1 OS=Homo sapiens (Human) OX=9606 GN=RIF1 PE=1 SV=2	A6NC27;C9JBR1;hsa:55183;Q5H9R3;Q5UIP0;Q5UIP2;Q66YK6;Q6PRU2;Q8TE94;Q99772;Q9H830;Q9H9B9;Q9NVP5;Q9Y4R4
10.4114	10.4209	10.5452	9.51254	9.46066	9.52591	FALSE		+	SLF2 KO_Parental	53.205	27	14	20	14	568	65.5	4.45164	0	-0.959451	-20.2155		+		Q9BRS2	Pf01163	83732	ENSG00000124784	RIOK1	Ribosome biogenesis in eukaryotes	Major pathway of rRNA processing in the nucleolus and cytosol		2	1	Serine/threonine-protein kinase RIO1 OS=Homo sapiens (Human) OX=9606 GN=RIOK1 PE=1 SV=2	B2RB28;hsa:83732;Q8NDC8;Q96NV9;Q9BRS2
11.6819	11.735	11.6873	10.7488	10.8003	10.7893	FALSE		+	SLF2 KO_Parental	160.86	34	33	51	33	1068	118.4	5.63385	0	-0.921915	-40.045		+		Q9Y4F9	Pf15903	9750	ENSG00000111913	RIPOR2		Sensory processing of sound by outer hair cells of the cochlea;Sensory processing of sound by inner hair cells of the cochlea		2	1	Rho family-interacting cell polarization regulator 2 OS=Homo sapiens (Human) OX=9606 GN=RIPOR2 PE=1 SV=4	A6NHP2;hsa:9750;Q13529;Q5VV37;Q5VV38;Q9BQ28;Q9Y4F9
9.3505	9.25644	9.42122	8.79409	8.70529	8.70563	FALSE		+	SLF2 KO_Parental	58.353	28	14	16	14	625	70.1	3.38417	0.000606295	-0.607718	-10.8269		+		Q9H9A7	Pf08585, Pf16099	80010	ENSG00000178966	RMI1	Fanconi anemia pathway	Processing of DNA double-strand break ends;G2/M DNA damage checkpoint;Regulation of TP53 Activity through Phosphorylation;Presynaptic phase of homologous DNA pairing and strand exchange;HDR through Single Strand Annealing (SSA);Impaired BRCA2 binding to RAD51;Resolution of D-loop Structures through Holliday Junction Intermediates;Resolution of D-loop Structures through Synthesis-Dependent Strand …		15	1	RecQ-mediated genome instability protein 1 OS=Homo sapiens (Human) OX=9606 GN=RMI1 PE=1 SV=3	hsa:80010;Q05BX1;Q05CW3;Q5SQG8;Q5SQG9;Q6P1Q4;Q6PI89;Q7Z6L6;Q9H9A7
9.00338	8.99831	9.05257	8.31922	8.21675	8.24079	FALSE		+	SLF2 KO_Parental	18.448	31	5	7	5	147	15.9	4.55104	0	-0.759165	-21.4154		+		Q96E14	Pf16100	116028	ENSG00000175643	RMI2	Fanconi anemia pathway	Resolution of D-loop Structures through Holliday Junction Intermediates;Resolution of D-loop Structures through Synthesis-Dependent Strand Annealing (SDSA);Presynaptic phase of homologous DNA pairing and strand exchange;Defective HDR through Homologous Recombination (HRR) due to BRCA1 loss-of-function;Defective HDR through Homologous Recombination Repair (HRR) due to PALB2 loss of BRCA1 binding f…		15	1	RecQ-mediated genome instability protein 2 OS=Homo sapiens (Human) OX=9606 GN=RMI2 PE=1 SV=2	B3KVZ6;hsa:116028;Q49AE2;Q8TBL0;Q96E14
10.701	10.63	10.6221	9.90418	9.77066	9.75071	FALSE		+	SLF2 KO_Parental	65	50	16	20	16	299	33.4	3.99625	0.000180476	-0.842543	-15.5101		+		O75792	Pf01351	10535	ENSG00000104889	RNASEH2A	DNA replication			1	1	Ribonuclease H2 subunit A OS=Homo sapiens (Human) OX=9606 GN=RNASEH2A PE=1 SV=2	B2RCY1;hsa:10535;O75792;Q96F11
10.3539	10.3562	10.3279	9.75054	9.7046	9.80703	FALSE		+	SLF2 KO_Parental	54.376	39	12	21	12	312	35.1	4.35427	0	-0.591957	-19.1043		+		Q5TBB1	Pf09468, Pf17745	79621	ENSG00000136104	RNASEH2B	DNA replication			1	1	Ribonuclease H2 subunit B OS=Homo sapiens (Human) OX=9606 GN=RNASEH2B PE=1 SV=1	G3XAJ1;hsa:79621;Q05DR2;Q5TBB1;Q6PK48;Q9HAF7
8.51215	8.46964	8.51254	7.83162	7.79246	7.59171	FALSE		+	SLF2 KO_Parental	21.479	52	6	6	6	164	17.8	3.25669	0.000759539	-0.759511	-10.0383		+		Q8TDP1	Pf08615	84153	ENSG00000172922	RNASEH2C	DNA replication			1	1	Ribonuclease H2 subunit C OS=Homo sapiens (Human) OX=9606 GN=RNASEH2C PE=1 SV=1	hsa:84153;Q8TDP1;Q9H7F5
10.2653	10.279	10.3594	9.70131	9.7115	9.68106	FALSE		+	SLF2 KO_Parental	45.07	28	10	16	10	343	38.8	4.40323	0	-0.603283	-19.6553		+		O15541	Pf00642, Pf13920	7737	ENSG00000125352	RNF113A				0	1	E3 ubiquitin-protein ligase RNF113A OS=Homo sapiens (Human) OX=9606 GN=RNF113A PE=1 SV=1	B2RBR7;hsa:7737;O15541
5.61765	5.55766	5.58797	4.91648	4.92125	5.03122	FALSE		+	SLF2 KO_Parental	13.558	10	3	5	3	304	33.7	3.97225	0.000176	-0.631443	-15.2943		+		Q9Y4L5	Pf13639	27246	ENSG00000265491	RNF115		Antigen processing: Ubiquitination & Proteasome degradation		1	1	E3 ubiquitin-protein ligase RNF115 OS=Homo sapiens (Human) OX=9606 GN=RNF115 PE=1 SV=2	A8K3Y4;hsa:27246;Q5T2V9;Q7Z2J2;Q9Y4L5
6.81634	6.87774	6.95303	6.24982	6.05311	6.12309	FALSE		+	SLF2 KO_Parental	14.121	12	3	4	3	245	28.2	3.34875	0.000702881	-0.740366	-10.6021		+		Q8WVD3	Pf05605, Pf13923, Pf18574	51444	ENSG00000134758	RNF138		Antigen processing: Ubiquitination & Proteasome degradation		1	1	E3 ubiquitin-protein ligase RNF138 OS=Homo sapiens (Human) OX=9606 GN=RNF138 PE=1 SV=1	B2RE17;hsa:51444;Q8WVD3;Q9H8K2;Q9UF87;Q9UKI6
12.5096	12.4844	12.5696	11.6302	11.5665	11.5577	FALSE		+	SLF2 KO_Parental	212.346	50	34	69	34	665	75.7	4.98212	0	-0.936378	-27.486		+		Q9H6T3	Pf00515, Pf13176, Pf13181, Pf13877	79657	ENSG00000005175	RPAP3				0	1	RNA polymerase II-associated protein 3 OS=Homo sapiens (Human) OX=9606 GN=RPAP3 PE=1 SV=2	B4DRW9;hsa:79657;Q6PHR5;Q9H6T3
8.5267	8.22593	8.59805	7.92125	7.7662	7.66888	FALSE		+	SLF2 KO_Parental	6.325	20	1	9	1	51	6.4	2.09474	0.00413502	-0.664783	-4.90068		+		P62891	Pf00832	6170	ENSG00000198918	RPL39	Ribosome;Coronavirus disease	Regulation of expression of SLITs and ROBOs;Nonsense Mediated Decay (NMD) enhanced by the Exon Junction Complex (EJC);L13a-mediated translational silencing of Ceruloplasmin expression;Formation of a pool of free 40S subunits;GTP hydrolysis and joining of the 60S ribosomal subunit;Major pathway of rRNA processing in the nucleolus and cytosol;SRP-dependent cotranslational protein targeting to membr…	Cytoplasmic ribosomal proteins	16	1	60S ribosomal protein L39 OS=Homo sapiens (Human) OX=9606 GN=RPL39 PE=1 SV=2	hsa:6170;P02404;P39025;P62891;Q9BYF2
9.86279	10.0739	10.0192	9.64006	9.26115	9.2937	FALSE		+	SLF2 KO_Parental	34.937	67	3	13	2	114	11.5	1.89543	0.00542176	-0.586973	-4.29236		+		P05386	Pf00428	6176	ENSG00000137818	RPLP1	Ribosome;Coronavirus disease	Regulation of expression of SLITs and ROBOs;L13a-mediated translational silencing of Ceruloplasmin expression;Formation of a pool of free 40S subunits;GTP hydrolysis and joining of the 60S ribosomal subunit;Major pathway of rRNA processing in the nucleolus and cytosol;SRP-dependent cotranslational protein targeting to membrane;Nonsense Mediated Decay (NMD) enhanced by the Exon Junction Complex (E…	Cytoplasmic ribosomal proteins	16	1	60S acidic ribosomal protein P1 OS=Homo sapiens (Human) OX=9606 GN=RPLP1 PE=1 SV=1	A6NIB2;hsa:6176;P05386
9.40812	9.34629	9.47573	8.76421	8.86109	8.67136	FALSE		+	SLF2 KO_Parental	24.105	22	8	8	8	363	41.8	3.20242	0.000820687	-0.644495	-9.71921		+		O75818	Pf08584	10799	ENSG00000124787	RPP40	Ribosome biogenesis in eukaryotes	tRNA processing in the nucleus;Major pathway of rRNA processing in the nucleolus and cytosol		3	1	Ribonuclease P protein subunit p40 OS=Homo sapiens (Human) OX=9606 GN=RPP40 PE=1 SV=3	hsa:10799;O75818;Q5VX97;Q8WVK8
12.3064	12.2755	12.3336	11.753	11.6439	11.6534	FALSE		+	SLF2 KO_Parental	64.771	60	12	45	12	145	16.1	4.05531	0.000190641	-0.621723	-16.0538		+		P39019	Pf01090	6223	ENSG00000105372	RPS19	Ribosome;Coronavirus disease	Regulation of expression of SLITs and ROBOs;Major pathway of rRNA processing in the nucleolus and cytosol;L13a-mediated translational silencing of Ceruloplasmin expression;Translation initiation complex formation;Formation of a pool of free 40S subunits;Formation of the ternary complex, and subsequently, the 43S complex;Ribosomal scanning and start codon recognition;GTP hydrolysis and joining of …	Complement system;Cytoplasmic ribosomal proteins	21	1	40S ribosomal protein S19 OS=Homo sapiens (Human) OX=9606 GN=RPS19 PE=1 SV=2	hsa:6223;P39019
11.0633	11.0369	11.0699	10.3245	10.2547	10.5531	FALSE		+	SLF2 KO_Parental	39.552	49	5	25	5	83	9.1	2.77024	0.00164156	-0.67931	-7.49247		+		P63220	Pf01249	6227	ENSG00000171858	RPS21	Ribosome;Coronavirus disease	Regulation of expression of SLITs and ROBOs;Nonsense Mediated Decay (NMD) enhanced by the Exon Junction Complex (EJC);L13a-mediated translational silencing of Ceruloplasmin expression;Formation of a pool of free 40S subunits;GTP hydrolysis and joining of the 60S ribosomal subunit;Major pathway of rRNA processing in the nucleolus and cytosol;SRP-dependent cotranslational protein targeting to membr…	Cytoplasmic ribosomal proteins	20	1	40S ribosomal protein S21 OS=Homo sapiens (Human) OX=9606 GN=RPS21 PE=1 SV=1	hsa:6227;P35265;P63220
9.83526	9.75205	9.90011	9.23242	9.1192	9.00534	FALSE		+	SLF2 KO_Parental	27.08	46	4	25	4	69	7.8	3.08627	0.000903277	-0.710151	-9.06779		+		P62857	Pf01200	6234	ENSG00000233927	RPS28	Ribosome;Coronavirus disease	Regulation of expression of SLITs and ROBOs;SRP-dependent cotranslational protein targeting to membrane;Major pathway of rRNA processing in the nucleolus and cytosol;L13a-mediated translational silencing of Ceruloplasmin expression;Formation of a pool of free 40S subunits;GTP hydrolysis and joining of the 60S ribosomal subunit;Nonsense Mediated Decay (NMD) enhanced by the Exon Junction Complex (E…	Cytoplasmic ribosomal proteins	20	1	40S ribosomal protein S28 OS=Homo sapiens (Human) OX=9606 GN=RPS28 PE=1 SV=1	hsa:6234;P25112;P62857
9.85081	9.82321	9.87129	9.04166	9.01514	9.16917	FALSE		+	SLF2 KO_Parental	52.391	37	11	19	11	282	31.5	4.00664	0.000183181	-0.773113	-15.6045		+		Q9Y3B9	Pf07890	51018	ENSG00000067533	RRP15				0	1	RRP15-like protein OS=Homo sapiens (Human) OX=9606 GN=RRP15 PE=1 SV=2	hsa:51018;Q9Y3B9
10.034	9.83447	10.1343	9.13468	9.13981	9.08693	FALSE		+	SLF2 KO_Parental	30.022	36	5	11	5	163	19.6	3.21874	0.000776299	-0.88044	-9.81419		+		Q9UHA3	Pf01246	51187	ENSG00000137876	RSL24D1	Ribosome;Coronavirus disease			2	1	Probable ribosome biogenesis protein RLP24 OS=Homo sapiens (Human) OX=9606 GN=RSL24D1 PE=1 SV=1	B2RD72;hsa:51187;Q561V8;Q8N6S8;Q96B04;Q96C76;Q96HJ1;Q9UHA3
10.9049	10.8062	10.9089	10.2015	10.2135	10.1403	FALSE		+	SLF2 KO_Parental	93.9	46	18	27	18	474	53.5	4.15282	9.1866e-05	-0.688236	-16.9923		+		Q96ER3		113174	ENSG00000166788	SAAL1				0	1	Protein SAAL1 OS=Homo sapiens (Human) OX=9606 GN=SAAL1 PE=1 SV=2	A6NH05;hsa:113174;Q96ER3
7.89905	7.92244	7.94603	7.21043	7.36019	7.28448	FALSE		+	SLF2 KO_Parental	10.835	10	3	3	3	404	43.5	3.82942	0.000156028	-0.637475	-14.0692		+		A6NKF1	Pf03399			SAC3D1				0	1	SAC3 domain-containing protein 1 OS=Homo sapiens (Human) OX=9606 GN=SAC3D1 PE=1 SV=2	A6NKF1;A8MX08;Q99773
11.7208	11.7538	11.7289	11.2534	11.0922	10.9928	FALSE		+	SLF2 KO_Parental	68.439	65	13	29	13	210	23.7	2.90222	0.00109732	-0.621689	-8.11735		+		P82979	Pf02037	84324	ENSG00000205323	SARNP		mRNA 3'-end processing;RNA Polymerase II Transcription Termination;Transport of Mature mRNA derived from an Intron-Containing Transcript		3	1	SAP domain-containing ribonucleoprotein OS=Homo sapiens (Human) OX=9606 GN=SARNP PE=1 SV=3	A8K393;hsa:84324;P82979;Q9P066
12.5182	12.5856	12.4976	11.8878	11.8234	11.8865	FALSE		+	SLF2 KO_Parental	198.894	60	30	78	30	514	58.7	4.40114	0	-0.667954	-19.6315		+		P49591	Pf00587, Pf02403	6301	ENSG00000031698	SARS1	Aminoacyl-tRNA biosynthesis	Cytosolic tRNA aminoacylation;Selenocysteine synthesis	VEGFA-VEGFR2 signaling pathway	4	1	Serine--tRNA ligase, cytoplasmic OS=Homo sapiens (Human) OX=9606 GN=SARS1 PE=1 SV=3	B2R6Y9;hsa:6301;P49591;Q5T5C8;Q9NSE3
9.39081	9.37178	9.42689	8.66853	8.55766	8.52199	FALSE		+	SLF2 KO_Parental	47.532	21	14	15	14	657	74.4	4.18552	9.49555e-05	-0.813768	-17.3189		+		Q6UVJ0	Pf16531, Pf18594	163786	ENSG00000156876	SASS6			Genes related to primary cilium development (based on CRISPR)	1	1	Spindle assembly abnormal protein 6 homolog OS=Homo sapiens (Human) OX=9606 GN=SASS6 PE=1 SV=1	D3DT55;hsa:163786;Q6UVJ0;Q8N3K0
12.1686	12.1374	12.1655	11.5784	11.5029	11.3857	FALSE		+	SLF2 KO_Parental	224.375	31	37	70	37	1463	164.6	3.52059	0.000412595	-0.668162	-11.7355		+		Q99590		9169	ENSG00000139218	SCAF11			Apoptosis	1	1	Protein SCAF11 OS=Homo sapiens (Human) OX=9606 GN=SCAF11 PE=1 SV=2	A6NEU9;A6NLW5;hsa:9169;Q8IW59;Q99590
11.3445	11.4157	11.3857	10.809	10.6501	10.8205	FALSE		+	SLF2 KO_Parental	150.418	54	32	45	32	715	81.2	3.34662	0.000701887	-0.622081	-10.5887		+		Q92503	Pf00650, Pf03765, Pf04707	6397	ENSG00000129657	SEC14L1			Glucocorticoid receptor pathway;Nuclear receptors meta-pathway	2	1	SEC14-like protein 1 OS=Homo sapiens (Human) OX=9606 GN=SEC14L1 PE=1 SV=2	A8K4E8;B4DDI5;D5G3K1;hsa:6397;Q92503;Q99780
13.1139	13.0962	13.0949	12.4479	12.3759	12.4046	FALSE		+	SLF2 KO_Parental	190.353	60	25	84	25	408	44.9	5.23118	0	-0.692214	-31.7407		+		Q8NC51	Pf04774, Pf16174	26135	ENSG00000142864	SERBP1			Apoptosis-related network due to altered Notch3 in ovarian cancer	1	1	Plasminogen activator inhibitor 1 RNA-binding protein OS=Homo sapiens (Human) OX=9606 GN=SERBP1 PE=1 SV=2	hsa:26135;Q5VU19;Q5VU20;Q5VU22;Q8NC51;Q8WUH0;Q96SE2;Q9BTY3;Q9BUM4;Q9Y367;Q9Y4S3
9.86959	9.69244	9.79977	9.03039	9.00253	8.78234	FALSE		+	SLF2 KO_Parental	32.974	49	6	15	6	59	6.9	3.08188	0.000899018	-0.848845	-9.04397		+		P84101	Pf04419	10169	ENSG00000140264	SERF2				0	1	Small EDRK-rich factor 2 OS=Homo sapiens (Human) OX=9606 GN=SERF2 PE=1 SV=1	A6NL45;B5MCG1;B9A026;hsa:10169;O75918;O88891;P84101;Q9BZH7
6.40599	6.39575	6.28725	5.25172	5.54844	5.68089	FALSE		+	SLF2 KO_Parental	9.503	14	3	3	3	245	28.2	2.55482	0.00205945	-0.869316	-6.56365		+		Q86XK3	Pf10376	119392	ENSG00000156384	SFR1				0	1	Swi5-dependent recombination DNA repair protein 1 homolog OS=Homo sapiens (Human) OX=9606 GN=SFR1 PE=1 SV=2	A8K569;B2RTV8;hsa:119392;Q5JT39;Q5JT40;Q86XK3;Q8WW47
11.3099	11.3755	11.3066	10.7243	10.6551	10.7122	FALSE		+	SLF2 KO_Parental	135.381	52	22	51	20	483	53	4.47147	0	-0.633475	-20.4495		+		P34896	Pf00464	6470	ENSG00000176974;ENSG00000284320	SHMT1	Glycine, serine and threonine metabolism;Glyoxylate and dicarboxylate metabolism;One carbon pool by folate;Metabolic pathways;Carbon metabolism;Biosynthesis of amino acids;Biosynthesis of cofactors;Antifolate resistance	Metabolism of folate and pterines;Carnitine synthesis	Glycine metabolism;Folate metabolism;One-carbon metabolism;Trans-sulfuration and one-carbon metabolism;One-carbon metabolism and related pathways;Clear cell renal cell carcinoma pathways;Male infertility;Neuroinflammation and glutamatergic signaling	18	1	Serine hydroxymethyltransferase, cytosolic OS=Homo sapiens (Human) OX=9606 GN=SHMT1 PE=1 SV=1	B4DPM9;D3DXD0;hsa:6470;P34896;Q96HY0;Q9UMD1;Q9UMD2
7.2384	7.39661	7.25833	6.53916	6.52982	6.61765	FALSE		+	SLF2 KO_Parental	6.895	3	3	4	3	852	90.7	3.68168	0.000332506	-0.73557	-12.902		+		Q2M3G4	Pf08687, Pf08688	134549	ENSG00000164403	SHROOM1				0	1	Protein Shroom1 OS=Homo sapiens (Human) OX=9606 GN=SHROOM1 PE=1 SV=1	B7WP40;B7ZL01;hsa:134549;Q2M3G4;Q8TDP0;Q8TF41
10.4463	10.4311	10.523	9.89163	9.85565	9.85144	FALSE		+	SLF2 KO_Parental	79.239	37	22	25	22	747	81.6	4.36878	0	-0.600532	-19.2661		+		Q96EB6	Pf02146	23411	ENSG00000096717	SIRT1	Nicotinate and nicotinamide metabolism;Metabolic pathways;FoxO signaling pathway;AMPK signaling pathway;Longevity regulating pathway;Longevity regulating pathway;Cellular senescence;Glucagon signaling pathway;Alcoholic liver disease;Amphetamine addiction;MicroRNAs in cancer	Regulation of HSF1-mediated heat shock response;Heme signaling;SIRT1 negatively regulates rRNA expression;Circadian Clock;Regulation of FOXO transcriptional activity by acetylation	Androgen receptor signaling pathway;Energy metabolism;Sterol regulatory element-binding proteins (SREBP) signaling;SREBF and miR33 in cholesterol and lipid homeostasis;Melatonin metabolism and effects;NAD metabolism, sirtuins and aging;NAD+ metabolism;NAD+ biosynthetic pathways;Interactions between LOXL4 and oxidative stress pathway;Somatroph axis (GH) and its relationship to dietary restriction …	33	1	NAD-dependent protein deacetylase sirtuin-1 OS=Homo sapiens (Human) OX=9606 GN=SIRT1 PE=1 SV=2	hsa:23411;Q2XNF6;Q5JVQ0;Q96EB6;Q9GZR9;Q9Y6F0
9.90222	9.87912	9.87129	9.00927	9.0031	9.03397	FALSE		+	SLF2 KO_Parental	46.084	33	8	12	8	310	33.9	6.491	0	-0.868766	-65.6325		+		Q9NXA8	Pf02146	23408	ENSG00000124523	SIRT5	Nicotinate and nicotinamide metabolism;Metabolic pathways	Transcriptional activation of mitochondrial biogenesis	NAD+ metabolism;NAD+ biosynthetic pathways;NAD metabolism in oncogene-induced senescence and mitochondrial dysfunction-associated senescence	6	1	NAD-dependent protein deacylase sirtuin-5, mitochondrial OS=Homo sapiens (Human) OX=9606 GN=SIRT5 PE=1 SV=2	B4DFM4;B4DYJ5;F5H5Z9;hsa:23408;Q5T294;Q5T295;Q9NXA8;Q9Y6E6
4.2555	4.1375	4.59694	3.56071	3.63227	3.63227	FALSE		+	SLF2 KO_Parental	5.671	9	2	3	2	175	18.7	2.17442	0.00356971	-0.721563	-5.16121		+		O15304	Pf05458	10572	ENSG00000184990	SIVA1	p53 signaling pathway		p53 transcriptional gene network	2	1	Apoptosis regulatory protein Siva OS=Homo sapiens (Human) OX=9606 GN=SIVA1 PE=1 SV=2	hsa:10572;O15304;Q96P98;Q9UPD6
12.1352	12.1708	12.139	11.4148	11.3905	11.5607	FALSE		+	SLF2 KO_Parental	183.865	47	25	65	25	630	68	3.66258	0.00032544	-0.693	-12.7582		+		P08195	Pf00128, Pf16028	6520	ENSG00000168003	SLC3A2	mTOR signaling pathway;Ferroptosis;Protein digestion and absorption	Amino acid transport across the plasma membrane;Tryptophan catabolism;Basigin interactions;Defective SLC7A7 causes lysinuric protein intolerance (LPI)	mRNA, protein, and metabolite inducation pathway by cyclosporin A;Ferroptosis;Proximal tubule transport;Malignant pleural mesothelioma	11	1	4F2 cell-surface antigen heavy chain OS=Homo sapiens (Human) OX=9606 GN=SLC3A2 PE=1 SV=3	hsa:6520;P08195;Q13543
10.6829	10.7277	10.7361	9.85783	9.75037	9.783	FALSE		+	SLF2 KO_Parental	36.268	12	7	16	7	629	67.6	4.86149	0	-0.91848	-25.6338		+		P30825	Pf13520, Pf13906	6541	ENSG00000139514	SLC7A1	MicroRNAs in cancer	Amino acid transport across the plasma membrane	VEGFA-VEGFR2 signaling pathway	3	1	High affinity cationic amino acid transporter 1 OS=Homo sapiens (Human) OX=9606 GN=SLC7A1 PE=1 SV=1	hsa:6541;P30825;Q5JR50
11.0849	10.8921	11.01	10.0573	10.157	10.1259	FALSE		+	SLF2 KO_Parental	52.243	16	8	19	8	507	55	3.81154	0.00015331	-0.882239	-13.9227		+		Q01650	Pf13520	8140	ENSG00000103257	SLC7A5	mTOR signaling pathway;Central carbon metabolism in cancer	Basigin interactions;Tryptophan catabolism;Amino acid transport across the plasma membrane	Aryl hydrocarbon receptor pathway;Nuclear receptors meta-pathway;mRNA, protein, and metabolite inducation pathway by cyclosporin A;Malignant pleural mesothelioma	9	1	Large neutral amino acids transporter small subunit 1 OS=Homo sapiens (Human) OX=9606 GN=SLC7A5 PE=1 SV=2	hsa:8140;Q01650;Q8IV97;Q9UBN8;Q9UP15;Q9UQC0
7.22497	7.29186	7.23458	6.60437	6.63662	6.75489	FALSE		+	SLF2 KO_Parental	48.362	20	11	17	5	467	52.5	3.506	0.000406852	-0.585175	-11.635		+		O15198	Pf03165, Pf03166	4093	ENSG00000120693	SMAD9	TGF-beta signaling pathway;Signaling pathways regulating pluripotency of stem cells	Signaling by BMP	Differentiation of white and brown adipocyte;BMP2-WNT4-FOXO1 pathway in primary endometrial stromal cell differentiation;Embryonic stem cell pluripotency pathways;Neovascularisation processes;Osteoblast differentiation and related diseases;TGF-beta receptor signaling in skeletal dysplasias;CLOCKED CONTROLLED AUTOPHAGY IN BONE METABOLISM;TGF-beta receptor signaling	11	1	Mothers against decapentaplegic homolog 9 OS=Homo sapiens (Human) OX=9606 GN=SMAD9 PE=1 SV=1	A2A2Y6;hsa:4093;O14989;O15198;Q5TBA1
6.92125	6.77083	6.98641	6.23649	6.1416	6.07895	FALSE		+	SLF2 KO_Parental	8.957	26	2	2	2	95	10.9	3.15096	0.000888523	-0.740482	-9.42543		+		A0A096LP01			ENSG00000232388	SMIM26				0	1	Small integral membrane protein 26 OS=Homo sapiens (Human) OX=9606 GN=SMIM26 PE=3 SV=1	A0A096LP01
11.9625	11.9718	11.9585	11.3081	11.2238	11.2048	FALSE		+	SLF2 KO_Parental	163.671	49	27	51	27	536	61.5	4.63329	0	-0.718684	-22.4611		+		Q13573	Pf02731	22938	ENSG00000100603	SNW1	Spliceosome;Notch signaling pathway;Epstein-Barr virus infection;Viral carcinogenesis	Pre-NOTCH Transcription and Translation;Constitutive Signaling by NOTCH1 PEST Domain Mutants;Constitutive Signaling by NOTCH1 HD+PEST Domain Mutants;NOTCH1 Intracellular Domain Regulates Transcription;Notch-HLH transcription pathway;mRNA Splicing - Major Pathway;Downregulation of SMAD2/3:SMAD4 transcriptional activity;NOTCH3 Intracellular Domain Regulates Transcription;Regulation of gene expressi…	TGF-beta signaling pathway;Novel intracellular components of RIG-I-like receptor (RLR) pathway;Splicing factor NOVA regulated synaptic proteins;Notch signaling pathway	19	1	SNW domain-containing protein 1 OS=Homo sapiens (Human) OX=9606 GN=SNW1 PE=1 SV=1	A8K8A9;hsa:22938;Q13483;Q13573;Q32N03;Q5D0D6
6.72792	6.6851	6.84549	5.8802	5.72247	5.83036	FALSE		+	SLF2 KO_Parental	4.444	4	2	2	2	441	46.7	3.83238	0.000156472	-0.94183	-14.0936		+		P35716	Pf00505	6664	ENSG00000176887	SOX11			Pre-implantation embryo;GDNF/RET signaling axis	2	1	Transcription factor SOX-11 OS=Homo sapiens (Human) OX=9606 GN=SOX11 PE=1 SV=2	hsa:6664;P35716;Q4ZFV8
11.3025	11.3124	11.3523	10.7514	10.6322	10.5606	FALSE		+	SLF2 KO_Parental	147.244	34	35	45	35	1193	134.3	3.51406	0.000409483	-0.674348	-11.6904		+		Q96R06		10615	ENSG00000076382	SPAG5				0	1	Sperm-associated antigen 5 OS=Homo sapiens (Human) OX=9606 GN=SPAG5 PE=1 SV=2	hsa:10615;O95213;Q96R06;Q9BWE8;Q9NT17;Q9UFE6
5.12928	5.1375	4.96809	4.49185	4.16993	4.39917	FALSE		+	SLF2 KO_Parental	6.248	13	1	1	1	139	15.5	2.55431	0.00205767	-0.724642	-6.56161		+		Q96N06	Pf15382	124045	ENSG00000167523	SPATA33				0	1	Spermatogenesis-associated protein 33 OS=Homo sapiens (Human) OX=9606 GN=SPATA33 PE=2 SV=1	A8WFL2;B4DZN8;hsa:124045;Q96N06
9.91184	9.98328	9.89285	9.24294	9.12954	9.24174	FALSE		+	SLF2 KO_Parental	64.015	51	12	18	12	224	26.1	4.00045	0.000181969	-0.724581	-15.5482		+		Q9HBM1	Pf08234	57405	ENSG00000152253;ENSG00000277909	SPC25		Separation of Sister Chromatids;Resolution of Sister Chromatid Cohesion;RHO GTPases Activate Formins;EML4 and NUDC in mitotic spindle formation;Amplification of signal from unattached kinetochores via a MAD2 inhibitory signal		6	1	Kinetochore protein Spc25 OS=Homo sapiens (Human) OX=9606 GN=SPC25 PE=1 SV=1	A8K4X8;D3DPC0;hsa:57405;Q9HBM1
8.6865	8.69488	8.71768	8.13494	8.09223	8.08693	FALSE		+	SLF2 KO_Parental	18.953	21	4	4	4	262	29.6	5.31839	0	-0.594985	-33.3801		+		Q9Y657	Pf02513	10927	ENSG00000106723	SPIN1				0	1	Spindlin-1 OS=Homo sapiens (Human) OX=9606 GN=SPIN1 PE=1 SV=3	A8K0X6;B3KRQ4;hsa:10927;Q7KZJ8;Q9GZT2;Q9H0N7;Q9Y657
11.4774	11.438	11.4781	10.8978	10.8415	10.8505	FALSE		+	SLF2 KO_Parental	128.622	46	24	38	21	577	63.1	4.97817	0	-0.60124	-27.4233		+		O95793	Pf00035, Pf16482	6780	ENSG00000124214	STAU1				0	1	Double-stranded RNA-binding protein Staufen homolog 1 OS=Homo sapiens (Human) OX=9606 GN=STAU1 PE=1 SV=2	A8K9Z4;E1P5Y1;E1P608;hsa:6780;O95793;Q5JW29;Q6GTM4;Q9H5B4;Q9H5B5;Q9Y3Q2
4.91648	5.04439	5.15381	3.96347	4.24793	4.16993	FALSE		+	SLF2 KO_Parental	8.752	2	3	3	3	1287	142.9	2.94915	0.00103962	-0.911116	-8.35066		+		Q15468	Pf15253	6491	ENSG00000123473	STIL				0	1	SCL-interrupting locus protein OS=Homo sapiens (Human) OX=9606 GN=STIL PE=1 SV=2	hsa:6491;Q15468;Q5T0C5;Q68CN9
8.17542	7.88203	8.19328	7.44956	7.54381	7.32193	FALSE		+	SLF2 KO_Parental	22.584	50	5	6	5	117	13.2	2.24244	0.00320178	-0.645147	-5.39211		+		P63272	Pf06093	6827	ENSG00000213246	SUPT4H1	Viral life cycle	TP53 Regulates Transcription of DNA Repair Genes;RNA polymerase II transcribes snRNA genes;Formation of RNA Pol II elongation complex;Formation of HIV elongation complex in the absence of HIV Tat;Formation of HIV-1 elongation complex containing HIV-1 Tat;Pausing and recovery of Tat-mediated HIV elongation;Tat-mediated HIV elongation arrest and recovery;HIV elongation arrest and recovery;Pausing a…	Initiation of transcription and translation elongation at the HIV-1 LTR	17	1	Transcription elongation factor SPT4 OS=Homo sapiens (Human) OX=9606 GN=SUPT4H1 PE=1 SV=1	B2R4X8;D3DTZ4;hsa:6827;P63272;Q16550;Q62387;Q6ZP89
10.9386	10.7996	11.0045	10.3751	10.28	10.2448	FALSE		+	SLF2 KO_Parental	68.375	43	14	27	14	361	41.4	2.98817	0.00103015	-0.614262	-8.54925		+		O75683	Pf04935	6838	ENSG00000148296;ENSG00000281309	SURF6				0	1	Surfeit locus protein 6 OS=Homo sapiens (Human) OX=9606 GN=SURF6 PE=1 SV=3	hsa:6838;O75683;Q5T8U1;Q9BRK9;Q9BTZ5;Q9UK24
8.96751	8.94193	9.04903	8.47289	8.30652	8.4149	FALSE		+	SLF2 KO_Parental	29.885	27	11	12	11	412	47.9	3.25955	0.000760213	-0.588055	-10.0554		+		O43463	Pf00385, Pf00856, Pf05033	6839	ENSG00000101945	SUV39H1	Lysine degradation;Metabolic pathways	PKMTs methylate histone lysines;SIRT1 negatively regulates rRNA expression	Histone modifications;Retinoblastoma gene in cancer;Interactions between LOXL4 and oxidative stress pathway;Effect of progerin on genes involved in Hutchinson-Gilford progeria syndrome	8	1	Histone-lysine N-methyltransferase SUV39H1 OS=Homo sapiens (Human) OX=9606 GN=SUV39H1 PE=1 SV=1	B2R6E8;B4DST0;hsa:6839;O43463;Q53G60;Q6FHK6
4.83794	5.2891	5.17393	4.47897	4.30012	4.27798	FALSE		+	SLF2 KO_Parental	3.306	4	1	1	1	235	26.7	2.12595	0.00398389	-0.747962	-5.00149		+		Q1ZZU3	Pf07061	375757		SWI5				0	1	DNA repair protein SWI5 homolog OS=Homo sapiens (Human) OX=9606 GN=SWI5 PE=1 SV=1	hsa:375757;Q1ZZU3;Q5SYX7;Q5SYX8;Q8N2W6
8.89905	8.77248	8.79181	8.2341	8.17343	8.07948	FALSE		+	SLF2 KO_Parental	20.613	36	5	8	5	152	17	3.41429	0.000559482	-0.658779	-11.0216		+		Q7Z422	Pf12752, Pf12901	26099	ENSG00000055070	SZRD1				0	1	SUZ domain-containing protein 1 OS=Homo sapiens (Human) OX=9606 GN=SZRD1 PE=1 SV=1	A8MXJ2;C9K0U0;hsa:26099;Q7Z422;Q7Z424;Q8IVM2;Q8TBV3;Q9Y403
3.6893	4.29278	3.99095	3.16992	3.51096	3.23266	FALSE		+	SLF2 KO_Parental	30.109	27	7	12	1	251	27.6	1.55486	0.0102084	-0.686496	-3.37671		+		Q9HBM6	Pf02291	51616	ENSG00000187325	TAF9B	Basal transcription factors	Ub-specific processing proteases;Regulation of TP53 Activity through Phosphorylation;RNA Polymerase II Pre-transcription Events;HIV Transcription Initiation;RNA Polymerase II HIV Promoter Escape;RNA Polymerase II Promoter Escape;RNA Polymerase II Transcription Pre-Initiation And Promoter Opening;RNA Polymerase II Transcription Initiation		11	1	Transcription initiation factor TFIID subunit 9B OS=Homo sapiens (Human) OX=9606 GN=TAF9B PE=1 SV=1	B2RUZ9;hsa:51616;Q9HBM6;Q9Y2S3
12.7841	12.8532	12.7664	12.0918	11.9537	11.9741	FALSE		+	SLF2 KO_Parental	232.65	57	38	92	38	723	83.4	4.01954	0.000185341	-0.794682	-15.7224		+		P26639	Pf00587, Pf02824, Pf03129, Pf07973	6897	ENSG00000113407	TARS1	Aminoacyl-tRNA biosynthesis	Cytosolic tRNA aminoacylation		2	1	Threonine--tRNA ligase 1, cytoplasmic OS=Homo sapiens (Human) OX=9606 GN=TARS1 PE=1 SV=3	A8K8I1;B4DEG8;hsa:6897;P26639;Q96FP5;Q9BWA6
11.0676	11.0311	11.1046	10.5129	10.3229	10.207	FALSE		+	SLF2 KO_Parental	52.469	58	10	29	10	108	12.8	2.84822	0.00134196	-0.720119	-7.85625		+		O75347	Pf02970	6902	ENSG00000171530	TBCA		Post-chaperonin tubulin folding pathway	VEGFA-VEGFR2 signaling pathway	2	1	Tubulin-specific chaperone A OS=Homo sapiens (Human) OX=9606 GN=TBCA PE=1 SV=3	B4DT30;hsa:6902;O75347
4.47897	4.52982	4.37156	3.63227	3.23266	3.79701	FALSE		+	SLF2 KO_Parental	19.315	11	3	6	1	299	33.6	2.18898	0.00350328	-0.906137	-5.20997		+		Q15560	Pf01096, Pf07500, Pf08711	6919	ENSG00000171703	TCEA2				0	1	Transcription elongation factor A protein 2 OS=Homo sapiens (Human) OX=9606 GN=TCEA2 PE=1 SV=1	B3KNM1;hsa:6919;Q15560;Q8TD37;Q8TD38
8.51175	8.55036	8.52199	7.92955	7.84612	7.9507	FALSE		+	SLF2 KO_Parental	20.422	16	6	6	6	439	50.2	4.27458	0	-0.619245	-18.2397		+		P54274	Pf00249, Pf08558	7013	ENSG00000147601	TERF1		Recognition and association of DNA glycosylase with site containing an affected purine;Recognition and association of DNA glycosylase with site containing an affected pyrimidine;Cleavage of the damaged pyrimidine;Cleavage of the damaged purine;DNA Damage/Telomere Stress Induced Senescence;Meiotic synapsis;Inhibition of DNA recombination at telomere;Packaging Of Telomere Ends;Telomere Extension By…		14	1	Telomeric repeat-binding factor 1 OS=Homo sapiens (Human) OX=9606 GN=TERF1 PE=1 SV=3	A7XP29;hsa:7013;P54274;Q15553;Q8NHT6;Q93029
9.94734	10.0351	9.94691	9.24603	9.24341	9.31129	FALSE		+	SLF2 KO_Parental	73.377	29	11	17	8	502	57.2	4.3712	0	-0.70953	-19.2932		+		Q12800	Pf04516, Pf18016	7024	ENSG00000135457	TFCP2			VEGFA-VEGFR2 signaling pathway	1	1	Alpha-globin transcription factor CP2 OS=Homo sapiens (Human) OX=9606 GN=TFCP2 PE=1 SV=2	A8K5E9;hsa:7024;Q12800;Q12801;Q9UD75;Q9UD77
12.9719	12.9953	13.0645	12.3368	12.3904	12.4231	FALSE		+	SLF2 KO_Parental	244.066	49	35	90	35	760	84.8	4.12639	8.98036e-05	-0.627129	-16.7328		+		P02786	Pf02225, Pf04253, Pf04389	7037	ENSG00000072274	TFRC	HIF-1 signaling pathway;Endocytosis;Phagosome;Ferroptosis;Hematopoietic cell lineage	RHOA GTPase cycle;RHOB GTPase cycle;RHOG GTPase cycle;RAC2 GTPase cycle;RAC3 GTPase cycle;Cargo recognition for clathrin-mediated endocytosis;Golgi Associated Vesicle Biogenesis;RHOC GTPase cycle;RND2 GTPase cycle;CDC42 GTPase cycle;RAC1 GTPase cycle;RHOQ GTPase cycle;RHOJ GTPase cycle;RND1 GTPase cycle;Transferrin endocytosis and recycling;RHOH GTPase cycle	Iron metabolism in placenta;Ferroptosis;3q29 copy number variation syndrome	25	1	Transferrin receptor protein 1 OS=Homo sapiens (Human) OX=9606 GN=TFRC PE=1 SV=2	D3DXB0;hsa:7037;P02786;Q1HE24;Q59G55;Q9UCN0;Q9UCU5;Q9UDF9;Q9UK21
8.16641	8.2503	8.16992	7.51412	7.27705	7.17193	FALSE		+	SLF2 KO_Parental	1.86	4	1	1	1	274	30.1	2.94725	0.00103849	-0.874511	-8.3411		+		Q8NA92	Pf05485	199745	ENSG00000161277	THAP8				0	1	THAP domain-containing protein 8 OS=Homo sapiens (Human) OX=9606 GN=THAP8 PE=1 SV=1	hsa:199745;Q0P5Z7;Q8NA92;Q96M21
6.22304	6.38716	6.19967	5.69766	5.50462	5.62352	FALSE		+	SLF2 KO_Parental	2.625	3	1	1	1	237	26.5	2.9019	0.00109655	-0.661355	-8.11582		+		P55061	Pf01027	7009	ENSG00000139644	TMBIM6	Pathogenic Escherichia coli infection			1	1	Bax inhibitor 1 OS=Homo sapiens (Human) OX=9606 GN=TMBIM6 PE=1 SV=2	B2R5M4;F8W034;hsa:7009;O14938;P55061;Q643A7;Q96J50
7.81506	7.77479	7.8802	7.09698	7.19771	7.26679	FALSE		+	SLF2 KO_Parental	31.61	21	8	9	8	493	54.4	3.40372	0.000618883	-0.636191	-10.9529		+		Q96DC7		55374	ENSG00000113119	TMCO6				0	1	Transmembrane and coiled-coil domain-containing protein 6 OS=Homo sapiens (Human) OX=9606 GN=TMCO6 PE=1 SV=2	hsa:55374;Q96DC7;Q9BUU0;Q9P198
9.30538	9.2097	9.37873	8.44543	8.4417	8.34518	FALSE		+	SLF2 KO_Parental	23.955	37	4	6	4	120	13.2	3.94552	0.000173092	-0.887164	-15.0575		+		Q96A57	Pf05915	29058	ENSG00000089063	TMEM230				0	1	Transmembrane protein 230 OS=Homo sapiens (Human) OX=9606 GN=TMEM230 PE=1 SV=1	B2RDM8;D3DVZ9;hsa:29058;Q0VGC8;Q5TDS5;Q96A57;Q96ES2;Q9P0A7
7.22207	7.05853	7.30195	6.61029	6.65964	6.49985	FALSE		+	SLF2 KO_Parental	11.768	8	3	3	3	408	45.5	2.66881	0.00181874	-0.604262	-7.04171		+		Q96Q45	Pf15383	65062	ENSG00000155755	TMEM237			Joubert syndrome;Ciliopathies	2	1	Transmembrane protein 237 OS=Homo sapiens (Human) OX=9606 GN=TMEM237 PE=1 SV=2	B4E1R8;B4E2R8;E9PAR8;E9PBF8;E9PG24;E9PGX0;hsa:65062;Q53TS9;Q53TT2;Q7Z3B6;Q8IZ18;Q8NBF8;Q96CY1;Q96Q45
8.6851	8.66924	8.5763	7.92778	8.00787	8.1334	FALSE		+	SLF2 KO_Parental	17.407	15	4	5	4	291	32.5	3.07753	0.000946338	-0.62053	-9.02045		+		Q9NVV0	Pf05197	55151	ENSG00000095209	TMEM38B			Type I collagen synthesis in the context of osteogenesis imperfecta	1	1	Trimeric intracellular cation channel type B OS=Homo sapiens (Human) OX=9606 GN=TMEM38B PE=1 SV=1	hsa:55151;Q5JR63;Q5SVN5;Q5SVN6;Q5VTE2;Q6IA97;Q9NVV0
4.7761	4.96809	4.91169	4.16993	3.99095	3.59694	FALSE		+	SLF2 KO_Parental	1.822	16	1	1	1	45	5.2	2.24747	0.00320974	-0.966024	-5.40953		+		P0CG34	Pf01290	11013;286527	ENSG00000158164	TMSB15A				0	1	Thymosin beta-15A OS=Homo sapiens (Human) OX=9606 GN=TMSB15A PE=1 SV=1	A8K614;hsa:11013;hsa:286527;P0CG34;Q99406
8.16692	8.17443	8.271	7.63372	7.49905	7.51254	FALSE		+	SLF2 KO_Parental	30.129	5	8	9	7	1962	210.2	3.56668	0.000424818	-0.655675	-12.0586		+		Q8NDV7	Pf10427, Pf16608	27327	ENSG00000090905;ENSG00000288130	TNRC6A		MAPK6/MAPK4 signaling;Oxidative Stress Induced Senescence;Transcriptional regulation by small RNAs;Estrogen-dependent gene expression;Pre-NOTCH Transcription and Translation;RUNX1 regulates genes involved in megakaryocyte differentiation and platelet function;Oncogene Induced Senescence;TP53 Regulates Metabolic Genes;NR1H3 & NR1H2 regulate gene expression linked to cholesterol transport and efflu…		17	1	Trinucleotide repeat-containing gene 6A protein OS=Homo sapiens (Human) OX=9606 GN=TNRC6A PE=1 SV=2	C9JAR8;hsa:27327;O15408;Q658L5;Q6NVB5;Q8NDV7;Q8NEZ0;Q8TBT8;Q8TCR0;Q9NV59;Q9P268
10.2339	10.0614	10.2609	9.40812	9.52591	9.35072	FALSE		+	SLF2 KO_Parental	48.471	47	12	15	12	245	28.2	3.13654	0.000931217	-0.757134	-9.34459		+		P51580	Pf05724	7172	ENSG00000137364	TPMT	Drug metabolism	Azathioprine ADME;Methylation;Defective TPMT causes TPMT deficiency	Metapathway biotransformation Phase I and II;Methylation pathways	6	1	Thiopurine S-methyltransferase OS=Homo sapiens (Human) OX=9606 GN=TPMT PE=1 SV=1	hsa:7172;O14806;O15423;O15424;O15425;O15426;O15515;O15548;O43213;P51580;Q5VUK6;Q9UBE6;Q9UBT8;Q9UE62
4.44626	4.27798	4.45286	3.30743	3.53605	3.40599	FALSE		+	SLF2 KO_Parental	9.093	5	3	3	3	711	75.5	3.43415	0.000504559	-0.975875	-11.1518		+		Q4KMQ1	Pf13914, Pf13916	286262	ENSG00000176058	TPRN		Sensory processing of sound by inner hair cells of the cochlea;Sensory processing of sound by outer hair cells of the cochlea		2	1	Taperin OS=Homo sapiens (Human) OX=9606 GN=TPRN PE=1 SV=2	B7ZKU5;hsa:286262;Q4KMQ1;Q5VSG5;Q5VSG6;Q6IPP2;Q8NCH2
10.9022	10.9072	10.9423	10.3047	10.3063	10.2222	FALSE		+	SLF2 KO_Parental	87.356	47	19	29	19	432	48.5	4.51461	0	-0.639512	-20.9678		+		Q15645	Pf00004	9319	ENSG00000071539	TRIP13			Male infertility	1	1	Pachytene checkpoint protein 2 homolog OS=Homo sapiens (Human) OX=9606 GN=TRIP13 PE=1 SV=2	C9K0T3;D3DTC0;hsa:9319;O15324;Q15645
11.0165	11.0544	11.0051	10.5502	10.3471	10.3017	FALSE		+	SLF2 KO_Parental	59.892	50	11	22	11	176	18.4	2.88612	0.00116156	-0.625654	-8.03872		+		Q9BQ61		79002	ENSG00000123144	TRIR				0	1	Telomerase RNA component interacting RNase OS=Homo sapiens (Human) OX=9606 GN=TRIR PE=1 SV=1	hsa:79002;Q9BQ61
7.82273	7.85237	7.824	7.30012	7.18289	7.25077	FALSE		+	SLF2 KO_Parental	13.832	8	4	4	4	477	52.9	4.11828	8.88067e-05	-0.58844	-16.6539		+		Q9BVS5	Pf08704	55006	ENSG00000171103	TRMT61B		tRNA modification in the mitochondrion		1	1	tRNA (adenine(58)-N(1))-methyltransferase, mitochondrial OS=Homo sapiens (Human) OX=9606 GN=TRMT61B PE=1 SV=2	hsa:55006;Q9BVS5;Q9H0Q9;Q9NWS7
7.40599	7.25456	7.28817	6.71287	6.7046	6.65678	FALSE		+	SLF2 KO_Parental	12.647	20	2	3	2	171	18.6	3.65724	0.000323281	-0.624825	-12.7182		+		Q8WW01	Pf09631	116461	ENSG00000198860	TSEN15		tRNA processing in the nucleus		1	1	tRNA-splicing endonuclease subunit Sen15 OS=Homo sapiens (Human) OX=9606 GN=TSEN15 PE=1 SV=1	B4DKP0;hsa:116461;Q8WW01;Q9BZQ5
10.9063	11.0184	10.8273	10.2931	10.1239	10.2514	FALSE		+	SLF2 KO_Parental	58.952	41	11	22	11	228	26.2	3.11521	0.000919984	-0.694536	-9.22621		+		Q15631	Pf01997	7247	ENSG00000211460	TSN		Small interfering RNA (siRNA) biogenesis		1	1	Translin OS=Homo sapiens (Human) OX=9606 GN=TSN PE=1 SV=1	B7Z3X8;hsa:7247;Q15631;Q5U0K7
8.45245	8.5267	8.6388	7.67101	7.47168	7.57667	FALSE		+	SLF2 KO_Parental	35.596	27	7	11	7	312	33.6	3.58975	0.000433295	-0.966194	-12.2234		+		Q9UJK0	Pf04034, Pf04068	115939	ENSG00000007520	TSR3		rRNA modification in the nucleus and cytosol		1	1	Ribosome biogenesis protein TSR3 homolog OS=Homo sapiens (Human) OX=9606 GN=TSR3 PE=1 SV=1	hsa:115939;Q6PJT8;Q9UJK0
9.75972	9.73674	9.76005	9.25809	9.07948	9.12464	FALSE		+	SLF2 KO_Parental	53.636	35	8	14	8	262	29.4	3.41723	0.000561158	-0.598099	-11.0408		+		Q6PID6		23548	ENSG00000113638	TTC33				0	1	Tetratricopeptide repeat protein 33 OS=Homo sapiens (Human) OX=9606 GN=TTC33 PE=1 SV=2	B2R6G0;hsa:23548;O95105;Q6PID6
6.49506	6.39575	6.61618	6.11894	5.8505	5.62936	FALSE		+	SLF2 KO_Parental	11.177	44	3	4	3	110	12.1	1.82723	0.0061135	-0.636063	-4.09732		+		O75896	Pf15000	11334	ENSG00000114383	TUSC2				0	1	Tumor suppressor candidate 2 OS=Homo sapiens (Human) OX=9606 GN=TUSC2 PE=1 SV=3	B2R4Y9;hsa:11334;O75896
10.3596	10.3743	10.2881	9.75589	9.72485	9.74164	FALSE		+	SLF2 KO_Parental	40.126	67	7	16	7	123	13.9	4.54513	0	-0.599866	-21.3422		+		Q9BRA2	Pf06110	84817	ENSG00000129235	TXNDC17				0	1	Thioredoxin domain-containing protein 17 OS=Homo sapiens (Human) OX=9606 GN=TXNDC17 PE=1 SV=1	A8K7E8;hsa:84817;Q9BRA2
10.2939	10.3323	10.3623	9.6756	9.60103	9.68563	FALSE		+	SLF2 KO_Parental	42.385	40	10	15	10	226	26.5	4.46169	0	-0.675402	-20.3338		+		O14530	Pf00085	10190	ENSG00000115514	TXNDC9				0	1	Thioredoxin domain-containing protein 9 OS=Homo sapiens (Human) OX=9606 GN=TXNDC9 PE=1 SV=2	B2R9G8;D3DVI4;hsa:10190;O14530;Q53HG4;Q53RV8;Q6NSF5;Q8TB70;Q9BRU6
11.6726	11.6902	11.6772	10.8626	10.6802	10.6716	FALSE		+	SLF2 KO_Parental	143.908	45	21	47	20	649	70.9	3.94648	0.000173365	-0.941853	-15.0659		+		Q16881	Pf00462, Pf02852, Pf07992	7296	ENSG00000198431	TXNRD1	Selenocompound metabolism;Pathways in cancer;Hepatocellular carcinoma	Detoxification of Reactive Oxygen Species;Nuclear events mediated by NFE2L2;PPARA activates gene expression;TP53 Regulates Metabolic Genes;Interconversion of nucleotide di- and triphosphates;Metabolism of ingested H2SeO4 and H2SeO3 into H2Se;Uptake and function of diphtheria toxin;Metabolism of ingested MeSeO2H into MeSeH	Selenium micronutrient network;Selenium micronutrient network;Selenium micronutrient network;Nuclear receptors meta-pathway;NRF2 pathway;Oxidative stress response;Ferroptosis	18	1	Thioredoxin reductase 1, cytoplasmic OS=Homo sapiens (Human) OX=9606 GN=TXNRD1 PE=1 SV=3	B7Z1F4;B7Z3Y8;B7Z904;E9PMY9;F5H780;hsa:7296;Q16881;Q6FI31;Q6VB40;Q6VB41;Q6VB42;Q6VBP2;Q6VBP3;Q6VBP4;Q6VBP5;Q6VBP9;Q6VBQ0;Q6YNQ1;Q76P53;Q7LA96;Q8WVC8;Q99475;Q9UES8;Q9UH79
5.32912	5.2817	5.40599	4.64386	4.50462	4.34341	FALSE		+	SLF2 KO_Parental	6.435	4	2	3	1	507	57	3.06406	0.000938982	-0.841643	-8.9479		+		Q3KQV9	Pf01704	91373	ENSG00000197355	UAP1L1	Amino sugar and nucleotide sugar metabolism;Metabolic pathways;Biosynthesis of nucleotide sugars			3	1	UDP-N-acetylhexosamine pyrophosphorylase-like protein 1 OS=Homo sapiens (Human) OX=9606 GN=UAP1L1 PE=1 SV=2	A2AMJ8;hsa:91373;Q3KQV9;Q5SPZ2;Q69YQ3;Q6ZR38
7.37938	7.16993	7.39318	6.73742	6.54689	6.7211	FALSE		+	SLF2 KO_Parental	9.025	5	1	5	1	177	18.9	2.61947	0.00180488	-0.64569	-6.83122		+		Q8TB05	Pf14555	124402	ENSG00000153443	UBALD1				0	1	UBA-like domain-containing protein 1 OS=Homo sapiens (Human) OX=9606 GN=UBALD1 PE=2 SV=1	hsa:124402;Q71MF6;Q8TB05
11.6005	11.6061	11.6302	10.8449	10.6856	10.6852	FALSE		+	SLF2 KO_Parental	119.924	23	19	32	19	1119	117	4.071	0.00019469	-0.873715	-16.2013		+		Q5T6F2	Pf12478	55833	ENSG00000137073	UBAP2				0	1	Ubiquitin-associated protein 2 OS=Homo sapiens (Human) OX=9606 GN=UBAP2 PE=1 SV=1	hsa:55833;Q2M2R4;Q5JV03;Q5T6F2;Q6PK34;Q8NC94;Q9P237
12.2845	12.3261	12.2763	11.6308	11.5495	11.5549	FALSE		+	SLF2 KO_Parental	224.594	36	28	68	28	1087	114.5	4.71657	0	-0.717245	-23.5712		+		Q14157	Pf12478	9898	ENSG00000143569	UBAP2L			VEGFA-VEGFR2 signaling pathway	1	1	Ubiquitin-associated protein 2-like OS=Homo sapiens (Human) OX=9606 GN=UBAP2L PE=1 SV=2	B4E0U8;hsa:9898;Q14157;Q5VU75;Q5VU76;Q9BTU3;Q9UGL2;Q9UGL3;Q9UGL4;Q9UGL5
7.45286	7.43796	7.56605	6.80478	6.64962	6.74147	FALSE		+	SLF2 KO_Parental	11.247	18	2	4	2	152	17.3	3.62098	0.000389443	-0.753671	-12.45		+		P49459	Pf00179	7319	ENSG00000077721	UBE2A	Ubiquitin mediated proteolysis	Antigen processing: Ubiquitination & Proteasome degradation;E3 ubiquitin ligases ubiquitinate target proteins;Synthesis of active ubiquitin: roles of E1 and E2 enzymes		4	1	Ubiquitin-conjugating enzyme E2 A OS=Homo sapiens (Human) OX=9606 GN=UBE2A PE=1 SV=2	A6NFE9;A6NGR2;A6NMF5;B2R7R9;D3DWI1;hsa:7319;P49459;Q4TTG1;Q96FX4
6.56834	6.61471	6.69905	6.04221	6.04876	6.0045	FALSE		+	SLF2 KO_Parental	9.89	11	1	2	1	152	17.3	3.89775	0.000166289	-0.595543	-14.643		+		P63146	Pf00179	7320	ENSG00000119048	UBE2B	Ubiquitin mediated proteolysis	Synthesis of active ubiquitin: roles of E1 and E2 enzymes;Antigen processing: Ubiquitination & Proteasome degradation;E3 ubiquitin ligases ubiquitinate target proteins;Recognition of DNA damage by PCNA-containing replication complex	Proteasome degradation;Male infertility	7	1	Ubiquitin-conjugating enzyme E2 B OS=Homo sapiens (Human) OX=9606 GN=UBE2B PE=1 SV=1	B2R503;D3DQA2;hsa:7320;P23567;P63146;Q4PJ15;Q9D0J6
9.50938	9.38629	9.46638	8.70148	8.69139	8.64458	FALSE		+	SLF2 KO_Parental	38.089	32	5	13	3	193	21.4	4.37388	0	-0.774868	-19.3232		+		P51965	Pf00179	7324	ENSG00000170142	UBE2E1	Ubiquitin mediated proteolysis	Separation of Sister Chromatids;Antigen processing: Ubiquitination & Proteasome degradation;APC/C:Cdc20 mediated degradation of Securin;APC/C:Cdh1 mediated degradation of Cdc20 and other APC/C:Cdh1 targeted proteins in late mitosis/early G1;Cdc20:Phospho-APC/C mediated degradation of Cyclin A;CDK-mediated phosphorylation and removal of Cdc6;Autodegradation of Cdh1 by Cdh1:APC/C;Assembly of the pr…	Photodynamic therapy-induced unfolded protein response;7q11.23 copy number variation syndrome	24	1	Ubiquitin-conjugating enzyme E2 E1 OS=Homo sapiens (Human) OX=9606 GN=UBE2E1 PE=1 SV=1	B2RBX4;C9J8K2;hsa:7324;K4DI90;P51965
8.74349	8.70839	8.63008	8.04985	7.94778	7.99379	FALSE		+	SLF2 KO_Parental	27.215	37	8	8	8	313	34.6	4.00654	0.000183028	-0.696849	-15.6035		+		P13051	Pf03167	7374	ENSG00000076248	UNG	Base excision repair;Primary immunodeficiency		Base excision repair;DNA repair pathways, full network	4	1	Uracil-DNA glycosylase OS=Homo sapiens (Human) OX=9606 GN=UNG PE=1 SV=2	A8K5M6;B2R8Y1;hsa:7374;O00637;O00719;P13051;Q93028
6.41785	6.16189	6.42459	5.58195	5.84549	5.25172	FALSE		+	SLF2 KO_Parental	10.394	38	2	2	2	93	10.1	1.80331	0.00637115	-0.775054	-4.03039		+		Q6UW78	Pf15141	790955	ENSG00000204922	UQCC3			Mitochondrial complex III assembly	1	1	Ubiquinol-cytochrome-c reductase complex assembly factor 3 OS=Homo sapiens (Human) OX=9606 GN=UQCC3 PE=1 SV=2	hsa:790955;Q5FVD5;Q6UW78
8.72826	8.70044	8.86604	7.87344	7.79896	7.69418	FALSE		+	SLF2 KO_Parental	35.764	13	14	15	14	979	110.1	3.74319	0.000287206	-0.976052	-13.3762		+		Q86T82	Pf00443, Pf02809, Pf16674	57695	ENSG00000135913	USP37		Ub-specific processing proteases		1	1	Ubiquitin carboxyl-terminal hydrolase 37 OS=Homo sapiens (Human) OX=9606 GN=USP37 PE=1 SV=2	A2RUQ8;B7ZM38;B7ZM41;E9PHL3;hsa:57695;Q2KHT2;Q53S10;Q7Z3A5;Q86T82;Q9HCH8
11.5222	11.5465	11.5418	11.038	10.8821	10.8852	FALSE		+	SLF2 KO_Parental	98.959	66	14	43	14	197	22.6	3.49687	0.000402969	-0.601716	-11.5724		+		P61758	Pf02996	7411	ENSG00000155959	VBP1		Prefoldin mediated transfer of substrate to CCT/TriC	Cellular proteostasis	2	1	Prefoldin subunit 3 OS=Homo sapiens (Human) OX=9606 GN=VBP1 PE=1 SV=4	B2R8L5;B4DWR3;F5H2A7;hsa:7411;O55228;P61758;Q15765;Q5JT81;Q86X96
4.07895	3.85798	3.99095	3.58496	3.44626	3.07039	FALSE		+	SLF2 KO_Parental	3.614	5	1	1	1	213	24.1	1.66372	0.00815603	-0.60876	-3.65419		+		P40337	Pf01847, Pf17211	7428	ENSG00000134086	VHL	HIF-1 signaling pathway;Ubiquitin mediated proteolysis;Pathways in cancer;Renal cell carcinoma	Antigen processing: Ubiquitination & Proteasome degradation;Oxygen-dependent proline hydroxylation of Hypoxia-inducible Factor Alpha;Neddylation;SUMOylation of ubiquitinylation proteins;RHOBTB3 ATPase cycle;Replication of the SARS-CoV-1 genome;Replication of the SARS-CoV-2 genome	Amplification and expansion of oncogenic pathways as metastatic traits;Clear cell renal cell carcinoma pathways;Type 2 papillary renal cell carcinoma;Orexin receptor pathway	15	1	von Hippel-Lindau disease tumor suppressor OS=Homo sapiens (Human) OX=9606 GN=VHL PE=1 SV=2	B2RE45;hsa:7428;P40337;Q13599;Q6PDA9
10.8722	10.8196	10.8963	10.1205	10.0276	9.97556	FALSE		+	SLF2 KO_Parental	99.843	29	22	28	22	873	96	4.163	9.26641e-05	-0.821493	-17.0934		+		P98155	Pf00057, Pf00058, Pf07645, Pf14670	7436	ENSG00000147852	VLDLR	Spinocerebellar ataxia;Lipid and atherosclerosis	VLDLR internalisation and degradation;Reelin signalling pathway;VLDL clearance	Familial hyperlipidemia type 3	6	1	Very low-density lipoprotein receptor OS=Homo sapiens (Human) OX=9606 GN=VLDLR PE=1 SV=1	B2RMZ7;D3DRH6;hsa:7436;P98155;Q5VVF6
12.6583	12.6668	12.606	11.7954	11.7457	11.8109	FALSE		+	SLF2 KO_Parental	209.35	56	24	89	24	471	53.1	5.21417	0	-0.859676	-31.4303		+		P23381	Pf00458, Pf00579	7453	ENSG00000140105	WARS1	Aminoacyl-tRNA biosynthesis	Cytosolic tRNA aminoacylation	Photodynamic therapy-induced unfolded protein response;Amino acid metabolism;Tryptophan metabolism	5	1	Tryptophan--tRNA ligase, cytoplasmic OS=Homo sapiens (Human) OX=9606 GN=WARS1 PE=1 SV=2	A6NGN1;A6NID3;hsa:7453;P23381;P78535;Q502Y0;Q53XB6;Q9UDI5;Q9UDL3
12.2029	12.1843	12.2224	11.4858	11.3952	11.2985	FALSE		+	SLF2 KO_Parental	120.438	35	24	42	24	641	70	3.90116	0.000167046	-0.810031	-14.6722		+		Q9Y2W2	Pf09429	51729	ENSG00000084463	WBP11	Spliceosome	mRNA Splicing - Major Pathway		2	1	WW domain-binding protein 11 OS=Homo sapiens (Human) OX=9606 GN=WBP11 PE=1 SV=1	hsa:51729;Q96AY8;Q9Y2W2
8.97528	8.88142	9.06474	8.54148	8.35094	8.24222	FALSE		+	SLF2 KO_Parental	24.728	13	4	6	4	376	42.5	2.36422	0.00278115	-0.595598	-5.82624		+		O75554	Pf00397, Pf06220	11193	ENSG00000120688	WBP4		mRNA Splicing - Major Pathway		1	1	WW domain-binding protein 4 OS=Homo sapiens (Human) OX=9606 GN=WBP4 PE=1 SV=1	B7Z4M2;hsa:11193;O75554;Q32P29
10.9246	10.9846	11.0324	10.2684	10.1331	10.0984	FALSE		+	SLF2 KO_Parental	95.668	48	16	29	16	412	45.5	3.75252	0.000205128	-0.813873	-13.4496		+		P57081	Pf00400	10785	ENSG00000160193	WDR4		tRNA modification in the nucleus and cytosol		1	1	tRNA (guanine-N(7)-)-methyltransferase non-catalytic subunit WDR4 OS=Homo sapiens (Human) OX=9606 GN=WDR4 PE=1 SV=2	A8KA58;B2RCA3;B4DNQ7;D3DSK3;hsa:10785;P57081;Q9BVM5;Q9HCR3
9.19648	9.27216	9.27822	8.60066	8.50502	8.54959	FALSE		+	SLF2 KO_Parental	41.371	33	7	10	7	334	35.9	4.27825	0	-0.697198	-18.2788		+		Q9H977		84058	ENSG00000005448	WDR54				0	1	WD repeat-containing protein 54 OS=Homo sapiens (Human) OX=9606 GN=WDR54 PE=1 SV=1	B9A049;D6W5I3;hsa:84058;Q53H85;Q86V45;Q9H977
10.4977	10.5407	10.5109	9.95681	9.82893	9.85658	FALSE		+	SLF2 KO_Parental	110.645	20	25	29	25	1518	165.8	4.00044	0.000181818	-0.635634	-15.5481		+		O43379	Pf00400	284403	ENSG00000075702	WDR62				0	1	WD repeat-containing protein 62 OS=Homo sapiens (Human) OX=9606 GN=WDR62 PE=1 SV=4	hsa:284403;O43379;Q63HP9;Q659D7;Q8NBF7;Q96AD9
10.2586	10.2869	10.2944	9.65499	9.64314	9.6879	FALSE		+	SLF2 KO_Parental	79.763	31	20	30	20	626	69.7	5.43851	0	-0.617944	-35.7767		+		Q9H967		79968	ENSG00000092470	WDR76				0	1	WD repeat-containing protein 76 OS=Homo sapiens (Human) OX=9606 GN=WDR76 PE=1 SV=2	A0MNP5;hsa:79968;Q05CI4;Q9H967
8.82018	8.84424	8.83889	8.14109	8.03287	8.11634	FALSE		+	SLF2 KO_Parental	27.597	18	9	9	9	548	59.3	4.59707	0	-0.737667	-21.9945		+		Q9BUR4	Pf00400	55135	ENSG00000141499	WRAP53		Association of TriC/CCT with target proteins during biosynthesis;Telomere Extension By Telomerase		2	1	Telomerase Cajal body protein 1 OS=Homo sapiens (Human) OX=9606 GN=WRAP53 PE=1 SV=1	B3KPR9;D3DTQ4;hsa:55135;Q08ET9;Q9BUR4;Q9NW09
10.8741	10.828	10.832	10.1533	10.2917	10.1976	FALSE		+	SLF2 KO_Parental	78.579	30	17	22	17	665	72.1	3.8842	0.000164425	-0.630476	-14.5274		+		Q96S55	Pf00004, Pf12002, Pf16193, Pf18279	56897	ENSG00000124535	WRNIP1				0	1	ATPase WRNIP1 OS=Homo sapiens (Human) OX=9606 GN=WRNIP1 PE=1 SV=2	B2RDB0;hsa:56897;Q53EP6;Q59ET8;Q5W0E2;Q5W0E4;Q8WV26;Q96S55;Q9H681;Q9NRJ6
13.4865	13.543	13.4354	12.8018	12.7317	12.8131	FALSE		+	SLF2 KO_Parental	252.242	72	40	111	40	528	59.1	4.21032	0	-0.706071	-17.5706		+		P54577	Pf00579, Pf01588	8565	ENSG00000134684	YARS1	Aminoacyl-tRNA biosynthesis	Cytosolic tRNA aminoacylation	Nephrotic syndrome	3	1	Tyrosine--tRNA ligase, cytoplasmic OS=Homo sapiens (Human) OX=9606 GN=YARS1 PE=1 SV=4	B3KWK4;D3DPQ4;hsa:8565;O43276;P54577;Q53EN1
12.421	12.4331	12.4924	11.684	11.5667	11.5911	FALSE		+	SLF2 KO_Parental	176.513	58	19	84	14	324	35.9	4.42358	0	-0.834879	-19.889		+		P67809	Pf00313	4904	ENSG00000065978	YBX1		mRNA Splicing - Major Pathway;mRNA Splicing - Minor Pathway;Noncanonical activation of NOTCH3	Brain-derived neurotrophic factor (BDNF) signaling pathway;MECP2 and associated Rett syndrome;mRNA processing;Sudden infant death syndrome (SIDS) susceptibility pathways	7	1	Y-box-binding protein 1 OS=Homo sapiens (Human) OX=9606 GN=YBX1 PE=1 SV=3	hsa:4904;P16990;P16991;P67809;Q14972;Q15325;Q5FVF0
11.6876	11.6948	11.7248	10.9692	10.9402	11.0158	FALSE		+	SLF2 KO_Parental	96.6	26	16	34	11	579	62.3	5.09518	0	-0.727357	-29.3423		+		Q9Y5A9	Pf04146	51441	ENSG00000198492	YTHDF2				0	1	YTH domain-containing family protein 2 OS=Homo sapiens (Human) OX=9606 GN=YTHDF2 PE=1 SV=2	A6NKG4;A8K966;B4E1G7;D3DPM8;hsa:51441;Q5VSZ9;Q8TDH0;Q9BUJ5;Q9Y5A9
9.70131	9.84141	9.71836	9.1316	9.00703	9.3199	FALSE		+	SLF2 KO_Parental	67.495	26	15	27	7	585	63.8	2.396	0.00258679	-0.60085	-5.94411		+		Q7Z739	Pf04146	253943	ENSG00000185728	YTHDF3				0	1	YTH domain-containing family protein 3 OS=Homo sapiens (Human) OX=9606 GN=YTHDF3 PE=1 SV=1	B3KXL4;hsa:253943;Q63Z37;Q659A3;Q7Z739
6.65964	6.76288	6.75489	5.97269	6.10643	5.83794	FALSE		+	SLF2 KO_Parental	17.043	6	5	5	5	948	101.9	3.0621	0.000937524	-0.753447	-8.93741		+		Q8IXZ2	Pf00642	23144	ENSG00000014164	ZC3H3				0	1	Zinc finger CCCH domain-containing protein 3 OS=Homo sapiens (Human) OX=9606 GN=ZC3H3 PE=1 SV=3	hsa:23144;Q14163;Q8IXZ2;Q8N4E2;Q9BUS4
9.12257	8.95652	9.20604	8.46964	8.58946	8.18735	FALSE		+	SLF2 KO_Parental	30.227	27	8	9	8	291	33.6	2.08068	0.00418279	-0.679557	-4.85579		+		Q8N5P1	Pf00642, Pf14608, Pf18345	84524	ENSG00000144161	ZC3H8		RNA polymerase II transcribes snRNA genes		1	1	Zinc finger CCCH domain-containing protein 8 OS=Homo sapiens (Human) OX=9606 GN=ZC3H8 PE=1 SV=2	hsa:84524;Q8N5P1;Q9BZ75
11.439	11.4252	11.469	10.6575	10.6198	10.5257	FALSE		+	SLF2 KO_Parental	158.752	52	28	41	28	707	78.5	4.47052	0	-0.843406	-20.4382		+		Q6NZY4	Pf00098, Pf04046	55596	ENSG00000033030	ZCCHC8				0	1	Zinc finger CCHC domain-containing protein 8 OS=Homo sapiens (Human) OX=9606 GN=ZCCHC8 PE=1 SV=2	hsa:55596;Q6NZY4;Q7L2P6;Q8N2K5;Q96SK7;Q9NSS2;Q9NSS3
7.05745	6.98755	7.11061	6.37504	6.34518	6.45615	FALSE		+	SLF2 KO_Parental	19.38	5	5	5	5	1124	124	3.76584	0.000146961	-0.659747	-13.555		+		P37275	Pf00096, Pf05605	6935	ENSG00000148516	ZEB1	Transcriptional misregulation in cancer;MicroRNAs in cancer;Prostate cancer	Interleukin-4 and Interleukin-13 signaling	Hypoxia-mediated EMT and stemness;TGF-beta signaling pathway;Clear cell renal cell carcinoma pathways;Epithelial to mesenchymal transition in colorectal cancer;ncRNAs involved in STAT3 signaling in hepatocellular carcinoma;CCL18 signaling pathway;Hypertrophy model	11	1	Zinc finger E-box-binding homeobox 1 OS=Homo sapiens (Human) OX=9606 GN=ZEB1 PE=1 SV=2	B4DJV0;B4DUW9;E9PCM7;F5H4I8;hsa:6935;P37275;Q12924;Q13800;Q2KJ05;Q5T968;Q5VZ84;Q8NB68
8.48784	8.32778	8.59208	7.77149	7.5812	7.33896	FALSE		+	SLF2 KO_Parental	29.691	36	6	8	5	208	22.5	2.45389	0.00234197	-0.90535	-6.16395		+		Q6FIF0	Pf01428, Pf01754	54469	ENSG00000086666	ZFAND6		Peroxisomal protein import		1	1	AN1-type zinc finger protein 6 OS=Homo sapiens (Human) OX=9606 GN=ZFAND6 PE=1 SV=2	D3DW92;D3DW94;hsa:54469;O95792;Q6FIF0;Q9BQF7;Q9GZY3
11.7778	11.8073	11.8382	10.9854	10.8909	10.8714	FALSE		+	SLF2 KO_Parental	241.658	31	51	75	51	1883	208.8	4.65176	0	-0.891865	-22.7028		+		Q9H2Y7	Pf00400	64397	ENSG00000103994	ZNF106				0	1	Zinc finger protein 106 OS=Homo sapiens (Human) OX=9606 GN=ZNF106 PE=1 SV=1	B4DZ40;E9PE29;hsa:64397;Q6NSD9;Q6PEK1;Q86T43;Q86T45;Q86T50;Q86T58;Q86TA9;Q96M37;Q9H2Y7;Q9H7B8
6.36807	6.25361	6.45779	5.71699	5.60288	5.93074	FALSE		+	SLF2 KO_Parental	6.428	5	3	4	2	463	53.6	2.24598	0.00320815	-0.60962	-5.40435		+		Q96H40	Pf00096, Pf01352	90649	ENSG00000256229	ZNF486	Herpes simplex virus 1 infection	Generic Transcription Pathway		2	1	Zinc finger protein 486 OS=Homo sapiens (Human) OX=9606 GN=ZNF486 PE=2 SV=4	hsa:90649;Q0VG00;Q96H40
10.3911	10.2675	10.3286	9.66676	9.80462	9.65553	FALSE		+	SLF2 KO_Parental	15.768	47	4	10	4	76	8.5	3.31235	0.000683824	-0.620095	-10.3757		+		Q9Y5V0	Pf04419, Pf12874	51123	ENSG00000120963	ZNF706		Generic Transcription Pathway		1	1	Zinc finger protein 706 OS=Homo sapiens (Human) OX=9606 GN=ZNF706 PE=1 SV=1	A8K362;hsa:51123;Q9Y5V0
6.86666	6.926	7.00338	6.10014	6.1416	6.27798	FALSE		+	SLF2 KO_Parental	7.434	4	3	4	2	601	69	3.4671	0.000449508	-0.758773	-11.3709		+		Q03938	Pf00096, Pf01352	7643	ENSG00000213988	ZNF90	Herpes simplex virus 1 infection			1	1	Zinc finger protein 90 OS=Homo sapiens (Human) OX=9606 GN=ZNF90 PE=2 SV=3	B9EH87;hsa:7643;Q03938
10.5483	10.5198	10.6168	10.0165	9.96636	9.91244	FALSE		+	SLF2 KO_Parental	69.828	35	16	21	16	591	67.2	3.8615	0.00016129	-0.596555	-14.3359		+		Q9H900	Pf09817	55055	ENSG00000174442	ZWILCH		Separation of Sister Chromatids;Resolution of Sister Chromatid Cohesion;RHO GTPases Activate Formins;EML4 and NUDC in mitotic spindle formation;Amplification of signal from unattached kinetochores via a MAD2 inhibitory signal		6	1	Protein zwilch homolog OS=Homo sapiens (Human) OX=9606 GN=ZWILCH PE=1 SV=2	B3KVB8;hsa:55055;Q6N049;Q8N404;Q96SY7;Q9H900;Q9NWG7
8.99548	9.0561	9.07868	8.4582	8.27146	8.3966	FALSE		+	SLF2 KO_Parental	28.977	25	7	10	7	277	31.3	3.42314	0.000563974	-0.667999	-11.0794		+		O95229	Pf15556	11130	ENSG00000122952	ZWINT		Separation of Sister Chromatids;Resolution of Sister Chromatid Cohesion;RHO GTPases Activate Formins;EML4 and NUDC in mitotic spindle formation;Amplification of signal from unattached kinetochores via a MAD2 inhibitory signal		6	1	ZW10 interactor OS=Homo sapiens (Human) OX=9606 GN=ZWINT PE=1 SV=2	A6NNV6;hsa:11130;O95229;Q0D2I3;Q9BWD0
11.5657	11.4495	11.5619	12.4105	12.5601	12.3947	FALSE		+	SLF2 KO_Parental	293.552	42	40	98	32	1043	113.9	3.85583	0.00016	0.929429	14.2884	+			Q93084				ATP2A3				0	1	Sarcoplasmic/endoplasmic reticulum calcium ATPase 3 OS=Homo sapiens (Human) OX=9606 GN=ATP2A3 PE=1 SV=2
11.0633	10.9916	10.9826	11.6038	11.6944	11.6147	FALSE		+	SLF2 KO_Parental	141.876	72	24	47	23	367	41.9	4.08389	0.000197842	0.625129	16.3235	+			Q8WYJ6				SEPTIN1				0	1	Septin-1 OS=Homo sapiens (Human) OX=9606 GN=SEPTIN1 PE=1 SV=2
10.0917	10.1706	10.1089	11.0771	11.0361	11.1128	FALSE		+	SLF2 KO_Parental	104.509	42	18	32	16	517	57.2	5.08562	0	0.951595	29.1806	+			P30837				ALDH1B1				0	1	Aldehyde dehydrogenase X, mitochondrial OS=Homo sapiens (Human) OX=9606 GN=ALDH1B1 PE=1 SV=3
9.9969	10.0856	10.0268	10.6645	10.6046	10.6316	FALSE		+	SLF2 KO_Parental	71.055	39	8	25	8	215	24.6	4.35271	0	0.597171	19.087	+			O75396				SEC22B				0	1	Vesicle-trafficking protein SEC22b OS=Homo sapiens (Human) OX=9606 GN=SEC22B PE=1 SV=4
8.74886	8.63662	8.66782	9.27426	9.3289	9.34341	FALSE		+	SLF2 KO_Parental	50.68	22	7	15	7	421	44.9	4.04611	0.000189329	0.631086	15.9679	+			Q66PJ3				ARL6IP4				0	1	ADP-ribosylation factor-like protein 6-interacting protein 4 OS=Homo sapiens (Human) OX=9606 GN=ARL6IP4 PE=1 SV=2
8.58722	8.66427	8.65499	9.27333	9.19746	9.31945	FALSE		+	SLF2 KO_Parental	38.726	18	12	13	12	648	72.7	3.89053	0.000165663	0.62792	14.5813	+			Q9HA65				TBC1D17				0	1	TBC1 domain family member 17 OS=Homo sapiens (Human) OX=9606 GN=TBC1D17 PE=1 SV=2
5.77083	5.92837	5.69488	7.11478	6.9507	7.14262	FALSE		+	SLF2 KO_Parental	24.21	4	10	10	8	2017	228.4	3.81412	0.000153739	1.27134	13.9438	+			Q5TZA2				CROCC				0	1	Rootletin OS=Homo sapiens (Human) OX=9606 GN=CROCC PE=1 SV=1
3.64386	3.33628	3.51096	6.7879	7.00225	6.89118	FALSE		+	SLF2 KO_Parental	5.607	4	2	2	2	386	41.8	5.20805	0	3.39674	31.3194	+			Q9UBN6				TNFRSF10D				0	1	Tumor necrosis factor receptor superfamily member 10D OS=Homo sapiens (Human) OX=9606 GN=TNFRSF10D PE=1 SV=1
4.87774	4.88753	4.95884	5.96347	6.18982	6.00899	FALSE		+	SLF2 KO_Parental	2.487	2	1	1	1	331	35.8	4.00072	0.000182119	1.14606	15.5506	+			Q9BUD6				SPON2				0	1	Spondin-2 OS=Homo sapiens (Human) OX=9606 GN=SPON2 PE=1 SV=3
4.27798	4.37156	4.56682	4.94486	4.90207	5.26679	FALSE		+	SLF2 KO_Parental	2.401	1	1	1	1	1330	138.9	1.93839	0.00508346	0.632453	4.41851	+			Q9HCH0				NCKAP5L				0	1	Nck-associated protein 5-like OS=Homo sapiens (Human) OX=9606 GN=NCKAP5L PE=1 SV=2
4.57289	4.6893	4.61471	7.53605	7.62498	7.6489	FALSE		+	SLF2 KO_Parental	17.019	9	4	5	4	500	56.4	6.38058	0	2.97768	61.5873	+			P80404	Pf00202	18	ENSG00000183044	ABAT	Alanine, aspartate and glutamate metabolism;Valine, leucine and isoleucine degradation;beta-Alanine metabolism;Propanoate metabolism;Butanoate metabolism;Metabolic pathways;GABAergic synapse	Degradation of GABA	Alanine and aspartate metabolism;Valproic acid pathway;Fragile X syndrome	11	1	4-aminobutyrate aminotransferase, mitochondrial OS=Homo sapiens (Human) OX=9606 GN=ABAT PE=1 SV=3	A8K386;hsa:18;P80404;Q16260;Q8N5W2;Q96BG2;Q99800
5.91886	5.848	5.94017	6.71425	6.97613	6.50938	FALSE		+	SLF2 KO_Parental	1.748	1	1	1	1	1280	141.4	2.41741	0.00253251	0.830911	6.02464	+			P08183	Pf00005, Pf00664	5243	ENSG00000085563	ABCB1	ABC transporters;Bile secretion;MicroRNAs in cancer;Gastric cancer	ABC-family proteins mediated transport;Abacavir transmembrane transport;Atorvastatin ADME	Codeine and morphine metabolism;Drug induction of bile acid pathway;Allograft rejection;Constitutive androstane receptor pathway;Pregnane X receptor pathway;Vitamin D receptor pathway;Nuclear receptors meta-pathway;Nuclear receptors in lipid metabolism and toxicity;Imatinib and chronic myeloid leukemia;lncRNA-mediated mechanisms of therapeutic resistance;Male infertility;Proximal tubule transport	19	1	ATP-dependent translocase ABCB1 OS=Homo sapiens (Human) OX=9606 GN=ABCB1 PE=1 SV=3	A8K294;B5AK60;hsa:5243;P08183;Q12755;Q14812
6	5.88753	6.20555	6.92362	7.09276	7.07468	FALSE		+	SLF2 KO_Parental	5.15	1	2	2	2	1492	161.5	3.12873	0.000927442	0.999328	9.30106	+			Q5T3U5	Pf00005, Pf00664	89845	ENSG00000124574	ABCC10	ABC transporters	ABC-family proteins mediated transport		2	1	Multidrug resistance-associated protein 7 OS=Homo sapiens (Human) OX=9606 GN=ABCC10 PE=1 SV=1	hsa:89845;Q5T3U5;Q8NHX7;Q9H7N2;Q9NXY3;Q9UF48
6.34696	6.58646	6.26303	7.32823	6.98071	7.11894	FALSE		+	SLF2 KO_Parental	4.095	3	1	1	1	337	38.5	2.21962	0.00330354	0.743808	5.31375	+			Q7L211	Pf12146	84945	ENSG00000139826	ABHD13				0	1	Protein ABHD13 OS=Homo sapiens (Human) OX=9606 GN=ABHD13 PE=2 SV=1	B3KWE7;hsa:84945;Q7L211;Q8NBW1;Q96JX9
3.73335	3.39232	3.56071	4.24793	4.27798	4.37851	FALSE		+	SLF2 KO_Parental	7.898	8	3	4	2	310	34	2.65217	0.00183823	0.739346	6.97011	+			Q96GS6	Pf12146	81926	ENSG00000129968	ABHD17A		RAS processing		1	1	Alpha/beta hydrolase domain-containing protein 17A OS=Homo sapiens (Human) OX=9606 GN=ABHD17A PE=1 SV=1	A8K0G8;D6W5Z9;hsa:81926;Q6PJU2;Q8WUH9;Q96GS6;Q9BWL0;Q9H7Q9
7.23362	7.05094	7.22014	7.65464	7.96982	7.84737	FALSE		+	SLF2 KO_Parental	14.023	11	4	4	4	409	46	2.41577	0.00253116	0.65571	6.01844	+			Q8WU67	Pf00561	171586	ENSG00000158201	ABHD3		Synthesis of PC		1	1	Phospholipase ABHD3 OS=Homo sapiens (Human) OX=9606 GN=ABHD3 PE=2 SV=2	B0YIV0;B7Z5C2;hsa:171586;O43411;Q8WU67
7.19574	7.2817	7.36194	8.89936	8.91648	8.9901	FALSE		+	SLF2 KO_Parental	31.15	22	5	7	5	337	38.3	5.12435	0	1.65552	29.841	+			Q9BV23	Pf00561	57406	ENSG00000163686	ABHD6	Retrograde endocannabinoid signaling	Arachidonate production from DAG		2	1	Monoacylglycerol lipase ABHD6 OS=Homo sapiens (Human) OX=9606 GN=ABHD6 PE=1 SV=1	B2R7Y9;hsa:57406;Q6ZMF7;Q9BV23
9.57988	9.64494	9.63554	10.3083	10.3516	10.2516	FALSE		+	SLF2 KO_Parental	72.709	23	18	22	17	859	97.5	4.37491	0	0.683728	19.3347	+			Q12979	Pf00168, Pf00169, Pf00620, Pf00621	29	ENSG00000159842;ENSG00000276016;ENSG00000278741	ABR		CDC42 GTPase cycle;RHOA GTPase cycle;RAC1 GTPase cycle;RAC3 GTPase cycle;RHOC GTPase cycle;RAC2 GTPase cycle;NRAGE signals death through JNK;G alpha (12/13) signalling events;RHOB GTPase cycle		9	1	Active breakpoint cluster region-related protein OS=Homo sapiens (Human) OX=9606 GN=ABR PE=1 SV=2	B3KW89;B7Z6H7;D3DTH3;D3DTH4;F5H3S2;F5H8B3;hsa:29;Q12979;Q13693;Q13694
8.07788	8.04876	8.0864	9.15987	8.99661	8.57061	FALSE		+	SLF2 KO_Parental	11.5	27	2	4	2	81	9.1	2.05066	0.00440267	0.838018	4.76095	+			Q9P1F3	Pf14705	58527	ENSG00000146386	ABRACL				0	1	Costars family protein ABRACL OS=Homo sapiens (Human) OX=9606 GN=ABRACL PE=1 SV=1	hsa:58527;Q5SZC8;Q9P0A1;Q9P1F3
8.88387	8.94251	8.86171	9.57932	9.58684	9.62571	FALSE		+	SLF2 KO_Parental	83.516	56	13	18	13	424	44.3	4.81718	0	0.701259	24.9848	+			P09110	Pf00108, Pf02803	30	ENSG00000060971	ACAA1	Fatty acid degradation;Valine, leucine and isoleucine degradation;alpha-Linolenic acid metabolism;Biosynthesis of unsaturated fatty acids;Metabolic pathways;Fatty acid metabolism;PPAR signaling pathway;Peroxisome	Neutrophil degranulation;TYSND1 cleaves peroxisomal proteins;alpha-linolenic acid (ALA) metabolism;Beta-oxidation of very long chain fatty acids	PPAR-alpha pathway;Nuclear receptors meta-pathway;Amino acid metabolism;PPAR signaling pathway;Eicosanoid metabolism via cyclooxygenases (COX);Eicosanoid metabolism via lipooxygenases (LOX)	19	1	3-ketoacyl-CoA thiolase, peroxisomal OS=Homo sapiens (Human) OX=9606 GN=ACAA1 PE=1 SV=2	G5E935;hsa:30;P09110;Q96CA6
11.4538	11.4438	11.4001	12.3718	12.4414	12.4255	FALSE		+	SLF2 KO_Parental	254.514	81	24	86	24	397	41.9	5.47967	0	0.980337	36.6368	+			P42765	Pf00108, Pf02803	10449	ENSG00000167315	ACAA2	Fatty acid elongation;Fatty acid degradation;Valine, leucine and isoleucine degradation;Metabolic pathways;Fatty acid metabolism	Mitochondrial Fatty Acid Beta-Oxidation	Fatty acid biosynthesis	7	1	3-ketoacyl-CoA thiolase, mitochondrial OS=Homo sapiens (Human) OX=9606 GN=ACAA2 PE=1 SV=2	hsa:10449;P42765;Q9BUT6
9.14389	9.1533	9.0326	9.78807	9.75656	9.8125	FALSE		+	SLF2 KO_Parental	57.609	19	16	17	16	1059	118.8	4.05886	0.000191638	0.675777	16.087	+			Q6JQN1	Pf00441, Pf01636, Pf02770, Pf02771, Pf13419	80724	ENSG00000111271	ACAD10		Mitochondrial Fatty Acid Beta-Oxidation		1	1	Acyl-CoA dehydrogenase family member 10 OS=Homo sapiens (Human) OX=9606 GN=ACAD10 PE=1 SV=1	G3XAJ0;hsa:80724;Q6JQN1;Q8N828;Q8NAP2;Q96BX5
5.95652	6.08108	6.00225	6.84549	6.97842	6.72247	FALSE		+	SLF2 KO_Parental	8.065	4	3	3	3	780	87.2	3.27409	0.000665474	0.835508	10.1427	+			Q709F0	Pf00441, Pf01636, Pf02770, Pf02771	84129	ENSG00000240303	ACAD11		Mitochondrial Fatty Acid Beta-Oxidation	p53 transcriptional gene network	2	1	Acyl-CoA dehydrogenase family member 11 OS=Homo sapiens (Human) OX=9606 GN=ACAD11 PE=1 SV=3	hsa:84129;Q08AF0;Q658N9;Q658Y2;Q6ZND2;Q709F0;Q8WUT6;Q9H9R3
5.2555	5.1819	5.49185	6.22882	6.26679	6.21917	FALSE		+	SLF2 KO_Parental	9.473	8	3	3	3	415	45	3.21853	0.000775966	0.928507	9.81297	+			Q9UKU7	Pf00441, Pf02770, Pf02771	27034	ENSG00000151498	ACAD8	Valine, leucine and isoleucine degradation;Metabolic pathways	Branched-chain amino acid catabolism		3	1	Isobutyryl-CoA dehydrogenase, mitochondrial OS=Homo sapiens (Human) OX=9606 GN=ACAD8 PE=1 SV=1	B7Z5W4;hsa:27034;Q6ZWP6;Q9BUS8;Q9UKU7
11.6953	11.6065	11.6451	12.4977	12.6499	12.4987	FALSE		+	SLF2 KO_Parental	165.915	52	22	82	22	421	46.6	4.03511	0.000186757	0.899799	15.8658	+			P11310	Pf00441, Pf02770, Pf02771	34	ENSG00000117054	ACADM	Fatty acid degradation;Valine, leucine and isoleucine degradation;Metabolic pathways;Fatty acid metabolism;PPAR signaling pathway;Alcoholic liver disease	PPARA activates gene expression;mitochondrial fatty acid beta-oxidation of unsaturated fatty acids;Beta oxidation of decanoyl-CoA to octanoyl-CoA-CoA;Beta oxidation of octanoyl-CoA to hexanoyl-CoA	Fatty acid beta-oxidation;PPAR-alpha pathway;Nuclear receptors meta-pathway;Mitochondrial long chain fatty acid beta-oxidation;Amino acid metabolism;PPAR signaling pathway;Sudden infant death syndrome (SIDS) susceptibility pathways	17	1	Medium-chain specific acyl-CoA dehydrogenase, mitochondrial OS=Homo sapiens (Human) OX=9606 GN=ACADM PE=1 SV=1	hsa:34;P11310;Q5T4U4;Q9NYF1
8.44626	8.49185	8.38586	9.69766	9.72024	9.82432	FALSE		+	SLF2 KO_Parental	72.991	42	13	18	13	432	47.5	4.90675	0	1.30609	26.3138	+			P45954	Pf00441, Pf02770, Pf02771	36	ENSG00000196177	ACADSB	Fatty acid degradation;Valine, leucine and isoleucine degradation;Metabolic pathways;Fatty acid metabolism	Branched-chain amino acid catabolism	Valproic acid pathway	6	1	Short/branched chain specific acyl-CoA dehydrogenase, mitochondrial OS=Homo sapiens (Human) OX=9606 GN=ACADSB PE=1 SV=1	B4DQ51;hsa:36;P45954;Q5SQN6;Q96CX7
12.0605	12.1558	12.0045	12.6249	12.6515	12.8315	FALSE		+	SLF2 KO_Parental	181.939	67	21	69	21	427	45.2	2.88074	0.00120153	0.629036	8.01257	+			P24752	Pf00108, Pf02803	38	ENSG00000075239	ACAT1	Fatty acid degradation;Valine, leucine and isoleucine degradation;Lysine degradation;Tryptophan metabolism;Pyruvate metabolism;Glyoxylate and dicarboxylate metabolism;Butanoate metabolism;Terpenoid backbone biosynthesis;Metabolic pathways;Carbon metabolism;Fatty acid metabolism;Fat digestion and absorption	Branched-chain amino acid catabolism;Utilization of Ketone Bodies;Synthesis of Ketone Bodies	Fatty acid beta-oxidation;Ketone bodies synthesis and degradation;Tryptophan metabolism;SARS-CoV-2 and COVID-19 pathway	19	1	Acetyl-CoA acetyltransferase, mitochondrial OS=Homo sapiens (Human) OX=9606 GN=ACAT1 PE=1 SV=1	B2R6H1;G3XAB4;hsa:38;P24752;Q96FG8
10.5541	10.6001	10.5771	11.7417	11.7453	11.6469	FALSE		+	SLF2 KO_Parental	151.518	42	32	46	32	889	98.3	5.27554	0	1.13417	32.5642	+			P21399	Pf00330, Pf00694	48	ENSG00000122729	ACO1	Citrate cycle (TCA cycle);Glyoxylate and dicarboxylate metabolism;Metabolic pathways;Carbon metabolism;2-Oxocarboxylic acid metabolism;Biosynthesis of amino acids	Iron uptake and transport	Iron metabolism in placenta;TCA cycle and deficiency of pyruvate dehydrogenase complex (PDHc)	9	1	Cytoplasmic aconitate hydratase OS=Homo sapiens (Human) OX=9606 GN=ACO1 PE=1 SV=3	D3DRK7;hsa:48;P21399;Q14652;Q5VZA7
12.6175	12.7174	12.5568	13.2168	13.2619	13.4494	FALSE		+	SLF2 KO_Parental	364.899	59	43	130	43	780	85.4	2.87062	0.00131448	0.678794	7.96365	+			Q99798	Pf00330, Pf00694	50	ENSG00000100412	ACO2	Citrate cycle (TCA cycle);Glyoxylate and dicarboxylate metabolism;Metabolic pathways;Carbon metabolism;2-Oxocarboxylic acid metabolism;Biosynthesis of amino acids	Mitochondrial protein import;Citric acid cycle (TCA cycle)	Amino acid metabolism;Metabolic reprogramming in colon cancer;Fluoroacetic acid toxicity;TCA cycle (aka Krebs or citric acid cycle)	12	1	Aconitate hydratase, mitochondrial OS=Homo sapiens (Human) OX=9606 GN=ACO2 PE=1 SV=2	hsa:50;O75809;Q5JZ41;Q6FHX0;Q8TAQ6;Q99798
9.80429	9.7502	9.75238	10.8206	10.954	10.9284	FALSE		+	SLF2 KO_Parental	66.941	42	15	26	15	421	46.2	4.84703	0	1.13202	25.4202	+			Q86TX2	Pf04775, Pf08840	641371	ENSG00000184227	ACOT1	Fatty acid elongation;Biosynthesis of unsaturated fatty acids;Metabolic pathways;Ovarian steroidogenesis	Mitochondrial Fatty Acid Beta-Oxidation		5	1	Acyl-coenzyme A thioesterase 1 OS=Homo sapiens (Human) OX=9606 GN=ACOT1 PE=1 SV=1	A1L173;hsa:641371;Q3I5F9;Q86TX2
8.52081	8.65928	8.56529	9.2861	9.28563	9.32868	FALSE		+	SLF2 KO_Parental	39.842	36	9	12	9	319	35.9	4.11411	8.83978e-05	0.718338	16.6135	+			O14734	Pf13622	10005	ENSG00000101473	ACOT8	Primary bile acid biosynthesis;Metabolic pathways;Peroxisome	Peroxisomal protein import;Synthesis of bile acids and bile salts via 7alpha-hydroxycholesterol;alpha-linolenic acid (ALA) metabolism;Beta-oxidation of pristanoyl-CoA;Beta-oxidation of very long chain fatty acids		8	1	Acyl-coenzyme A thioesterase 8 OS=Homo sapiens (Human) OX=9606 GN=ACOT8 PE=1 SV=1	hsa:10005;O14734;O15261;Q17RX4
10.395	10.6196	10.3876	11.1835	11.1754	11.5396	FALSE		+	SLF2 KO_Parental	132.401	40	20	33	20	660	74.4	2.37129	0.00269716	0.832118	5.85229	+			Q15067	Pf01756, Pf02770, Pf14749	51	ENSG00000161533	ACOX1	Fatty acid degradation;beta-Alanine metabolism;alpha-Linolenic acid metabolism;Propanoate metabolism;Biosynthesis of unsaturated fatty acids;Metabolic pathways;Carbon metabolism;Fatty acid metabolism;PPAR signaling pathway;cAMP signaling pathway;Peroxisome;Alcoholic liver disease	TYSND1 cleaves peroxisomal proteins	Estrogen receptor pathway;Nuclear receptors meta-pathway;PPAR signaling pathway;Eicosanoid metabolism via cyclooxygenases (COX);Eicosanoid metabolism via lipooxygenases (LOX);Omega-3 / omega-6 fatty acid synthesis	20	1	Peroxisomal acyl-coenzyme A oxidase 1 OS=Homo sapiens (Human) OX=9606 GN=ACOX1 PE=1 SV=3	A8K6X8;A8KAA0;B4DK61;F5GYQ8;hsa:51;Q12863;Q15067;Q15068;Q15101;Q16131;Q7Z3W5;Q9UD31
8.54032	8.59358	8.61176	9.35403	9.34607	9.26115	FALSE		+	SLF2 KO_Parental	28.303	17	7	10	7	423	48.3	4.44639	0	0.73853	20.154	+			P11117	Pf00328	53	ENSG00000134575	ACP2	Riboflavin metabolism;Metabolic pathways;Lysosome			3	1	Lysosomal acid phosphatase OS=Homo sapiens (Human) OX=9606 GN=ACP2 PE=1 SV=3	E9PCI1;hsa:53;P11117;Q561W5;Q9BTU7
7.98925	8.1334	7.98356	9.98214	10.0038	10.0782	FALSE		+	SLF2 KO_Parental	40.706	23	9	15	9	386	44.5	5.39268	0	1.98596	34.8428	+			P15309	Pf00328	55	ENSG00000014257	ACP3		Neutrophil degranulation		1	1	Prostatic acid phosphatase OS=Homo sapiens (Human) OX=9606 GN=ACP3 PE=1 SV=3	D3DNC6;hsa:55;P15309;Q5FBY0;Q96KY0;Q96QK9;Q96QM0
9.38046	9.46944	9.38543	10.5827	10.5992	10.6247	FALSE		+	SLF2 KO_Parental	66.49	31	17	23	17	615	68.1	5.54194	0	1.19042	37.9771	+			Q96CM8	Pf00501, Pf13193	80221	ENSG00000167107	ACSF2		Mitochondrial Fatty Acid Beta-Oxidation	Mitochondrial long chain fatty acid beta-oxidation	2	1	Medium-chain acyl-CoA ligase ACSF2, mitochondrial OS=Homo sapiens (Human) OX=9606 GN=ACSF2 PE=1 SV=2	B4DFQ6;B4DHT5;B4DUF5;hsa:80221;Q96CM8;Q9H7G2
9.40429	9.41363	9.38003	10.2564	10.3316	10.3509	FALSE		+	SLF2 KO_Parental	82.457	39	20	25	19	576	64.1	5.1305	0	0.913676	29.9473	+			Q4G176	Pf00501, Pf13193	197322	ENSG00000176715	ACSF3	Fatty acid biosynthesis;Valine, leucine and isoleucine degradation;Metabolic pathways;Fatty acid metabolism	Synthesis of very long-chain fatty acyl-CoAs		5	1	Malonate--CoA ligase ACSF3, mitochondrial OS=Homo sapiens (Human) OX=9606 GN=ACSF3 PE=1 SV=3	A8K4J8;C9JQL6;hsa:197322;Q4G176;Q6INA0;Q8N2F7
11.648	11.6976	11.6266	12.907	12.8696	12.9816	FALSE		+	SLF2 KO_Parental	225.468	57	32	75	30	711	79.1	5.26223	0	1.26199	32.3149	+			O60488	Pf00501	2182	ENSG00000068366	ACSL4	Fatty acid biosynthesis;Fatty acid degradation;Metabolic pathways;Fatty acid metabolism;PPAR signaling pathway;Peroxisome;Ferroptosis;Thermogenesis;Adipocytokine signaling pathway	Synthesis of very long-chain fatty acyl-CoAs;Intracellular metabolism of fatty acids regulates insulin secretion	Fatty acid beta-oxidation;Fatty acid biosynthesis;Mitochondrial long chain fatty acid beta-oxidation;PPAR signaling pathway;Ferroptosis;Thermogenesis;Cholesterol metabolism with Bloch and Kandutsch-Russell pathways;Omega-3 / omega-6 fatty acid synthesis;Omega-9 fatty acid synthesis;Fatty acid transporters	21	1	Long-chain-fatty-acid--CoA ligase 4 OS=Homo sapiens (Human) OX=9606 GN=ACSL4 PE=1 SV=2	D3DUY2;hsa:2182;O60488;O60848;O60849;Q5JWV8
8.91169	8.88203	8.89421	10.359	10.4356	10.5439	FALSE		+	SLF2 KO_Parental	67.647	30	16	21	16	689	74.8	5.04676	0	1.55017	28.5326	+			Q9NUB1	Pf00501, Pf13193, Pf16177	84532	ENSG00000154930	ACSS1	Glycolysis / Gluconeogenesis;Pyruvate metabolism;Glyoxylate and dicarboxylate metabolism;Propanoate metabolism;Metabolic pathways;Carbon metabolism	Ethanol oxidation	Sterol regulatory element-binding proteins (SREBP) signaling;Amino acid metabolism;Statin inhibition of cholesterol production;Familial hyperlipidemia type 4	11	1	Acetyl-coenzyme A synthetase 2-like, mitochondrial OS=Homo sapiens (Human) OX=9606 GN=ACSS1 PE=1 SV=2	B3KXL2;B4DJZ3;D3DW48;F5H6F4;F8W7Y1;hsa:84532;Q5TF42;Q8IV99;Q8N234;Q96JI1;Q96JX6;Q9NU28;Q9NUB1
4.848	4.72792	4.92125	5.60881	5.8802	5.92362	FALSE		+	SLF2 KO_Parental	5.148	1	1	2	1	701	78.5	2.99098	0.000983973	0.971822	8.56372	+			Q9NR19	Pf00501, Pf13193, Pf16177	55902	ENSG00000131069	ACSS2	Glycolysis / Gluconeogenesis;Pyruvate metabolism;Glyoxylate and dicarboxylate metabolism;Propanoate metabolism;Metabolic pathways;Carbon metabolism	Transcriptional activation of mitochondrial biogenesis;Ethanol oxidation	Fatty acid beta-oxidation;Fatty acid biosynthesis;Lipid metabolism pathway;Ethanol effects on histone modifications;Fluoroacetic acid toxicity;Amino acid conjugation of benzoic acid	14	1	Acetyl-coenzyme A synthetase, cytoplasmic OS=Homo sapiens (Human) OX=9606 GN=ACSS2 PE=1 SV=1	A6NE90;hsa:55902;Q5QPH2;Q5QPH3;Q8N238;Q96EL0;Q9NQP7;Q9NR19;Q9UJ15
8.55574	8.74483	8.45286	9.36894	9.22665	9.43941	FALSE		+	SLF2 KO_Parental	78.244	51	14	28	6	376	42.3	2.70005	0.00174697	0.760526	7.17792	+			P42025	Pf00022	10120	ENSG00000115073	ACTR1B	Amyotrophic lateral sclerosis;Huntington disease;Pathways of neurodegeneration;Salmonella infection	Neutrophil degranulation;MHC class II antigen presentation		6	1	Beta-centractin OS=Homo sapiens (Human) OX=9606 GN=ACTR1B PE=1 SV=1	D3DVH2;hsa:10120;P42025;Q53SK5;Q9BRB7
4.40599	4.70598	4.37851	5.23266	5.27053	5.32193	FALSE		+	SLF2 KO_Parental	16.044	14	6	11	1	418	47.6	2.70606	0.00175406	0.778212	7.20441	+			Q9P1U1	Pf00022	57180	ENSG00000133627	ACTR3B	Endocytosis;Tight junction;Fc gamma R-mediated phagocytosis;Regulation of actin cytoskeleton;Bacterial invasion of epithelial cells;Pathogenic Escherichia coli infection;Shigellosis;Salmonella infection;Yersinia infection			9	1	Actin-related protein 3B OS=Homo sapiens (Human) OX=9606 GN=ACTR3B PE=2 SV=1	A8MTG1;B4DFW4;hsa:57180;Q7Z526;Q96BT2;Q9P1U1
7.41109	7.18488	7.39746	8.3097	8.30879	8.18289	FALSE		+	SLF2 KO_Parental	8.219	36	4	5	4	99	11.1	3.42301	0.000563691	0.935988	11.0785	+			P14621	Pf00708	98	ENSG00000170634	ACYP2	Pyruvate metabolism;Metabolic pathways			2	1	Acylphosphatase-2 OS=Homo sapiens (Human) OX=9606 GN=ACYP2 PE=1 SV=2	hsa:98;P14621
10.209	10.1566	10.1463	11.0445	10.9289	10.9324	FALSE		+	SLF2 KO_Parental	82.599	49	18	27	18	363	40.7	4.31885	0	0.797995	18.7152	+			P00813	Pf00962	100	ENSG00000196839	ADA	Purine metabolism;Metabolic pathways;Nucleotide metabolism;Primary immunodeficiency	Purine salvage;Defective ADA disrupts (deoxy)adenosine deamination		6	1	Adenosine deaminase OS=Homo sapiens (Human) OX=9606 GN=ADA PE=1 SV=3	hsa:100;P00813;Q53F92;Q6LA59
3.16992	3	3.73335	4.24793	4.3147	4.48543	FALSE		+	SLF2 KO_Parental	3.947	2	1	1	1	863	92.9	1.96767	0.00482581	1.04826	4.506	+			Q13444	Pf00200, Pf01421, Pf01562, Pf08516	8751	ENSG00000143537	ADAM15		Degradation of the extracellular matrix;Invadopodia formation		2	1	Disintegrin and metalloproteinase domain-containing protein 15 OS=Homo sapiens (Human) OX=9606 GN=ADAM15 PE=1 SV=4	B3KQU5;B4DLB5;B4DMH8;E9PN65;hsa:8751;Q13444;Q13493;Q53XQ0;Q5SR68;Q5SR69;Q6R267;Q71S61;Q71S62;Q71S63;Q71S64;Q71S65;Q71S66;Q71S67;Q71S68;Q71S69;Q96C78;U3KQL5
3.58496	3.82782	3.49825	4.08746	4.24031	4.41954	FALSE		+	SLF2 KO_Parental	1.807	1	1	1	1	930	101.7	1.94828	0.00500686	0.612095	4.44794	+			Q9UNA0	Pf00090, Pf01421, Pf01562, Pf05986, Pf17771, Pf19030, Pf19236	11096	ENSG00000154736	ADAMTS5		Degradation of the extracellular matrix;Defective B3GALTL causes PpS;O-glycosylation of TSR domain-containing proteins	Vitamin D receptor pathway;Endochondral ossification;IL-18 signaling pathway;Endochondral ossification with skeletal dysplasias	7	1	A disintegrin and metalloproteinase with thrombospondin motifs 5 OS=Homo sapiens (Human) OX=9606 GN=ADAMTS5 PE=1 SV=2	hsa:11096;Q52LV4;Q9UKP2;Q9UNA0
9.37981	9.3996	9.44419	10.2076	10.1257	10.1836	FALSE		+	SLF2 KO_Parental	32.446	10	7	10	7	835	91.8	4.80068	0	0.764445	24.7474	+			P48960	Pf00002, Pf01825, Pf07645	976	ENSG00000123146	ADGRE5		Neutrophil degranulation;Class B/2 (Secretin family receptors)	Vitamin D receptor pathway;GPCRs, class B secretin-like	4	1	CD97 antigen OS=Homo sapiens (Human) OX=9606 GN=CD97 PE=1 SV=4	A8K7Z4;B2RBJ9;hsa:976;O00718;O76101;P48960;Q8NG72;Q8TBQ7
6.55612	6.2891	6.34873	7.00787	7.10329	6.97728	FALSE		+	SLF2 KO_Parental	16.734	6	4	6	4	528	59	2.6743	0.00182488	0.631496	7.0655	+			Q8IZF4	Pf00002, Pf01825	221188	ENSG00000159618	ADGRG5				0	1	Adhesion G-protein coupled receptor G5 OS=Homo sapiens (Human) OX=9606 GN=ADGRG5 PE=2 SV=3	A0A024R6S3;A8K9R8;B3KXZ5;hsa:221188;Q6ZMH7;Q6ZML4;Q86SL8;Q8IZ14;Q8IZF4
2.37851	1.72247	2.48543	4.19377	4.1375	4.33628	FALSE		+	SLF2 KO_Parental	3.314	3	1	1	1	412	44.7	2.92885	0.00107338	2.02705	8.249	+			P29274	Pf00001	135	ENSG00000128271	ADORA2A	Rap1 signaling pathway;Calcium signaling pathway;cAMP signaling pathway;Neuroactive ligand-receptor interaction;Vascular smooth muscle contraction;Parkinson disease;Alcoholism	G alpha (s) signalling events;ADORA2B mediated anti-inflammatory cytokines production;Surfactant metabolism;NGF-independant TRKA activation;Adenosine P1 receptors	GPCRs, other;Cannabinoid receptor signaling;Phosphodiesterases in neuronal function;GPCRs, class A rhodopsin-like;Purinergic signaling;Monoamine transport;Nucleotide GPCRs	19	1	Adenosine receptor A2a OS=Homo sapiens (Human) OX=9606 GN=ADORA2A PE=1 SV=2	B2R7E0;hsa:135;P29274
9.29715	9.27123	9.19426	9.88387	9.95986	9.95739	FALSE		+	SLF2 KO_Parental	40.003	18	7	10	7	497	54.1	4.16532	9.29332e-05	0.679492	17.1165	+			Q9BRR6	Pf04587	83440	ENSG00000159322	ADPGK	Glycolysis / Gluconeogenesis;Metabolic pathways;Carbon metabolism	Glycolysis		4	1	ADP-dependent glucokinase OS=Homo sapiens (Human) OX=9606 GN=ADPGK PE=1 SV=1	hsa:83440;Q49AU7;Q8NBI1;Q8WZ90;Q96NF8;Q9BRR6;Q9H0A7
10.1213	10.1003	10.0751	11.014	11.1139	11.1586	FALSE		+	SLF2 KO_Parental	83.931	41	16	26	16	422	47.1	4.6175	0	0.996649	22.2565	+			Q53H12	Pf00781, Pf19712	55750	ENSG00000006530;ENSG00000262327	AGK	Glycerolipid metabolism;Metabolic pathways	Signaling by BRAF and RAF1 fusions;Glycerophospholipid biosynthesis		4	1	Acylglycerol kinase, mitochondrial OS=Homo sapiens (Human) OX=9606 GN=AGK PE=1 SV=2	hsa:55750;Q53H12;Q75KN1;Q96GC3;Q9NP48
7.45943	7.55459	7.27798	8.2211	8.10434	8.27426	FALSE		+	SLF2 KO_Parental	21.401	23	5	8	5	283	31.7	2.89115	0.00116643	0.769232	8.06319	+			Q99943	Pf01553	10554	ENSG00000204310;ENSG00000206324;ENSG00000226467;ENSG00000227642;ENSG00000228892;ENSG00000235758;ENSG00000236873	AGPAT1	Glycerolipid metabolism;Glycerophospholipid metabolism;Metabolic pathways;Phospholipase D signaling pathway;Fat digestion and absorption	ChREBP activates metabolic gene expression;Synthesis of PA	Triacylglyceride synthesis	8	1	1-acyl-sn-glycerol-3-phosphate acyltransferase alpha OS=Homo sapiens (Human) OX=9606 GN=AGPAT1 PE=1 SV=2	A2BFI5;hsa:10554;Q5BL03;Q99943
8.95623	8.98982	9.02015	9.66124	9.65785	9.62899	FALSE		+	SLF2 KO_Parental	34.132	19	8	12	8	376	43.4	5.20708	0	0.660631	31.3018	+			Q9NRZ7	Pf01553, Pf16076	56894	ENSG00000160216	AGPAT3	Glycerolipid metabolism;Glycerophospholipid metabolism;Metabolic pathways;Phospholipase D signaling pathway	COPI-independent Golgi-to-ER retrograde traffic;Synthesis of PA	Triacylglyceride synthesis	7	1	1-acyl-sn-glycerol-3-phosphate acyltransferase gamma OS=Homo sapiens (Human) OX=9606 GN=AGPAT3 PE=1 SV=1	D3DSL2;hsa:56894;Q3ZCU2;Q6UWP6;Q6ZUC6;Q8N3Q7;Q9NRZ6;Q9NRZ7
10.0743	10.0812	10.003	10.6944	10.7201	10.7416	FALSE		+	SLF2 KO_Parental	91.568	43	15	29	15	364	42	4.70212	0	0.665902	23.3748	+			Q9NUQ2	Pf01553, Pf16076	55326	ENSG00000155189;ENSG00000284980	AGPAT5	Glycerolipid metabolism;Glycerophospholipid metabolism;Metabolic pathways;Phospholipase D signaling pathway	Synthesis of PA	Triacylglyceride synthesis	6	1	1-acyl-sn-glycerol-3-phosphate acyltransferase epsilon OS=Homo sapiens (Human) OX=9606 GN=AGPAT5 PE=1 SV=3	hsa:55326;Q8IZ47;Q9BQG4;Q9NUQ2
9.02514	8.88935	9.07441	9.60696	9.62077	9.67807	FALSE		+	SLF2 KO_Parental	42.865	29	10	12	10	343	38.9	3.37147	0.000650096	0.638967	10.7458	+			O14862	Pf02758, Pf02760	9447	ENSG00000163568	AIM2	NOD-like receptor signaling pathway;Cytosolic DNA-sensing pathway	Cytosolic sensors of pathogen-associated DNA;The AIM2 inflammasome	Nucleotide-binding oligomerization domain (NOD) pathway;Cytosolic DNA-sensing pathway	6	1	Interferon-inducible protein AIM2 OS=Homo sapiens (Human) OX=9606 GN=AIM2 PE=1 SV=1	A8K7M7;hsa:9447;O14862;Q5T3V9;Q96FG9
10.75	10.7698	10.7263	11.8084	11.7947	11.8351	FALSE		+	SLF2 KO_Parental	89.778	65	15	34	15	227	25.6	6.38104	0	1.06404	61.6036	+			Q9UIJ7	Pf00406, Pf05191	50808	ENSG00000147853	AK3	Purine metabolism;Nucleotide metabolism;Biosynthesis of cofactors	Factors involved in megakaryocyte development and platelet production		4	1	GTP:AMP phosphotransferase AK3, mitochondrial OS=Homo sapiens (Human) OX=9606 GN=AK3 PE=1 SV=4	B4DP58;D3DRI1;E7ET30;hsa:50808;Q5VYW6;Q9H576;Q9HC01;Q9NPB4;Q9UIJ7
10.8794	10.9834	10.7415	12.3782	12.3934	12.5123	FALSE		+	SLF2 KO_Parental	81.045	67	14	38	14	223	25.3	4.34921	0	1.55989	19.0483	+			P27144	Pf00406, Pf05191	205	ENSG00000162433	AK4	Purine metabolism;Thiamine metabolism;Metabolic pathways;Nucleotide metabolism;Biosynthesis of cofactors	Interconversion of nucleotide di- and triphosphates	CCL18 signaling pathway	7	1	Adenylate kinase 4, mitochondrial OS=Homo sapiens (Human) OX=9606 GN=AK4 PE=1 SV=1	B2R927;D3DQ62;hsa:205;P27144;Q6IBH4;Q6NXQ5;Q8IUU9
6.61176	7.02791	6.79442	8.69627	8.75955	8.65928	FALSE		+	SLF2 KO_Parental	12.018	6	5	5	5	859	94.6	3.97058	0.000175579	1.89368	15.2795	+			Q9Y2D5	Pf15304	445815		AKAP2				0	1	A-kinase anchor protein 2 OS=Homo sapiens (Human) OX=9606 GN=AKAP2 PE=1 SV=3	B1ALX9;B2RTU4;B3KQ00;B4DTZ2;B7ZW07;B9EJB5;Q9UG26;Q9Y2D5
7.67243	7.77939	7.71081	8.70148	8.87958	8.80896	FALSE		+	SLF2 KO_Parental	8.159	5	2	3	2	316	36	4.23093	0	1.0758	17.7825	+			O60218	Pf00248	57016	ENSG00000198074	AKR1B10	Pentose and glucuronate interconversions;Fructose and mannose metabolism;Galactose metabolism;Glycerolipid metabolism;Folate biosynthesis;Metabolic pathways	Retinoid metabolism and transport	Metapathway biotransformation Phase I and II	8	1	Aldo-keto reductase family 1 member B10 OS=Homo sapiens (Human) OX=9606 GN=AKR1B10 PE=1 SV=2	A4D1P1;hsa:57016;O60218;O75890;Q6FHF3;Q8IWZ1
7.36807	7.49665	7.49825	8.17143	8.34563	8.28864	FALSE		+	SLF2 KO_Parental	10.636	5	3	5	3	323	36.7	3.57977	0.000429864	0.814238	12.1518	+			P52895	Pf00248	1646	ENSG00000151632	AKR1C2	Steroid hormone biosynthesis;Chemical carcinogenesis;Chemical carcinogenesis	Synthesis of bile acids and bile salts via 7alpha-hydroxycholesterol;Synthesis of bile acids and bile salts via 24-hydroxycholesterol;Synthesis of bile acids and bile salts via 27-hydroxycholesterol	Ferroptosis;Alternative pathway of fetal androgen synthesis;Benzo(a)pyrene metabolism;Metapathway biotransformation Phase I and II;Prostaglandin synthesis and regulation	11	1	Aldo-keto reductase family 1 member C2 OS=Homo sapiens (Human) OX=9606 GN=AKR1C2 PE=1 SV=3	A8K2N9;B4DKR9;hsa:1646;P52895;Q14133;Q5SR16;Q7M4N1;Q96A71
6.24222	6.26303	6.29278	7.10434	7.21335	7.16289	FALSE		+	SLF2 KO_Parental	10.684	14	3	3	3	326	37.4	4.86824	0	0.89418	25.7341	+			P51857	Pf00248	6718	ENSG00000122787	AKR1D1	Primary bile acid biosynthesis;Steroid hormone biosynthesis;Metabolic pathways	Synthesis of bile acids and bile salts via 7alpha-hydroxycholesterol;Synthesis of bile acids and bile salts via 24-hydroxycholesterol;Synthesis of bile acids and bile salts via 27-hydroxycholesterol	Disorders of bile acid synthesis and biliary transport;Metapathway biotransformation Phase I and II	8	1	Aldo-keto reductase family 1 member D1 OS=Homo sapiens (Human) OX=9606 GN=AKR1D1 PE=1 SV=1	A1L4P6;A8K060;B4DPN3;B4DPN8;hsa:6718;P51857
7.64602	7.69627	7.63227	8.25739	8.40981	8.36019	FALSE		+	SLF2 KO_Parental	29.483	13	4	10	1	331	36.9	3.81952	0.000154386	0.684278	13.9879	+			Q8NHP1	Pf00248	246181		AKR7L	Metabolism of xenobiotics by cytochrome P450	Aflatoxin activation and detoxification		2	1	Aflatoxin B1 aldehyde reductase member 4 OS=Homo sapiens (Human) OX=9606 GN=AKR7L PE=2 SV=7	hsa:246181;Q5U614;Q8NHP1
8.81794	8.91049	8.73302	9.40429	9.32935	9.48482	FALSE		+	SLF2 KO_Parental	53.758	30	13	16	8	480	55.7	2.9973	0.000985442	0.58567	8.59633	+			P31749	Pf00069, Pf00169, Pf00433	207	ENSG00000142208	AKT1	EGFR tyrosine kinase inhibitor resistance;Endocrine resistance;Platinum drug resistance;MAPK signaling pathway;ErbB signaling pathway;Ras signaling pathway;Rap1 signaling pathway;cGMP-PKG signaling pathway;cAMP signaling pathway;Chemokine signaling pathway;HIF-1 signaling pathway;FoxO signaling pathway;Sphingolipid signaling pathway;Phospholipase D signaling pathway;Autophagy;mTOR signaling pathw…	RAB GEFs exchange GTP for GDP on RABs;Translocation of SLC2A4 (GLUT4) to the plasma membrane;Constitutive Signaling by AKT1 E17K in Cancer;AKT phosphorylates targets in the cytosol;Extra-nuclear estrogen signaling;G beta:gamma signalling through PI3Kgamma;Regulation of TP53 Activity through Acetylation;TP53 Regulates Metabolic Genes;Regulation of TP53 Degradation;Estrogen-dependent nuclear events…	IL-5 signaling pathway;Androgen receptor signaling pathway;AMP-activated protein kinase (AMPK) signaling;Target of rapamycin (TOR) signaling;Angiogenesis;MicroRNAs in cardiomyocyte hypertrophy;Transcription factors regulate miRNAs related to cardiac hypertrophy;Integrin-mediated cell adhesion;IL-1 signaling pathway;Sterol regulatory element-binding proteins (SREBP) signaling;RANKL/RANK signaling …	265	1	RAC-alpha serine/threonine-protein kinase OS=Homo sapiens (Human) OX=9606 GN=AKT1 PE=1 SV=2	B2RAM5;B7Z5R1;hsa:207;P31749;Q9BWB6
6.95652	6.87652	7.01903	7.74685	7.93899	7.96	FALSE		+	SLF2 KO_Parental	8.593	4	3	6	1	518	56.7	3.52009	0.000412371	0.931257	11.732	+			O94788	Pf00171	8854	ENSG00000128918	ALDH1A2	Retinol metabolism;Metabolic pathways	RA biosynthesis pathway	Ethanol effects on histone modifications;Tryptophan metabolism;22q11.2 copy number variation syndrome;Vitamin A and carotenoid metabolism	7	1	Retinal dehydrogenase 2 OS=Homo sapiens (Human) OX=9606 GN=ALDH1A2 PE=1 SV=3	B3KY52;B4DZR2;F5H2Y9;H0YM00;hsa:8854;O94788;Q2PJS6;Q8NHQ4;Q9UBR8;Q9UFY0
10.3611	10.3603	10.367	11.1141	11.088	11.0883	FALSE		+	SLF2 KO_Parental	63.309	24	11	23	11	485	54.8	6.88719	0	0.733992	82.4572	+			P51648	Pf00171	224	ENSG00000072210	ALDH3A2	Glycolysis / Gluconeogenesis;Ascorbate and aldarate metabolism;Fatty acid degradation;Valine, leucine and isoleucine degradation;Lysine degradation;Arginine and proline metabolism;Histidine metabolism;Tryptophan metabolism;beta-Alanine metabolism;Glycerolipid metabolism;Pyruvate metabolism;Pantothenate and CoA biosynthesis;Metabolic pathways;Biosynthesis of cofactors;Alcoholic liver disease	RND2 GTPase cycle;RND1 GTPase cycle	Fragile X syndrome;Tryptophan metabolism;Fluoroacetic acid toxicity	20	1	Aldehyde dehydrogenase family 3 member A2 OS=Homo sapiens (Human) OX=9606 GN=ALDH3A2 PE=1 SV=1	hsa:224;P51648;Q6I9T3;Q93011;Q96J37
10.6383	10.6768	10.6313	11.3173	11.3457	11.3273	FALSE		+	SLF2 KO_Parental	98.367	46	21	32	21	535	57.8	5.69473	0	0.681305	41.4764	+			Q02252	Pf00171	4329	ENSG00000119711	ALDH6A1	Valine, leucine and isoleucine degradation;beta-Alanine metabolism;Inositol phosphate metabolism;Propanoate metabolism;Metabolic pathways;Carbon metabolism	Branched-chain amino acid catabolism		7	1	Methylmalonate-semialdehyde dehydrogenase [acylating], mitochondrial OS=Homo sapiens (Human) OX=9606 GN=ALDH6A1 PE=1 SV=2	B2R609;B4DFS8;hsa:4329;J3KNU8;Q02252;Q9UKM8
4.32912	3.71149	3.99095	4.63807	4.82273	4.95884	FALSE		+	SLF2 KO_Parental	3.845	2	1	1	1	539	58.5	1.77579	0.00664694	0.796024	3.95429	+			P49419	Pf00171	501	ENSG00000164904	ALDH7A1	Glycolysis / Gluconeogenesis;Ascorbate and aldarate metabolism;Fatty acid degradation;Glycine, serine and threonine metabolism;Valine, leucine and isoleucine degradation;Lysine degradation;Arginine and proline metabolism;Histidine metabolism;Tryptophan metabolism;beta-Alanine metabolism;Glycerolipid metabolism;Pyruvate metabolism;Metabolic pathways;Alcoholic liver disease	Lysine catabolism;Choline catabolism	Amino acid metabolism;Vitamin B6-dependent and responsive disorders;Cerebral organic acidurias, including diseases	19	1	Alpha-aminoadipic semialdehyde dehydrogenase OS=Homo sapiens (Human) OX=9606 GN=ALDH7A1 PE=1 SV=5	B2R669;B4DIC7;B4DMA0;E7EPT3;hsa:501;O14619;P49419;Q6IPU8;Q9BUL4
6.04002	5.99774	6.21723	6.84172	7.04985	7	FALSE		+	SLF2 KO_Parental	11.533	9	3	3	3	487	53.4	3.17418	0.000848434	0.87886	9.55696	+			Q9H2A2	Pf00171	64577	ENSG00000118514	ALDH8A1	Tryptophan metabolism;Metabolic pathways	RA biosynthesis pathway		3	1	2-aminomuconic semialdehyde dehydrogenase OS=Homo sapiens (Human) OX=9606 GN=ALDH8A1 PE=1 SV=1	B7Z521;hsa:64577;O60793;Q24JS9;Q53GT3;Q5TI80;Q9H2A2
7.42962	7.53216	7.54767	8.74886	8.79019	8.74752	FALSE		+	SLF2 KO_Parental	27.186	17	7	7	7	464	52.5	5.23426	0	1.25904	31.7972	+			Q9BT22	Pf00534	56052	ENSG00000033011	ALG1	N-Glycan biosynthesis;Various types of N-glycan biosynthesis;Metabolic pathways	Biosynthesis of the N-glycan precursor (dolichol lipid-linked oligosaccharide, LLO) and transfer to a nascent protein;Defective ALG1 causes CDG-1k	Nephrotic syndrome	6	1	Chitobiosyldiphosphodolichol beta-mannosyltransferase OS=Homo sapiens (Human) OX=9606 GN=ALG1 PE=1 SV=2	B4DP08;hsa:56052;Q6UVZ9;Q8N5Y4;Q9BT22;Q9P2Y2
3.90689	4.03562	4.1375	4.62644	4.70044	4.57289	FALSE		+	SLF2 KO_Parental	2.681	4	1	1	1	216	24.1	2.86813	0.00131222	0.606584	7.95164	+			Q96F25	Pf08660	199857	ENSG00000172339	ALG14	N-Glycan biosynthesis;Various types of N-glycan biosynthesis;Metabolic pathways	Biosynthesis of the N-glycan precursor (dolichol lipid-linked oligosaccharide, LLO) and transfer to a nascent protein;Defective ALG14 causes ALG14-CMS	Glycosylation and related congenital defects	6	1	UDP-N-acetylglucosamine transferase subunit ALG14 homolog OS=Homo sapiens (Human) OX=9606 GN=ALG14 PE=1 SV=1	A8K030;hsa:199857;Q96F25
4.20945	4.29278	4.27798	5.16993	5.27798	5.31107	FALSE		+	SLF2 KO_Parental	2.791	1	1	1	1	662	74.8	4.42956	0	0.992919	19.9581	+			P16050	Pf00305, Pf01477	246	ENSG00000161905	ALOX15	Arachidonic acid metabolism;Linoleic acid metabolism;Metabolic pathways;Ferroptosis;Necroptosis;Serotonergic synapse	Interleukin-4 and Interleukin-13 signaling;Synthesis of 15-eicosatetraenoic acid derivatives;Synthesis of 12-eicosatetraenoic acid derivatives;Biosynthesis of protectins;Synthesis of Leukotrienes (LT) and Eoxins (EX);Biosynthesis of E-series 18(S)-resolvins;Biosynthesis of E-series 18(R)-resolvins;Biosynthesis of DPAn-3-derived protectins and resolvins;Biosynthesis of DPAn-6 SPMs	Eicosanoid synthesis;Eicosanoid metabolism via lipooxygenases (LOX);Prostaglandin and leukotriene metabolism in senescence;ALA oxylipin metabolism;Linoleic acid oxylipin metabolism	21	1	Arachidonate 15-lipoxygenase OS=Homo sapiens (Human) OX=9606 GN=ALOX15 PE=1 SV=3	A8K2P4;B7ZA11;hsa:246;P16050;Q8N6R7;Q99657
6.80349	7.0433	7.04549	7.73742	7.72792	7.75422	FALSE		+	SLF2 KO_Parental	2.565	2	1	1	1	426	46.7	3.18454	0.000853423	0.775761	9.61617	+			Q96NU7	Pf01979	144193	ENSG00000139344	AMDHD1	Histidine metabolism;Metabolic pathways	Histidine catabolism		3	1	Probable imidazolonepropionase OS=Homo sapiens (Human) OX=9606 GN=AMDHD1 PE=1 SV=2	A8K463;hsa:144193;Q68CI8;Q96NU7
8.81442	8.8125	8.72007	9.6632	9.69575	9.73792	FALSE		+	SLF2 KO_Parental	54.198	22	17	20	15	767	88.8	4.76054	0	0.916627	24.1791	+			Q01432	Pf19326	272	ENSG00000133805	AMPD3	Purine metabolism;Metabolic pathways;Nucleotide metabolism	Neutrophil degranulation;Purine salvage		5	1	AMP deaminase 3 OS=Homo sapiens (Human) OX=9606 GN=AMPD3 PE=1 SV=1	A0AUX0;B7Z2S2;B7Z763;B7Z877;hsa:272;Q01432
4.82273	4.71149	5.10014	5.52042	5.87774	5.83542	FALSE		+	SLF2 KO_Parental	2.55	2	1	1	1	460	53.6	2.23519	0.00321898	0.866408	5.36714	+			Q9Y5C1	Pf00147	27329	ENSG00000132855	ANGPTL3	Cholesterol metabolism	Assembly of active LPL and LIPC lipase complexes;NR1H2 & NR1H3 regulate gene expression linked to lipogenesis	Familial hyperlipidemia type 1	4	1	Angiopoietin-related protein 3 OS=Homo sapiens (Human) OX=9606 GN=ANGPTL3 PE=1 SV=1	A0JLS0;B1ALJ0;B2RCW1;hsa:27329;Q9Y5C1
6.52826	6.04658	6.47897	7.17193	7.45286	7.15076	FALSE		+	SLF2 KO_Parental	2.672	1	1	1	1	470	51.7	2.12626	0.00398578	0.907247	5.00248	+			Q8NI99	Pf00147	83854	ENSG00000130812	ANGPTL6				0	1	Angiopoietin-related protein 6 OS=Homo sapiens (Human) OX=9606 GN=ANGPTL6 PE=1 SV=1	A5PKV7;hsa:83854;Q8NI99;Q9BZZ0
10.0073	10.0661	9.91513	10.6121	10.6249	10.7783	FALSE		+	SLF2 KO_Parental	91.429	36	19	28	19	590	67.6	3.21125	0.000825939	0.675604	9.77046	+			Q8IZ07	Pf11904, Pf13637	88455	ENSG00000076513	ANKRD13A				0	1	Ankyrin repeat domain-containing protein 13A OS=Homo sapiens (Human) OX=9606 GN=ANKRD13A PE=1 SV=3	hsa:88455;O60736;Q8IZ07
7.42038	7.56986	7.71012	8.15228	8.32463	8.20848	FALSE		+	SLF2 KO_Parental	13.034	23	4	6	1	131	14.8	2.60313	0.00186014	0.661679	6.76273	+			O95626	Pf14580	23519	ENSG00000139223	ANP32D				0	1	Acidic leucine-rich nuclear phosphoprotein 32 family member D OS=Homo sapiens (Human) OX=9606 GN=ANP32D PE=2 SV=2	hsa:23519;O95626;Q6NTC4
5.77083	5.88996	5.72247	6.80607	7.03892	7.06717	FALSE		+	SLF2 KO_Parental	6.36	7	3	3	3	346	38.7	3.58426	0.000432064	1.1763	12.1839	+			P04083	Pf00191	301	ENSG00000135046	ANXA1		G alpha (q) signalling events;G alpha (i) signalling events;Interleukin-4 and Interleukin-13 signaling;Smooth Muscle Contraction;Formyl peptide receptors bind formyl peptides and many other ligands	Spinal cord injury;VEGFA-VEGFR2 signaling pathway;Prostaglandin synthesis and regulation	8	1	Annexin A1 OS=Homo sapiens (Human) OX=9606 GN=ANXA1 PE=1 SV=2	B5BU38;hsa:301;P04083
9.39468	9.25692	9.37178	11.72	11.7745	11.6696	FALSE		+	SLF2 KO_Parental	111.582	66	22	32	21	319	35.9	5.85618	0	2.38028	45.5234	+			P09525	Pf00191	307	ENSG00000196975	ANXA4			Prostaglandin synthesis and regulation	1	1	Annexin A4 OS=Homo sapiens (Human) OX=9606 GN=ANXA4 PE=1 SV=4	B4DDF9;hsa:307;P09525;Q6LES2;Q96F33;Q9BWK1
11.3534	11.3488	11.2867	13.2338	13.2517	13.3425	FALSE		+	SLF2 KO_Parental	258.453	74	48	89	48	673	75.8	5.97396	0	1.94636	48.7218	+			P08133	Pf00191	309	ENSG00000197043	ANXA6		Smooth Muscle Contraction	Calcium regulation in cardiac cells;Prostaglandin synthesis and regulation	3	1	Annexin A6 OS=Homo sapiens (Human) OX=9606 GN=ANXA6 PE=1 SV=3	B7Z8A7;D3DQH4;E9PGK1;hsa:309;P08133;Q6ZT79
11.9536	11.9379	11.9128	12.5704	12.538	12.4753	FALSE		+	SLF2 KO_Parental	252.961	39	40	84	40	1153	130.1	4.39373	0	0.593131	19.5473	+			O14617	Pf01602, Pf06375	8943	ENSG00000065000	AP3D1	Lysosome			1	1	AP-3 complex subunit delta-1 OS=Homo sapiens (Human) OX=9606 GN=AP3D1 PE=1 SV=1	hsa:8943;O00202;O14617;O75262;Q59HF5;Q96G11;Q9H3C6
10.3293	10.4235	10.3023	10.9617	10.9168	10.9767	FALSE		+	SLF2 KO_Parental	85.566	46	15	24	15	418	46.9	3.90009	0.000166667	0.600014	14.663	+			Q9Y2T2	Pf00928, Pf01217	26985	ENSG00000185009	AP3M1	Lysosome	Association of TriC/CCT with target proteins during biosynthesis		2	1	AP-3 complex subunit mu-1 OS=Homo sapiens (Human) OX=9606 GN=AP3M1 PE=1 SV=1	hsa:26985;Q5JQ12;Q9H5L2;Q9Y2T2
5.39232	5.52042	5.60288	6.60733	6.74281	6.65821	FALSE		+	SLF2 KO_Parental	8.649	5	3	3	3	514	58.8	4.04645	0.000189492	1.16424	15.9711	+			Q8J025	Pf14921	147495	ENSG00000154856	APCDD1				0	1	Protein APCDD1 OS=Homo sapiens (Human) OX=9606 GN=APCDD1 PE=1 SV=1	B4DUQ0;B4DZT0;hsa:147495;Q71M25;Q8J025
7.53605	7.3906	7.61692	8.85144	8.92184	8.9678	FALSE		+	SLF2 KO_Parental	41.152	31	9	10	8	382	45.9	4.32814	0	1.39917	18.8165	+			Q9UH17	Pf05240, Pf18782	9582	ENSG00000179750	APOBEC3B	Viral life cycle;Human immunodeficiency virus 1 infection	Formation of the Editosome		4	1	DNA dC->dU-editing enzyme APOBEC-3B OS=Homo sapiens (Human) OX=9606 GN=APOBEC3B PE=1 SV=1	B0QYD2;hsa:9582;O95618;Q20WL1;Q5IFJ4;Q7Z2N3;Q7Z6D6;Q9UE74;Q9UH17
7.07682	7.02459	7.2555	7.84298	8.09329	7.8857	FALSE		+	SLF2 KO_Parental	3.312	9	1	2	1	101	11.3	2.85391	0.00134701	0.821686	7.88341	+			P02655	Pf05355	344	ENSG00000234906	APOC2	Cholesterol metabolism	Retinoid metabolism and transport;NR1H3 & NR1H2 regulate gene expression linked to cholesterol transport and efflux;Assembly of active LPL and LIPC lipase complexes;Chylomicron assembly;Chylomicron remodeling;HDL remodeling	MECP2 and associated Rett syndrome;Statin inhibition of cholesterol production;Familial hyperlipidemia type 1;Familial hyperlipidemia type 4;Familial hyperlipidemia type 5	12	1	Apolipoprotein C-II OS=Homo sapiens (Human) OX=9606 GN=APOC2 PE=1 SV=1	C0JYY4;hsa:344;P02655;Q9BS39;Q9UDE3;Q9UNK3
4.20163	4.24031	4.1127	5.87529	5.83289	6.1334	FALSE		+	SLF2 KO_Parental	11.644	16	1	2	1	99	10.8	4.19462	9.64824e-05	1.76231	17.4109	+			P02656	Pf05778	345	ENSG00000110245	APOC3	PPAR signaling pathway;Cholesterol metabolism	Retinoid metabolism and transport;Chylomicron assembly;Chylomicron remodeling;HDL remodeling	PPAR-alpha pathway;Nuclear receptors meta-pathway;PPAR signaling pathway;Statin inhibition of cholesterol production	10	1	Apolipoprotein C-III OS=Homo sapiens (Human) OX=9606 GN=APOC3 PE=1 SV=1	hsa:345;P02656;Q08E83;Q6Q786
6.59991	6.51254	6.57894	8.12774	8.2854	8.33047	FALSE		+	SLF2 KO_Parental	2.823	3	1	2	1	189	21.3	4.8311	0	1.68407	25.1869	+			P05090	Pf00061	347	ENSG00000189058	APOD		NR1H3 & NR1H2 regulate gene expression linked to cholesterol transport and efflux;Transport of fatty acids		2	1	Apolipoprotein D OS=Homo sapiens (Human) OX=9606 GN=APOD PE=1 SV=1	B2R579;D3DNW6;hsa:347;P05090;Q6IBG6
7.83352	7.86233	7.87036	9.05338	8.90779	8.93458	FALSE		+	SLF2 KO_Parental	6.955	12	3	6	3	188	21.2	4.75246	0	1.10985	24.0662	+			O95445	Pf11032	55937	ENSG00000204444;ENSG00000206409;ENSG00000224290;ENSG00000226215;ENSG00000227567;ENSG00000231974;ENSG00000235754	APOM		Retinoid metabolism and transport		1	1	Apolipoprotein M OS=Homo sapiens (Human) OX=9606 GN=APOM PE=1 SV=2	B0UX98;hsa:55937;O95445;Q5SRP4;Q9P046;Q9UMP6
10.0493	9.98911	10.082	10.604	10.6903	10.5898	FALSE		+	SLF2 KO_Parental	60.48	59	9	25	9	180	19.6	3.83974	0.000157593	0.587888	14.1545	+			P07741	Pf00156	353	ENSG00000198931	APRT	Purine metabolism;Metabolic pathways;Nucleotide metabolism	Neutrophil degranulation;Purine salvage;Defective APRT disrupts adenine salvage		6	1	Adenine phosphoribosyltransferase OS=Homo sapiens (Human) OX=9606 GN=APRT PE=1 SV=2	G5E9J2;hsa:353;P07741;Q3KP55;Q68DF9
10.5083	10.5427	10.5621	11.1522	11.2149	11.0764	FALSE		+	SLF2 KO_Parental	70.706	66	8	23	8	175	20.1	3.84316	0.000158273	0.610138	14.1829	+			P62330	Pf00025	382	ENSG00000165527	ARF6	Ras signaling pathway;Phospholipase D signaling pathway;Endocytosis;Fc gamma R-mediated phagocytosis;Pathogenic Escherichia coli infection;Shigellosis;Salmonella infection;Yersinia infection	Clathrin-mediated endocytosis;TBC/RABGAPs;MET receptor recycling	VEGFA-VEGFR2 signaling pathway;Ras signaling;EGF/EGFR signaling pathway;IL-18 signaling pathway;Insulin signaling;CCL18 signaling pathway	17	1	ADP-ribosylation factor 6 OS=Homo sapiens (Human) OX=9606 GN=ARF6 PE=1 SV=2	hsa:382;P26438;P62330;Q6FGZ2
10.8496	11.0208	10.8339	11.5472	11.5559	11.7339	FALSE		+	SLF2 KO_Parental	83.147	41	20	30	18	475	54.5	2.9445	0.00103698	0.710898	8.32726	+			Q53QZ3	Pf00169, Pf00620	55843	ENSG00000075884	ARHGAP15		RAC1 GTPase cycle;RAC3 GTPase cycle	Ectoderm differentiation;Ectoderm differentiation	4	1	Rho GTPase-activating protein 15 OS=Homo sapiens (Human) OX=9606 GN=ARHGAP15 PE=1 SV=2	hsa:55843;Q53QZ3;Q53R36;Q53RD7;Q53RT6;Q53SX9;Q584N9;Q6PJE6;Q86WP1;Q8IXX1;Q9NRL8;Q9NZ77;Q9NZ91
7.29186	7.30834	7.44211	8.10014	8.10957	8.15279	FALSE		+	SLF2 KO_Parental	39.743	18	9	9	9	663	74.9	3.98263	0.000177563	0.773395	15.3873	+			Q8N392	Pf00620	93663	ENSG00000146376	ARHGAP18		RHOA GTPase cycle;RHOC GTPase cycle		2	1	Rho GTPase-activating protein 18 OS=Homo sapiens (Human) OX=9606 GN=ARHGAP18 PE=1 SV=3	E1P575;hsa:93663;Q58EZ3;Q6P679;Q6PJD7;Q8N392;Q96S64
2.74416	3.10434	3.40599	3.89724	3.9542	3.62059	FALSE		+	SLF2 KO_Parental	5.263	1	2	2	1	1444	156.9	1.56496	0.00991304	0.739178	3.4019	+			Q2M1Z3	Pf00620	57514	ENSG00000031081	ARHGAP31		RHOU GTPase cycle;RAC1 GTPase cycle;RHOA GTPase cycle;CDC42 GTPase cycle		4	1	Rho GTPase-activating protein 31 OS=Homo sapiens (Human) OX=9606 GN=ARHGAP31 PE=1 SV=2	hsa:57514;Q2M1Z3;Q9ULL6
10.5966	10.6331	10.5571	11.3378	11.3467	11.387	FALSE		+	SLF2 KO_Parental	180.225	42	33	53	33	946	105	5.04945	0	0.761615	28.577	+			P98171	Pf00018, Pf00611, Pf00620	393	ENSG00000089820	ARHGAP4		RHOA GTPase cycle;CDC42 GTPase cycle;RAC1 GTPase cycle	CLOCKED CONTROLLED AUTOPHAGY IN BONE METABOLISM	4	1	Rho GTPase-activating protein 4 OS=Homo sapiens (Human) OX=9606 GN=ARHGAP4 PE=1 SV=2	hsa:393;P98171;Q14144;Q86UY3
11.1345	11.1025	11.1306	11.7289	11.7823	11.7432	FALSE		+	SLF2 KO_Parental	190.894	41	40	58	40	1136	124.5	5.31361	0	0.628922	33.288	+			Q92619	Pf00620	23526	ENSG00000180448	ARHGAP45		Neutrophil degranulation;RAC1 GTPase cycle;RHOA GTPase cycle;CDC42 GTPase cycle		4	1	Rho GTPase-activating protein 45 OS=Homo sapiens (Human) OX=9606 GN=ARHGAP45 PE=1 SV=2	B4DTS4;F6QP70;hsa:23526;Q6P189;Q7LE26;Q86WS1;Q8HX84;Q92619;Q9GJN9;Q9GJP0;Q9GJP1;Q9MY24
6.74416	6.75221	6.79831	7.48382	7.72724	7.60585	FALSE		+	SLF2 KO_Parental	23.749	10	8	8	6	750	83.2	3.50584	0.000406635	0.84074	11.6338	+			Q9BRR9	Pf00018, Pf00169, Pf00620	64333	ENSG00000123329	ARHGAP9		RHOA GTPase cycle;CDC42 GTPase cycle;RAC1 GTPase cycle;Neutrophil degranulation		4	1	Rho GTPase-activating protein 9 OS=Homo sapiens (Human) OX=9606 GN=ARHGAP9 PE=1 SV=2	B4DVI3;E9PDX9;hsa:64333;Q8NAF3;Q8TCJ3;Q8WYR0;Q96EZ2;Q96S74;Q9BRR9
7.45286	7.5947	7.51649	8.71459	8.76487	8.73539	FALSE		+	SLF2 KO_Parental	27.061	15	8	8	8	593	62.9	5.01129	0	1.21693	27.9536	+			Q99856	Pf01388	1820	ENSG00000116017	ARID3A		TP53 Regulates Transcription of Genes Involved in G1 Cell Cycle Arrest		1	1	AT-rich interactive domain-containing protein 3A OS=Homo sapiens (Human) OX=9606 GN=ARID3A PE=1 SV=2	hsa:1820;Q5I858;Q6P9C6;Q8IZA7;Q8N4Z3;Q99856
8.15836	8.09276	8.09487	9.06016	9.01011	8.89452	FALSE		+	SLF2 KO_Parental	23.987	14	8	8	8	561	60.6	4.08113	0.000197133	0.872931	16.2973	+			Q8IVW6	Pf01388	10620	ENSG00000179361	ARID3B				0	1	AT-rich interactive domain-containing protein 3B OS=Homo sapiens (Human) OX=9606 GN=ARID3B PE=1 SV=2	hsa:10620;O95443;Q59HC9;Q6P9C9;Q8IVW6
7.08428	7.06932	7.10329	7.79961	7.87036	8.00056	FALSE		+	SLF2 KO_Parental	24.77	33	5	7	5	204	22.9	3.75689	0.000206077	0.804551	13.4841	+			Q9NXU5	Pf00025	54622	ENSG00000185305	ARL15				0	1	ADP-ribosylation factor-like protein 15 OS=Homo sapiens (Human) OX=9606 GN=ARL15 PE=1 SV=1	hsa:54622;Q6IAD0;Q9NXU5
8.68018	8.73268	8.7211	9.52748	9.58233	9.60844	FALSE		+	SLF2 KO_Parental	26.786	24	5	8	5	188	21.6	5.13542	0	0.861429	30.0326	+			O75915	Pf03208	10550	ENSG00000144746	ARL6IP5		Glutamate Neurotransmitter Release Cycle		1	1	PRA1 family protein 3 OS=Homo sapiens (Human) OX=9606 GN=ARL6IP5 PE=1 SV=1	B2R6V5;hsa:10550;O75915;Q53ES3;Q5KU08
9.05718	9.01764	9.07842	9.92318	9.92348	9.95201	FALSE		+	SLF2 KO_Parental	53.301	32	9	14	9	379	42.5	5.78243	0	0.881809	43.628	+			Q9UH62	Pf04826	51566	ENSG00000102401	ARMCX3		RAC2 GTPase cycle		1	1	Armadillo repeat-containing X-linked protein 3 OS=Homo sapiens (Human) OX=9606 GN=ARMCX3 PE=1 SV=1	hsa:51566;Q53HC6;Q7LCF5;Q9NPE4;Q9UH62
4.1375	4.19377	4.16993	5.62352	5.53916	5.65249	FALSE		+	SLF2 KO_Parental	13.688	6	4	5	3	812	89.1	5.54945	0	1.43799	38.142	+			Q9UBL0	Pf01424, Pf12752	10777	ENSG00000172995	ARPP21				0	1	cAMP-regulated phosphoprotein 21 OS=Homo sapiens (Human) OX=9606 GN=ARPP21 PE=1 SV=2	B4DG96;hsa:10777;Q49AK3;Q49AS6;Q4G0V4;Q6NYC3;Q86V31;Q9UBL0;Q9UF93
5.87036	5.87283	5.8802	6.77215	6.65964	6.82018	FALSE		+	SLF2 KO_Parental	11.46	4	4	4	4	903	99.1	4.28797	0	0.876193	18.3823	+			Q8TDY4	Pf00169, Pf01412, Pf12796, Pf16746	55616	ENSG00000088280;ENSG00000282854	ASAP3	Endocytosis;Fc gamma R-mediated phagocytosis		CCL18 signaling pathway	3	1	Arf-GAP with SH3 domain, ANK repeat and PH domain-containing protein 3 OS=Homo sapiens (Human) OX=9606 GN=ASAP3 PE=1 SV=1	B3KRW0;B4DHH4;hsa:55616;Q6P9F4;Q86UY1;Q8TDY4;Q9NXK2
6.97957	7.10538	6.83416	7.99605	7.87897	8.1127	FALSE		+	SLF2 KO_Parental	15.232	15	4	6	4	278	30	3.23191	0.000741126	1.02287	9.89142	+			Q8WXK3	Pf07525, Pf12796	79754	ENSG00000196372	ASB13		Antigen processing: Ubiquitination & Proteasome degradation;Neddylation		2	1	Ankyrin repeat and SOCS box protein 13 OS=Homo sapiens (Human) OX=9606 GN=ASB13 PE=1 SV=2	A8K7Q6;D3DRR2;hsa:79754;Q8WXK3;Q96EP7;Q9H8Z1
8.27798	8.28448	8.32957	9.6851	9.73285	9.76039	FALSE		+	SLF2 KO_Parental	53.387	31	12	14	12	464	51.6	6.09628	0	1.42877	52.2809	+			P04424	Pf00206, Pf14698	435	ENSG00000126522	ASL	Arginine biosynthesis;Alanine, aspartate and glutamate metabolism;Metabolic pathways;Biosynthesis of amino acids	Urea cycle	Alanine and aspartate metabolism	6	1	Argininosuccinate lyase OS=Homo sapiens (Human) OX=9606 GN=ASL PE=1 SV=4	E7EMI0;E9PE48;hsa:435;P04424;Q6LDS5;Q96HS2
9.58289	9.44584	9.70494	10.2839	10.5206	10.3763	FALSE		+	SLF2 KO_Parental	42.59	26	11	17	11	412	46.5	2.8823	0.00120278	0.815727	8.02014	+			P00966	Pf00764	445	ENSG00000130707	ASS1	Arginine biosynthesis;Alanine, aspartate and glutamate metabolism;Metabolic pathways;Biosynthesis of amino acids;Fluid shear stress and atherosclerosis	Urea cycle	Alanine and aspartate metabolism;Amino acid metabolism	8	1	Argininosuccinate synthase OS=Homo sapiens (Human) OX=9606 GN=ASS1 PE=1 SV=2	hsa:445;P00966;Q6LDL2;Q86UZ0;Q96GT4
8.3672	8.37112	8.40259	9.05094	9.12438	9.08667	FALSE		+	SLF2 KO_Parental	67.552	14	20	22	14	1458	164.8	5.10352	0	0.707026	29.4841	+			Q9ULI0	Pf00004, Pf00439, Pf17862	54454	ENSG00000119778	ATAD2B				0	1	ATPase family AAA domain-containing protein 2B OS=Homo sapiens (Human) OX=9606 GN=ATAD2B PE=1 SV=3	B9ZVQ5;hsa:54454;Q6ZNA6;Q8N9E7;Q9ULI0
3.26303	3.60881	3.7761	4.20945	4.33628	4.45286	FALSE		+	SLF2 KO_Parental	5.756	3	3	3	1	924	101	2.03198	0.00446575	0.783549	4.70266	+			Q674R7	Pf04109	285973	ENSG00000181652	ATG9B	Autophagy;Mitophagy;Autophagy	Macroautophagy	Nanoparticle triggered autophagic cell death	5	1	Autophagy-related protein 9B OS=Homo sapiens (Human) OX=9606 GN=ATG9B PE=2 SV=1	A1A5D3;hsa:285973;Q674R7;Q6JRW5;Q8N8I8
11.8671	11.8751	11.8427	12.4664	12.5399	12.4839	FALSE		+	SLF2 KO_Parental	336.194	28	78	104	78	3056	350.5	4.90112	0	0.635079	26.2282	+			Q13315	Pf00454, Pf02259, Pf02260, Pf11640	472	ENSG00000149311	ATM	Platinum drug resistance;Homologous recombination;NF-kappa B signaling pathway;FoxO signaling pathway;Cell cycle;p53 signaling pathway;Apoptosis;Cellular senescence;Shigellosis;Human papillomavirus infection;Human T-cell leukemia virus 1 infection;Human immunodeficiency virus 1 infection;Transcriptional misregulation in cancer;MicroRNAs in cancer	TP53 Regulates Transcription of DNA Repair Genes;TP53 Regulates Transcription of Caspase Activators and Caspases;Resolution of D-loop Structures through Holliday Junction Intermediates;Presynaptic phase of homologous DNA pairing and strand exchange;Resolution of D-loop Structures through Synthesis-Dependent Strand Annealing (SDSA);Defective HDR through Homologous Recombination (HRR) due to BRCA1 …	miRNA regulation of DNA damage response;miRNAs involved in DNA damage response;TP53 network;Cell cycle;Homologous recombination;Glioblastoma signaling pathways;ATM signaling pathway;DDX1 as a regulatory component of the Drosha microprocessor;Ovarian infertility;Pathways affected in adenoid cystic carcinoma;Hematopoietic stem cell gene regulation by GABP alpha/beta complex;ATM signaling in develop…	67	1	Serine-protein kinase ATM OS=Homo sapiens (Human) OX=9606 GN=ATM PE=1 SV=4	B2RNX5;hsa:472;O15429;Q12758;Q13315;Q16551;Q93007;Q9NP02;Q9UCX7
11.4343	11.4882	11.4389	12.1064	12.083	12.1541	FALSE		+	SLF2 KO_Parental	178.122	30	31	58	19	1220	134.6	4.77508	0	0.660672	24.3834	+			P20020	Pf00122, Pf00689, Pf00690, Pf00702, Pf12424, Pf13246	490	ENSG00000070961	ATP2B1	Calcium signaling pathway;cGMP-PKG signaling pathway;cAMP signaling pathway;Adrenergic signaling in cardiomyocytes;Aldosterone synthesis and secretion;Endocrine and other factor-regulated calcium reabsorption;Salivary secretion;Pancreatic secretion;Mineral absorption	Sensory processing of sound by inner hair cells of the cochlea;Ion homeostasis;Ion transport by P-type ATPases;Reduction of cytosolic Ca++ levels	Vitamin D receptor pathway;Splicing factor NOVA regulated synaptic proteins;Vitamin D-sensitive calcium signaling in depression;Calcium regulation in cardiac cells	17	1	Plasma membrane calcium-transporting ATPase 1 OS=Homo sapiens (Human) OX=9606 GN=ATP2B1 PE=1 SV=4	hsa:490;P20020;Q12992;Q12993;Q13819;Q13820;Q13821;Q16504;Q93082
4.24031	4.69488	4.43296	5.30378	4.97269	5.35403	FALSE		+	SLF2 KO_Parental	46.576	9	10	16	2	1243	136.8	1.87669	0.00571872	0.754116	4.23812	+			Q01814	Pf00122, Pf00689, Pf00690, Pf08282, Pf12424, Pf13246	491	ENSG00000157087	ATP2B2	Calcium signaling pathway;cGMP-PKG signaling pathway;cAMP signaling pathway;Adrenergic signaling in cardiomyocytes;Aldosterone synthesis and secretion;Endocrine and other factor-regulated calcium reabsorption;Salivary secretion;Pancreatic secretion;Mineral absorption	Ion transport by P-type ATPases;Ion homeostasis;Reduction of cytosolic Ca++ levels	Vitamin D-sensitive calcium signaling in depression;PKC-gamma calcium signaling pathway in ataxia;Calcium regulation in cardiac cells	15	1	Plasma membrane calcium-transporting ATPase 2 OS=Homo sapiens (Human) OX=9606 GN=ATP2B2 PE=1 SV=2	hsa:491;O00766;Q01814;Q12994;Q16818
5.90929	5.71973	5.89482	7.24982	7.38974	7.19279	FALSE		+	SLF2 KO_Parental	85.778	15	16	25	5	1241	137.8	4.15391	9.1954e-05	1.43617	17.0031	+			P23634	Pf00122, Pf00689, Pf00690, Pf00702, Pf12424, Pf13246	493	ENSG00000058668	ATP2B4	Calcium signaling pathway;cGMP-PKG signaling pathway;cAMP signaling pathway;Adrenergic signaling in cardiomyocytes;Aldosterone synthesis and secretion;Endocrine and other factor-regulated calcium reabsorption;Salivary secretion;Pancreatic secretion;Mineral absorption	Ion homeostasis;Ion transport by P-type ATPases;Reduction of cytosolic Ca++ levels	Vitamin D-sensitive calcium signaling in depression	13	1	Plasma membrane calcium-transporting ATPase 4 OS=Homo sapiens (Human) OX=9606 GN=ATP2B4 PE=1 SV=2	B1APW5;B1APW6;hsa:493;P23634;Q13450;Q13452;Q13455;Q16817;Q7Z3S1
9.15431	9.12076	9.23026	9.80122	9.81298	9.85206	FALSE		+	SLF2 KO_Parental	67.911	21	16	20	16	837	96.4	4.27386	0	0.653645	18.2322	+			Q93050	Pf01496	535	ENSG00000033627	ATP6V0A1	Oxidative phosphorylation;Metabolic pathways;Lysosome;Phagosome;Synaptic vesicle cycle;Collecting duct acid secretion;Vibrio cholerae infection;Epithelial cell signaling in Helicobacter pylori infection;Tuberculosis;Human papillomavirus infection;Rheumatoid arthritis	Neutrophil degranulation;Transferrin endocytosis and recycling;ROS and RNS production in phagocytes;Insulin receptor recycling;Ion channel transport		16	1	V-type proton ATPase 116 kDa subunit a isoform 1 OS=Homo sapiens (Human) OX=9606 GN=ATP6V0A1 PE=1 SV=3	B7Z3B7;hsa:535;Q8N5G7;Q93050;Q9NSX0
7.92778	8.05311	8.07307	8.72007	8.81762	8.88783	FALSE		+	SLF2 KO_Parental	16.166	4	6	6	6	1500	163.3	3.54027	0.00041621	0.790522	11.8724	+			Q04656	Pf00122, Pf00403, Pf00702	538	ENSG00000165240	ATP7A	Platinum drug resistance;Mineral absorption	Detoxification of Reactive Oxygen Species;Ion transport by P-type ATPases;Ion influx/efflux at host-pathogen interface	Copper homeostasis;Copper metabolism	7	1	Copper-transporting ATPase 1 OS=Homo sapiens (Human) OX=9606 GN=ATP7A PE=1 SV=4	B1AT72;hsa:538;O00227;O00745;Q04656;Q9BYY8
8.75389	8.81538	8.72724	9.41638	9.40621	9.29783	FALSE		+	SLF2 KO_Parental	37.851	26	7	14	7	289	32.8	3.7211	0.000281871	0.607969	13.204	+			Q8N5M1	Pf07542	91647	ENSG00000171953	ATPAF2			7q11.23 copy number variation syndrome	1	1	ATP synthase mitochondrial F1 complex assembly factor 2 OS=Homo sapiens (Human) OX=9606 GN=ATPAF2 PE=1 SV=1	A6NDE5;A8K2J2;hsa:91647;Q6XYC7;Q8N5M1
7.76022	7.7807	7.89845	8.45738	8.44832	8.4475	FALSE		+	SLF2 KO_Parental	12.771	10	4	5	4	339	35.6	3.91273	0.000168582	0.637942	14.7717	+			Q13825	Pf00378	549	ENSG00000148090	AUH	Valine, leucine and isoleucine degradation;Metabolic pathways	Branched-chain amino acid catabolism	Amino acid metabolism	4	1	Methylglutaconyl-CoA hydratase, mitochondrial OS=Homo sapiens (Human) OX=9606 GN=AUH PE=1 SV=1	B1ALV7;B1ALV8;hsa:549;Q13825;Q8WUE4
8.38888	8.51491	8.06501	13.0689	12.9953	13.0069	FALSE		+	SLF2 KO_Parental	190.277	45	32	61	31	819	92	5.37968	0	4.70078	34.5824	+			O75366	Pf00626, Pf02209	10677	ENSG00000135407	AVIL				0	1	Advillin OS=Homo sapiens (Human) OX=9606 GN=AVIL PE=1 SV=3	B2RAU7;hsa:10677;O75366;Q2NKM9
6.42291	6.57743	6.55919	7.36894	7.41447	7.44791	FALSE		+	SLF2 KO_Parental	12.224	11	4	4	4	329	37.1	4.10615	0.00020165	0.890602	16.5366	+			Q96L58	Pf01762	126792	ENSG00000176022	B3GALT6	Glycosaminoglycan biosynthesis;Glycosaminoglycan biosynthesis;Metabolic pathways	A tetrasaccharide linker sequence is required for GAG synthesis;Defective B3GALT6 causes EDSP2 and SEMDJL1	Proteoglycan biosynthesis	6	1	Beta-1,3-galactosyltransferase 6 OS=Homo sapiens (Human) OX=9606 GN=B3GALT6 PE=1 SV=2	hsa:126792;Q5T7M5;Q96L58
9.09381	9.09302	9.00955	9.99195	10.0462	10.068	FALSE		+	SLF2 KO_Parental	36.853	19	8	11	8	498	56.5	4.9499	0	0.969901	26.9787	+			Q6Y288	Pf02434	145173	ENSG00000187676	B3GLCT	Other types of O-glycan biosynthesis	Defective B3GALTL causes PpS;O-glycosylation of TSR domain-containing proteins		3	1	Beta-1,3-glucosyltransferase OS=Homo sapiens (Human) OX=9606 GN=B3GLCT PE=1 SV=2	A8K5F8;hsa:145173;Q5W0H2;Q6NUI3;Q6Y288
5.51096	5.79442	5.7761	6.6453	6.66534	6.74551	FALSE		+	SLF2 KO_Parental	3.494	5	2	2	2	327	37.4	3.29478	0.000678213	0.991553	10.2681	+			Q9UBV7	Pf02709, Pf13733	11285	ENSG00000027847	B4GALT7	Glycosaminoglycan biosynthesis;Glycosaminoglycan biosynthesis;Metabolic pathways	A tetrasaccharide linker sequence is required for GAG synthesis;Defective B4GALT7 causes EDS, progeroid type	Proteoglycan biosynthesis	6	1	Beta-1,4-galactosyltransferase 7 OS=Homo sapiens (Human) OX=9606 GN=B4GALT7 PE=1 SV=1	B3KN39;hsa:11285;Q9UBV7;Q9UHN2
9.79799	9.77791	9.69471	11.2445	11.2504	11.3762	FALSE		+	SLF2 KO_Parental	86.75	31	21	24	21	785	89.2	5.0603	0	1.53349	28.7567	+			Q8NDB2	Pf14545, Pf18567	55024	ENSG00000153064	BANK1				0	1	B-cell scaffold protein with ankyrin repeats OS=Homo sapiens (Human) OX=9606 GN=BANK1 PE=1 SV=3	A8K7W8;B0F3S2;hsa:55024;Q8N5K8;Q8NB56;Q8NDB2;Q8WYN5;Q9NWP2
9.17891	9.17518	9.20677	9.96188	9.97742	9.90974	FALSE		+	SLF2 KO_Parental	71.596	50	8	19	8	192	21.2	5.32481	0	0.76273	33.504	+			Q07812	Pf00452	581	ENSG00000087088	BAX	EGFR tyrosine kinase inhibitor resistance;Endocrine resistance;Platinum drug resistance;Sphingolipid signaling pathway;p53 signaling pathway;Protein processing in endoplasmic reticulum;Apoptosis;Longevity regulating pathway;Apoptosis;Necroptosis;Neurotrophin signaling pathway;Non-alcoholic fatty liver disease;AGE-RAGE signaling pathway in diabetic complications;Parkinson disease;Amyotrophic later…	Release of apoptotic factors from the mitochondria;Pyroptosis;TP53 Regulates Transcription of Genes Involved in G2 Cell Cycle Arrest;Transcriptional regulation by RUNX2;TP53 Regulates Transcription of Genes Involved in Cytochrome C Release;Activation, translocation and oligomerization of BAX;NTRK3 as a dependence receptor	miRNA regulation of DNA damage response;TP53 network;Leptin signaling pathway;TNF-alpha signaling pathway;Amyotrophic lateral sclerosis (ALS);Nanomaterial induced apoptosis;Apoptosis;Mammary gland development pathway - Involution (Stage 4 of 4);Aryl hydrocarbon receptor pathway;Nuclear receptors meta-pathway;Overview of nanoparticle effects;RAC1/PAK1/p38/MMP2 pathway;Photodynamic therapy-induced …	93	1	Apoptosis regulator BAX OS=Homo sapiens (Human) OX=9606 GN=BAX PE=1 SV=1	A8K4W1;hsa:581;P55269;Q07812;Q07814;Q07815;Q8WZ49;Q9NR76;Q9NYG7;Q9UCZ6;Q9UCZ7;Q9UQD6
4.66676	5.00899	4.73335	5.69209	5.9472	5.86542	FALSE		+	SLF2 KO_Parental	11.512	4	4	5	3	870	93.3	2.87848	0.00123354	1.03187	8.00162	+			P56945	Pf00018, Pf08824, Pf12026	9564	ENSG00000050820	BCAR1	Rap1 signaling pathway;Chemokine signaling pathway;Focal adhesion;Leukocyte transendothelial migration;Regulation of actin cytoskeleton;Growth hormone synthesis, secretion and action;Bacterial invasion of epithelial cells;Shigellosis;Yersinia infection;Human cytomegalovirus infection	VEGFA-VEGFR2 Pathway;Downstream signal transduction;PTK6 Regulates RHO GTPases, RAS GTPase and MAP kinases;p130Cas linkage to MAPK signaling for integrins	Integrin-mediated cell adhesion;Focal adhesion;TGF-beta signaling pathway;VEGFA-VEGFR2 signaling pathway;Chemokine signaling pathway;miR-509-3p alteration of YAP1/ECM axis;EGF/EGFR signaling pathway;Gastrin signaling pathway;Regulation of actin cytoskeleton;GDNF signaling	24	1	Breast cancer anti-estrogen resistance protein 1 OS=Homo sapiens (Human) OX=9606 GN=BCAR1 PE=1 SV=2	B3KWD7;B4DEV4;B4DGB5;B4DIW5;B7Z7X7;E9PCL5;E9PCV2;F5GXA2;F5GXV6;F5H7Z0;F8WA69;hsa:9564;P56945;Q6QEF7
10.1514	10.1716	10.063	10.8482	10.8559	10.8914	FALSE		+	SLF2 KO_Parental	71.636	38	14	22	14	392	44.3	4.47695	0	0.736499	20.5146	+			O15382	Pf01063	587	ENSG00000105552	BCAT2	Cysteine and methionine metabolism;Valine, leucine and isoleucine degradation;Valine, leucine and isoleucine biosynthesis;Pantothenate and CoA biosynthesis;Metabolic pathways;2-Oxocarboxylic acid metabolism;Biosynthesis of amino acids;Biosynthesis of cofactors	Branched-chain amino acid catabolism	One-carbon metabolism and related pathways	10	1	Branched-chain-amino-acid aminotransferase, mitochondrial OS=Homo sapiens (Human) OX=9606 GN=BCAT2 PE=1 SV=2	B2RB87;hsa:587;O00269;O15382;Q96KG1;Q9BTB6;Q9BUU6
8.95884	9.01346	8.90809	10.2797	10.4369	10.3732	FALSE		+	SLF2 KO_Parental	89.12	45	15	23	15	445	50.4	4.85774	0	1.40315	25.5781	+			P12694	Pf00676	593	ENSG00000248098	BCKDHA	Valine, leucine and isoleucine degradation;Propanoate metabolism;Metabolic pathways	Branched-chain amino acid catabolism;Glyoxylate metabolism and glycine degradation	Lipid metabolism pathway	6	1	2-oxoisovalerate dehydrogenase subunit alpha, mitochondrial OS=Homo sapiens (Human) OX=9606 GN=BCKDHA PE=1 SV=2	B4DP47;E7EW46;hsa:593;P12694;Q16034;Q16472
8.9901	9.01123	9.00591	10.8645	10.9211	10.7784	FALSE		+	SLF2 KO_Parental	56.969	28	9	17	9	392	43.1	5.80256	0	1.85225	44.1375	+			P21953	Pf02779, Pf02780	594	ENSG00000083123	BCKDHB	Valine, leucine and isoleucine degradation;Propanoate metabolism;Metabolic pathways	Branched-chain amino acid catabolism;Glyoxylate metabolism and glycine degradation		5	1	2-oxoisovalerate dehydrogenase subunit beta, mitochondrial OS=Homo sapiens (Human) OX=9606 GN=BCKDHB PE=1 SV=2	hsa:594;P21953;Q5T2J3;Q9BQL0
8.26397	8.47573	8.10329	9.14364	9.33896	9.91154	FALSE		+	SLF2 KO_Parental	33.317	18	7	11	7	412	46.3	2.01585	0.00445714	1.18371	4.65275	+			O14874	Pf02518, Pf10436	10295	ENSG00000103507	BCKDK		Branched-chain amino acid catabolism	Thiamine metabolic pathways	2	1	[3-methyl-2-oxobutanoate dehydrogenase [lipoamide]] kinase, mitochondrial OS=Homo sapiens (Human) OX=9606 GN=BCKDK PE=1 SV=2	A8MY43;hsa:10295;O14874;Q6FGL4;Q96G95;Q96IN5
4.45943	4.59096	4.43296	6.74551	6.9542	6.85798	FALSE		+	SLF2 KO_Parental	5.606	7	3	3	2	239	26.2	5.15552	0	2.35811	30.3833	+			P10415	Pf00452, Pf02180	596	ENSG00000171791	BCL2	EGFR tyrosine kinase inhibitor resistance;Endocrine resistance;Platinum drug resistance;NF-kappa B signaling pathway;HIF-1 signaling pathway;Sphingolipid signaling pathway;p53 signaling pathway;Autophagy;Protein processing in endoplasmic reticulum;PI3K-Akt signaling pathway;Apoptosis;Apoptosis;Necroptosis;Adrenergic signaling in cardiomyocytes;Hedgehog signaling pathway;Focal adhesion;NOD-like re…	Estrogen-dependent gene expression;Interleukin-4 and Interleukin-13 signaling;Estrogen-dependent nuclear events downstream of ESR-membrane signaling;BH3-only proteins associate with and inactivate anti-apoptotic BCL-2 members;Activation of BAD and translocation to mitochondria;The NLRP1 inflammasome	IL-5 signaling pathway;Influenza A virus infection;TP53 network;Interleukin-11 signaling pathway;Corticotropin-releasing hormone signaling pathway;Amyotrophic lateral sclerosis (ALS);Nanomaterial induced apoptosis;Nanoparticle triggered autophagic cell death;Apoptosis;IL-3 signaling pathway;Kit receptor signaling pathway;Focal adhesion;Fas ligand pathway and stress induction of heat shock protein…	93	1	Apoptosis regulator Bcl-2 OS=Homo sapiens (Human) OX=9606 GN=BCL2 PE=1 SV=2	C9JHD5;hsa:596;P10415;P10416;Q13842;Q16197
6.4363	6.8716	6.66534	7.48543	7.45286	7.56148	FALSE		+	SLF2 KO_Parental	14.286	15	4	5	3	233	26	2.53654	0.00216729	0.842179	6.48967	+			Q07817	Pf00452, Pf02180	598	ENSG00000171552	BCL2L1	EGFR tyrosine kinase inhibitor resistance;Platinum drug resistance;Ras signaling pathway;NF-kappa B signaling pathway;p53 signaling pathway;Mitophagy;Autophagy;PI3K-Akt signaling pathway;Apoptosis;Apoptosis;NOD-like receptor signaling pathway;JAK-STAT signaling pathway;Parkinson disease;Amyotrophic lateral sclerosis;Pathways of neurodegeneration;Shigellosis;Toxoplasmosis;Measles;Human T-cell leuk…	RAS processing;Interleukin-4 and Interleukin-13 signaling;BH3-only proteins associate with and inactivate anti-apoptotic BCL-2 members;The NLRP1 inflammasome;STAT5 activation downstream of FLT3 ITD mutants	Leptin signaling pathway;IL-7 signaling pathway;TNF-alpha signaling pathway;Amyotrophic lateral sclerosis (ALS);Apoptosis;Mammary gland development pathway - Pregnancy and lactation (Stage 3 of 4);IL-3 signaling pathway;Photodynamic therapy-induced HIF-1 survival signaling;IL6 signaling pathway;Hepatitis C and hepatocellular carcinoma;Hematopoietic stem cell gene regulation by GABP alpha/beta com…	57	1	Bcl-2-like protein 1 OS=Homo sapiens (Human) OX=9606 GN=BCL2L1 PE=1 SV=1	E1P5L6;hsa:598;Q07817;Q5CZ89;Q5TE65;Q92976
7.35667	7.44626	7.33718	8.31379	8.17193	8.36194	FALSE		+	SLF2 KO_Parental	40.661	24	8	10	8	454	47.6	3.77598	0.000148448	0.902519	13.6358	+			P20749	Pf00023	602	ENSG00000069399	BCL3	C-type lectin receptor signaling pathway;TNF signaling pathway		Apoptosis-related network due to altered Notch3 in ovarian cancer	3	1	B-cell lymphoma 3 protein OS=Homo sapiens (Human) OX=9606 GN=BCL3 PE=1 SV=2	hsa:602;P20749
4.3505	4.45943	3.89724	4.83794	4.82273	4.98185	FALSE		+	SLF2 KO_Parental	3.107	1	1	1	1	711	83.8	1.64094	0.00858676	0.645119	3.59502	+			A2AJT9	Pf15440	256643	ENSG00000173681	BCLAF3				0	1	BCLAF1 and THRAP3 family member 3 OS=Homo sapiens (Human) OX=9606 GN=BCLAF3 PE=1 SV=1	A1A4E8;A2AJT9;hsa:256643;Q5VSM7;Q5VSN1;Q6ZS60;Q8N1W7
3.20163	3	2.94486	3.76553	3.80735	3.97269	FALSE		+	SLF2 KO_Parental	5.272	4	2	2	2	534	58.3	2.87007	0.00131403	0.799697	7.96099	+			Q6ZU67	Pf10523	389206	ENSG00000188848	BEND4				0	1	BEN domain-containing protein 4 OS=Homo sapiens (Human) OX=9606 GN=BEND4 PE=2 SV=3	A1A5D6;A1A5D7;C9JQZ5;hsa:389206;Q58A26;Q58A27;Q6ZU67
8.63118	8.64024	8.75822	9.33136	9.46271	9.45409	FALSE		+	SLF2 KO_Parental	48.572	28	8	12	8	406	45	3.63416	0.000317536	0.739507	12.5469	+			Q93088	Pf02574	635	ENSG00000145692	BHMT	Glycine, serine and threonine metabolism;Cysteine and methionine metabolism;Metabolic pathways	Sulfur amino acid metabolism;Choline catabolism	One-carbon metabolism;Trans-sulfuration and one-carbon metabolism;Methionine de novo and salvage pathway;Amino acid metabolism;One-carbon metabolism and related pathways;Male infertility	11	1	Betaine--homocysteine S-methyltransferase 1 OS=Homo sapiens (Human) OX=9606 GN=BHMT PE=1 SV=2	hsa:635;Q93088;Q9UNI9
9.99138	9.92926	9.99788	10.6556	10.7644	10.6885	FALSE		+	SLF2 KO_Parental	46.527	53	13	18	13	253	29.6	4.32233	0	0.729995	18.7531	+			Q9NQY0	Pf03114	55909	ENSG00000147439	BIN3				0	1	Bridging integrator 3 OS=Homo sapiens (Human) OX=9606 GN=BIN3 PE=1 SV=1	hsa:55909;Q9BVG2;Q9NQY0;Q9NVY9
6.72383	6.6907	6.74416	7.62059	7.76487	7.80607	FALSE		+	SLF2 KO_Parental	20.444	13	6	9	5	505	57.7	4.18614	9.50495e-05	1.01094	17.3252	+			P51451	Pf00017, Pf00018, Pf07714	640	ENSG00000136573	BLK		Antigen activates B Cell Receptor (BCR) leading to generation of second messengers;RUNX1 regulates transcription of genes involved in BCR signaling	B cell receptor signaling pathway;Focal adhesion;Genes associated with the development of rheumatoid arthritis	5	1	Tyrosine-protein kinase Blk OS=Homo sapiens (Human) OX=9606 GN=BLK PE=1 SV=3	hsa:640;P51451;Q16291;Q96IN1
7.06824	6.90328	7.1416	7.69209	8.12102	7.95245	FALSE		+	SLF2 KO_Parental	7.335	9	3	3	3	296	33.4	2.45557	0.00234453	0.884147	6.17044	+			P53004	Pf01408, Pf09166	644	ENSG00000106605	BLVRA	Porphyrin metabolism;Metabolic pathways	Cytoprotection by HMOX1;Heme degradation	IL-10 anti-inflammatory signaling pathway	5	1	Biliverdin reductase A OS=Homo sapiens (Human) OX=9606 GN=BLVRA PE=1 SV=2	A8K747;hsa:644;O95019;P53004;Q86UX0;Q96QL4;Q9BRW8
9.10355	8.91588	9.04029	10.0081	10.0895	10.0185	FALSE		+	SLF2 KO_Parental	44.188	53	8	15	8	206	22.1	4.12991	9.01408e-05	1.01879	16.7671	+			P30043	Pf13460	645	ENSG00000090013	BLVRB	Riboflavin metabolism;Porphyrin metabolism;Metabolic pathways	Cytoprotection by HMOX1;Heme degradation	Nuclear receptors meta-pathway;NRF2 pathway;IL-10 anti-inflammatory signaling pathway	8	1	Flavin reductase (NADPH) OS=Homo sapiens (Human) OX=9606 GN=BLVRB PE=1 SV=3	A6NKD8;B2R5C6;hsa:645;P30043;P32078;P53005;Q32LZ2
5.07039	5.20555	5.12102	6.46107	6.52356	6.59395	FALSE		+	SLF2 KO_Parental	18.773	12	2	4	2	184	20.5	4.84109	0	1.39388	25.3329	+			Q96LC9	Pf15185	90427	ENSG00000104081	BMF	MicroRNAs in cancer	BH3-only proteins associate with and inactivate anti-apoptotic BCL-2 members;Activation of BMF and translocation to mitochondria	Androgen receptor signaling pathway;Androgen receptor signaling pathway;Androgen receptor signaling pathway	6	1	Bcl-2-modifying factor OS=Homo sapiens (Human) OX=9606 GN=BMF PE=1 SV=1	hsa:90427;Q2M396;Q6NT30;Q6NT56;Q6P9F6;Q7Z7D4;Q7Z7D5;Q96LC9;Q9H7K7
8.40386	8.39403	8.47654	9.05691	9.04412	8.96607	FALSE		+	SLF2 KO_Parental	24.233	23	7	8	7	326	36.9	3.99704	0.000180921	0.597554	15.5173	+			P35226	Pf13923, Pf16207	100532731;648	ENSG00000168283	BMI1	Signaling pathways regulating pluripotency of stem cells;Transcriptional misregulation in cancer;MicroRNAs in cancer	Oxidative Stress Induced Senescence;SUMOylation of DNA damage response and repair proteins;SUMOylation of chromatin organization proteins;SUMOylation of RNA binding proteins;Transcriptional Regulation by E2F6;SUMOylation of transcription cofactors;SUMOylation of DNA methylation proteins;RUNX1 interacts with co-factors whose precise effect on RUNX1 targets is not known;Regulation of PTEN gene tran…	Malignant pleural mesothelioma;Interactions of natural killer cells in pancreatic cancer;CCL18 signaling pathway	15	1	Polycomb complex protein BMI-1 OS=Homo sapiens (Human) OX=9606 GN=BMI1 PE=1 SV=2	hsa:100532731;hsa:648;P35226;Q16030;Q5T8Z3;Q96F37
4.47249	4.52982	4.63227	5.69488	5.73064	5.82528	FALSE		+	SLF2 KO_Parental	5.064	2	2	2	2	986	111.2	4.41796	0	1.20541	19.8242	+			P13497	Pf00431, Pf01400, Pf07645, Pf14670	649	ENSG00000168487	BMP1		Degradation of the extracellular matrix;Collagen biosynthesis and modifying enzymes;Anchoring fibril formation;Crosslinking of collagen fibrils	Adipogenesis;Cardiac progenitor differentiation;Canonical and non-canonical TGF-B signaling;EDA signaling in hair follicle development;Type I collagen synthesis in the context of osteogenesis imperfecta	9	1	Bone morphogenetic protein 1 OS=Homo sapiens (Human) OX=9606 GN=BMP1 PE=1 SV=2	A8K6F5;B2RN46;D3DSR0;hsa:649;P13497;Q13292;Q13872;Q14874;Q99421;Q99422;Q99423;Q9UL38
4.42626	4.2854	4.43296	5.27053	5.22497	5.16591	FALSE		+	SLF2 KO_Parental	5.917	6	2	2	2	431	49.3	3.9111	0.000168453	0.838927	14.7577	+			P18075	Pf00019, Pf00688	655	ENSG00000101144	BMP7	Cytokine-cytokine receptor interaction;TGF-beta signaling pathway;Axon guidance;Hippo signaling pathway	Molecules associated with elastic fibres	Neural crest differentiation;Endoderm differentiation;Mesodermal commitment pathway;Differentiation of white and brown adipocyte;Mesodermal commitment pathway;Lung fibrosis;OSX and miRNAs in tooth development;Endochondral ossification;Endochondral ossification with skeletal dysplasias;Development of ureteric collection system;Orexin receptor pathway	16	1	Bone morphogenetic protein 7 OS=Homo sapiens (Human) OX=9606 GN=BMP7 PE=1 SV=1	hsa:655;P18075;Q9H512;Q9NTQ7
5.37851	5.27426	5.33628	5.96116	6.02015	5.83036	FALSE		+	SLF2 KO_Parental	10.628	31	3	3	2	106	11.7	3.16997	0.000845258	0.607536	9.53297	+			Q96B45	Pf16088	119032	ENSG00000166275	BORCS7				0	1	BLOC-1-related complex subunit 7 OS=Homo sapiens (Human) OX=9606 GN=BORCS7 PE=3 SV=2	B2R488;B3KUW4;C9K0X3;hsa:119032;Q96B45
8.2293	8.30104	8.30241	9.07066	9.13571	9.00955	FALSE		+	SLF2 KO_Parental	36.778	34	8	10	8	259	30	4.26873	0	0.794389	18.1778	+			P07738	Pf00300	669	ENSG00000172331	BPGM	Glycolysis / Gluconeogenesis;Glycine, serine and threonine metabolism;Metabolic pathways	Glycolysis	IL-18 signaling pathway	5	1	Bisphosphoglycerate mutase OS=Homo sapiens (Human) OX=9606 GN=BPGM PE=1 SV=2	A4D1N9;hsa:669;P07738
10.4272	10.4065	10.2516	11.1102	11.31	11.7034	FALSE		+	SLF2 KO_Parental	66.021	35	10	27	10	385	42.2	2.28445	0.00295937	1.01279	5.53879	+			P35613	Pf13927	682	ENSG00000172270	BSG		Degradation of the extracellular matrix;Proton-coupled monocarboxylate transport;Integrin cell surface interactions;Basigin interactions;Pyruvate metabolism;Aspirin ADME;Defective SLC16A1 causes symptomatic deficiency in lactate transport (SDLT)	Matrix metalloproteinases;VEGFA-VEGFR2 signaling pathway;IL-18 signaling pathway	10	1	Basigin OS=Homo sapiens (Human) OX=9606 GN=BSG PE=1 SV=2	A6NJW1;D3YLG5;hsa:682;P35613;Q7Z796;Q8IZL7
8.71184	8.75322	8.75389	9.14313	9.30081	9.80655	FALSE		+	SLF2 KO_Parental	36.579	24	6	11	6	180	19.8	1.55457	0.0102064	0.677183	3.37597	+			Q10589	Pf16716	684	ENSG00000130303	BST2	Viral life cycle;Herpes simplex virus 1 infection;Human immunodeficiency virus 1 infection	Neutrophil degranulation;Interferon alpha/beta signaling	Ebola virus infection in host;Host-pathogen interaction of human coronaviruses - MAPK signaling	7	1	Bone marrow stromal antigen 2 OS=Homo sapiens (Human) OX=9606 GN=BST2 PE=1 SV=1	A8K4Y4;hsa:684;Q10589;Q53G07
8.54574	8.48059	8.42836	9.11296	9.15406	9.23122	FALSE		+	SLF2 KO_Parental	49.766	28	11	13	8	525	55.9	3.82572	0.000155587	0.681185	14.0388	+			Q9BX70	Pf00651, Pf07707, Pf08005	55643	ENSG00000133243	BTBD2				0	1	BTB/POZ domain-containing protein 2 OS=Homo sapiens (Human) OX=9606 GN=BTBD2 PE=1 SV=1	hsa:55643;O60418;O75248;Q4VBZ1;Q6IAC5;Q7Z5W0;Q96SX8;Q9BX70;Q9NPS1;Q9NX81
4.80219	2.40599	4.70044	6.47086	7.04221	6.59694	FALSE		+	SLF2 KO_Parental	1.969	4	1	1	1	158	17.4	1.56889	0.00986656	2.73379	3.41173	+			P78543	Pf07742	7832	ENSG00000159388	BTG2	RNA degradation	TP53 regulates transcription of additional cell cycle genes whose exact role in the p53 pathway remain uncertain	Spinal cord injury;IL-18 signaling pathway;p53 transcriptional gene network	5	1	Protein BTG2 OS=Homo sapiens (Human) OX=9606 GN=BTG2 PE=1 SV=1	A0A024R986;hsa:7832;P78543;Q3KR25;Q5VUT0
7.97212	7.96463	7.96463	8.53333	8.62278	8.66178	FALSE		+	SLF2 KO_Parental	31.062	23	7	10	7	363	42.2	4.12978	9.00563e-05	0.638838	16.7659	+			Q9NS00	Pf02434	56913	ENSG00000106392	C1GALT1	Mucin type O-glycan biosynthesis;Other types of O-glycan biosynthesis;Metabolic pathways	O-linked glycosylation of mucins;Defective C1GALT1C1 causes TNPS	Ectoderm differentiation	6	1	Glycoprotein-N-acetylgalactosamine 3-beta-galactosyltransferase 1 OS=Homo sapiens (Human) OX=9606 GN=C1GALT1 PE=1 SV=1	hsa:56913;Q96QH4;Q9BTU1;Q9NS00
7.10852	6.98868	7	7.67666	7.87467	7.86604	FALSE		+	SLF2 KO_Parental	15.201	14	4	5	4	318	36.4	3.30058	0.000681319	0.77339	10.3035	+			Q96EU7		29071	ENSG00000171155;ENSG00000288368	C1GALT1C1	Mucin type O-glycan biosynthesis;Other types of O-glycan biosynthesis;Metabolic pathways	O-linked glycosylation of mucins;Defective C1GALT1C1 causes TNPS		5	1	C1GALT1-specific chaperone 1 OS=Homo sapiens (Human) OX=9606 GN=C1GALT1C1 PE=1 SV=1	A8K246;hsa:29071;Q8WWS3;Q96EU7;Q9NZX1
2.926	3.53605	3.12102	3.7866	4.12102	3.7761	FALSE		+	SLF2 KO_Parental	3.517	1	1	1	1	706	76.1	1.52141	0.0108452	0.700216	3.29402	+			O14523	Pf18696	9854	ENSG00000172375	C2CD2L				0	1	Phospholipid transfer protein C2CD2L OS=Homo sapiens (Human) OX=9606 GN=C2CD2L PE=1 SV=3	hsa:9854;O14523;Q86UT7;Q86V04;Q8N522;Q8TBN4;Q96G10
6.38024	6.61765	6.53916	7.28633	7.58421	7.54998	FALSE		+	SLF2 KO_Parental	3.167	2	1	1	1	591	67	2.91935	0.00111183	0.961154	8.2018	+			P07358	Pf00057, Pf00090, Pf01823	732	ENSG00000021852	C8B	Complement and coagulation cascades;Prion disease;Amoebiasis;Coronavirus disease;Systemic lupus erythematosus	Regulation of Complement cascade;Terminal pathway of complement	Allograft rejection;Complement system in neuronal development and plasticity;Complement activation	10	1	Complement component C8 beta chain OS=Homo sapiens (Human) OX=9606 GN=C8B PE=1 SV=3	A1L4K7;hsa:732;P07358
11.2229	11.2277	11.1933	11.9164	11.8892	11.865	FALSE		+	SLF2 KO_Parental	195.053	37	41	63	41	1353	152.7	5.48909	0	0.675551	36.8365	+			Q9ULU8	Pf00169, Pf06292	8618	ENSG00000163618	CADPS				0	1	Calcium-dependent secretion activator 1 OS=Homo sapiens (Human) OX=9606 GN=CADPS PE=1 SV=3	A6NF60;hsa:8618;Q13339;Q6GQQ6;Q8N2Z5;Q8N3M7;Q8NFR0;Q96BC2;Q9ULU8
6.22689	6.36807	6.26866	8.7187	8.6125	8.73335	FALSE		+	SLF2 KO_Parental	28.786	20	7	7	7	385	42.9	5.73337	0	2.40031	42.4109	+			Q8IU85	Pf00069	57118	ENSG00000183049	CAMK1D	Calcium signaling pathway;Oxytocin signaling pathway;Aldosterone synthesis and secretion;Glioma			4	1	Calcium/calmodulin-dependent protein kinase type 1D OS=Homo sapiens (Human) OX=9606 GN=CAMK1D PE=1 SV=1	B0YIY0;hsa:57118;Q8IU85;Q9HD31
11.5986	11.6119	11.5473	12.2131	12.2528	12.2217	FALSE		+	SLF2 KO_Parental	160.201	43	20	68	16	499	56.3	5.00589	0	0.643248	27.8664	+			Q13557	Pf00069, Pf08332	817	ENSG00000145349	CAMK2D	ErbB signaling pathway;Calcium signaling pathway;cAMP signaling pathway;HIF-1 signaling pathway;Oocyte meiosis;Necroptosis;Adrenergic signaling in cardiomyocytes;Wnt signaling pathway;Axon guidance;Circadian entrainment;Long-term potentiation;Neurotrophin signaling pathway;Cholinergic synapse;Dopaminergic synapse;Olfactory transduction;Inflammatory mediator regulation of TRP channels;Insulin secr…	Signaling by BRAF and RAF1 fusions;Regulation of MECP2 expression and activity;Interferon gamma signaling;Ion homeostasis;Ion transport by P-type ATPases;Signaling by moderate kinase activity BRAF mutants;Paradoxical activation of RAF signaling by kinase inactive BRAF;Signaling downstream of RAS mutants;Signaling by RAF1 mutants;RAF activation;Unblocking of NMDA receptors, glutamate binding and a…	Physiological and pathological hypertrophy of the heart;MicroRNAs in cardiomyocyte hypertrophy;SRF and miRs in smooth muscle differentiation and proliferation;Cardiac hypertrophic response;Myometrial relaxation and contraction pathways;NO/cGMP/PKG mediated neuroprotection;Wnt signaling;Non-genomic actions of 1,25 dihydroxyvitamin D3;Disruption of postsynaptic signaling by CNV;Neuroinflammation an…	65	1	Calcium/calmodulin-dependent protein kinase type II subunit delta OS=Homo sapiens (Human) OX=9606 GN=CAMK2D PE=1 SV=3	A8MVS8;hsa:817;Q13557;Q52PK4;Q59G21;Q8N553;Q9UGH6;Q9UQE9
4.56072	4.54844	4.67807	5.44626	5.22497	5.47897	FALSE		+	SLF2 KO_Parental	8.137	7	2	2	2	323	36.1	3.03005	0.00095477	0.787657	8.76718	+			Q7Z624	Pf10294	79823	ENSG00000143919	CAMKMT	Lysine degradation;Metabolic pathways	Protein methylation;Inactivation, recovery and regulation of the phototransduction cascade		4	1	Calmodulin-lysine N-methyltransferase OS=Homo sapiens (Human) OX=9606 GN=CAMKMT PE=1 SV=2	hsa:79823;Q4ZG15;Q53SS6;Q7Z624;Q8N6P5;Q9H5G8
7.31107	7.2724	7.26303	8.34873	8.27053	8.09011	FALSE		+	SLF2 KO_Parental	20.79	12	4	6	4	348	38.5	3.59187	0.00043379	0.954291	12.2387	+			P40121	Pf00626	822	ENSG00000042493	CAPG			TYROBP causal network in microglia	1	1	Macrophage-capping protein OS=Homo sapiens (Human) OX=9606 GN=CAPG PE=1 SV=2	B8ZZS7;D6W5K8;hsa:822;P40121;Q53SA7
[truncated: 6,911 more rows]
