# Supplementary material for: Actionable loss of SLF2 drives B‐cell lymphomagenesis and impairs the DNA damage response
Source: EMBO Mol Med. 2023 Jul 24;15(9):e16431. doi: 10.15252/emmm.202216431 (PMC10493575; doi:10.15252/emmm.202216431)
Supplement: Supplementary file 6 — Source Data for Appendix [file EMMM-15-e16431-s008.zip]

Archive with 14 entries (14 files):
- EMM-2022-16431-V3-Appendix_Figure_S5F-sd.pdf
- __MACOSX/._EMM-2022-16431-V3-Appendix_Figure_S5F-sd.pdf
- EMM-2022-16431-V3-Appendix_Figure_S6A-sd.pdf
- __MACOSX/._EMM-2022-16431-V3-Appendix_Figure_S6A-sd.pdf
- EMM-2022-16431-V3-Appendix_Figure_S6B-sd.pdf
- __MACOSX/._EMM-2022-16431-V3-Appendix_Figure_S6B-sd.pdf
- EMM-2022-16431-V3-Appendix_Figure_S9A-sd.pdf
- __MACOSX/._EMM-2022-16431-V3-Appendix_Figure_S9A-sd.pdf
- EMM-2022-16431-V3-Appendix_Figure_S9B-sd.pdf
- __MACOSX/._EMM-2022-16431-V3-Appendix_Figure_S9B-sd.pdf
- EMM-2022-16431-V3-Appendix_Figure_S10A__B-sd.pdf
- __MACOSX/._EMM-2022-16431-V3-Appendix_Figure_S10A__B-sd.pdf
- EMM-2022-16431-V3-Appendix_Figure_S11A-sd.pdf
- __MACOSX/._EMM-2022-16431-V3-Appendix_Figure_S11A-sd.pdf
